# Supplementary material for: Incorporating polygenic risk into the Leicester Risk Assessment score for 10-year risk prediction of type 2 diabetes
Source: Diabetes Metab Syndr. 2024 Apr;18(4):None. doi: 10.1016/j.dsx.2024.102996 (PMC11913737; doi:10.1016/j.dsx.2024.102996)
Supplement: Multimedia component 2 [file mmc2.xlsx]

## Sheet: Dx_Readv2
read_code	term_code	term_description	Prevalent diabetes	T2D
0....	00	Occupations
0....	11	Job
01...	00	Top managers
01...	11	Administrators - top
011..	00	National gov't. top managers
0111.	00	Minister of the crown
0111.	11	Minister - government
0112.	00	Member of parliament
0113.	00	Senior civil servant
011Z.	00	Nat. gov't. general admin. NOS
012..	00	Local gov't.- top managers
0121.	00	Local gov't.- chief executive
012Z.	00	Local gov't.- top manager NOS
013..	00	Top managers - business
013..	11	Business - top men
013..	12	Director - large company
0131.	00	Chairman of company board
0132.	00	Managing director
0133.	00	Company director
0134.	00	General manager
013Z.	00	Top manager - business NOS
01Z..	00	Other top managers
02...	00	Management support professions
021..	00	Legal service
021..	11	Law occupations
021..	12	Legal occupations
0211.	00	Judge
0212.	00	Officer of the court
0212.	11	Court officer
0213.	00	Counsel
0213.	11	Advocate - legal
0213.	12	Barrister
0213.	13	Counsel - legal
0214.	00	Solicitor
0215.	00	Parliamentary counsel
0216.	00	Parliamentary agent
0217.	00	Barrister's clerk
0218.	00	Solicitor's managing clerk
021Z.	00	Legal service NOS
022..	00	Adjudicators
022..	11	Adjudicator's - top
022..	12	Appeals tribunal member
022..	13	Commission - inq.- member
022..	14	Inspector - housing/plan
0221.	00	Housing/planning inspector
0221.	11	Housing inspector
0221.	12	Planning inspector
0222.	00	Adjudicator N.I. regulations
0223.	00	Appeals tribunal chairman
0224.	00	Appeals tribunal member
0225.	00	Inquiry commission chairman
0226.	00	Inquiry commission member
022Z.	00	Adjudicator NOS
023..	00	Company secretaries
0231.	00	Company secretary
0232.	00	Town clerk
0233.	00	General secretary -trade union
0234.	00	Secretary - trade association
0235.	00	Secretary - professional body
0236.	00	Secretary-charity organisation
0237.	00	Company registrar
0238.	00	Stocks and bonds registrar
0239.	00	Committee secretary
023Z.	00	Company secretary NOS
024..	00	Accountants
0241.	00	Accountant manager
0242.	00	Accountant
0243.	00	Cost accountant
0244.	00	Accountant trainee
024Z.	00	Accountant NOS
025..	00	Estimators/valuers/assessors
025..	11	Assessor - insurance
025..	12	Estimator
025..	13	Valuer
0251.	00	Estimator manager
0252.	00	Engineering estimator
0253.	00	Valuer
0254.	00	Insurance assessor
0255.	00	Average adjuster
025Z.	00	Estimator/valuer/assessor NOS
026..	00	Finance/investment specialists
026..	11	Finance specialist
026..	12	Investment specialist
026..	13	Underwriter - insurance
0261.	00	Stockbroker
0262.	00	Stockjobber
0263.	00	Stock exchange clerk
0264.	00	Broker
0265.	00	Investment advisor
0266.	00	Investment analyst
0267.	00	Trust officer
026Z.	00	Finance/invest. specialist NOS
027..	00	Insurance/tax specialist
027..	11	Insurance specialist
027..	12	Tax consultant
0271.	00	Insurance broker
0272.	00	Insurance underwriter
0273.	00	Inspector of taxes
0273.	11	Tax inspector
0274.	00	Tax consultant
027Z.	00	Insurance/tax specialist NOS
028..	00	Personel/industrial relations
028..	11	Industrial relations officer
028..	12	Personnel officer
0281.	00	Personnel manager
0282.	00	Personnel officer
0283.	00	Industrial relations officer
0284.	00	Personnel trainee
028Z.	00	Personnel/indust.relat. NOS
029..	00	Organisation/work study spec.
029..	11	Methods engineer
029..	12	Organisation study specialist
029..	13	Work study specialist
0291.	00	Operational research officer
0292.	00	Organisation/methods officer
0293.	00	Work study officer
0294.	00	Methods engineer
0295.	00	Work measurement engineer
0296.	00	Objectives analyst manager
0297.	00	Standards engineer
0298.	00	Value analyst
0299.	00	Network analyst
029A.	00	Occupational analyst
029B.	00	Work study trainee
029Z.	00	Organisation/work study NOS
02A..	00	Economists/statistic/actuaries
02A1.	00	Economist
02A2.	00	Statistician
02A3.	00	Actuary
02AZ.	00	Econom./statistic/actuary NOS
02B..	00	Systems analyst/computer prog.
02B1.	00	Data processing manager
02B2.	00	Systems analyst
02B3.	00	Computer programmer
02B4.	00	Computer trainee
02BZ.	00	System analyst/comp.prog. NOS
02C..	00	Marketing/sales executives
02C..	11	Marketing executive
02C..	12	Sales executive
02C1.	00	Marketing manager
02C2.	00	Market research analyst
02C3.	00	Company sales manager
02C4.	00	Marketing/sales exec. trainee
02CZ.	00	Marketing/sales executive NOS
02D..	00	Advertising/public relations
02D..	11	Advertising executive
02D1.	00	Advertising manager
02D2.	00	Advertising account executive
02D3.	00	Media planner
02D4.	00	Advertisement manager
02D5.	00	Public relations officer
02DZ.	00	Advertising/public relat. NOS
02E..	00	Purchasing officers/buyers
02E..	11	Buyer
02E..	12	Purchasing officer
02E1.	00	Purchasing manager
02E2.	00	Retail buyer
02E3.	00	Wholesale buyer
02E4.	00	Purchasing officer
02E5.	00	Buyer - advertising space
02E6.	00	Print buyer - advertising
02E7.	00	Trainee buyer
02EZ.	00	Purchasing officer/buyer NOS
02F..	00	Property/estate manager
02F..	11	Estate manager
02F..	12	Property manager
02F1.	00	Estate agent
02F2.	00	Land agent
02F3.	00	Trainee estate agent
02FZ.	00	Property/estate manager NOS
02G..	00	Librarian/information officer
02G1.	00	Librarian
02G2.	00	Archivist
02G3.	00	Information officer
02G4.	00	Gov't. intelligence officer
02G5.	00	Trainee librarian
02G5.	11	Curator museum/gallery
02GZ.	00	Librarian/info.officer NOS
02H..	00	Statutory inspectors
02H1.	00	Environmental health officer
02H1.	11	Meat inspector
02H1.	12	Public health officer
02H2.	00	Pollution inspector
02H3.	00	Trading standards officer
02H4.	00	Inspector of factories
02H4.	11	Factory inspector
02H5.	00	Ship surveyor
02H6.	00	Building inspector
02H7.	00	Public utility inspector
02H8.	00	Customs and excise officer
02H8.	11	Customs officer
02H8.	12	Excise officer
02H9.	00	Inspector R.S.P.C.A.
02H9.	11	RSPCA inspector
02HA.	00	Water bailiff
02HB.	00	Driving/traffic examiner
02HB.	11	Driving examiner
02HC.	00	Trainee statutory inspector
02HZ.	00	Statutory inspector NOS
02Z..	00	Management support NOS
02Z..	11	Civil servant NOS
02Z1.	00	Personal assistant
02Z2.	00	National gov't. officer NOS
02Z3.	00	Local gov't. officer NOS
02Z4.	00	Appraiser (services standards)
02Z5.	00	Management consultant
02ZZ.	00	Other management support NOS
03...	00	Education/welfare/health prof.
03...	11	Education profession
03...	12	Head teacher
03...	13	Health profession
03...	14	Teachers
031..	00	University academic staff
0311.	00	University vice-chancellor
0312.	00	University professor
0313.	00	University lecturer
0314.	00	University dean
031Z.	00	University teacher NOS
032..	00	Teacher training teachers
032..	11	Teacher trainer
0321.	00	Teacher training principal
0322.	00	Teacher training teacher
032Z.	00	Teacher training teacher NOS
033..	00	Further education teachers
0331.	00	Further education principal
0332.	00	Further education teacher
033Z.	00	Further education teacher NOS
034..	00	Secondary teachers
0341.	00	Secondary school head teacher
0342.	00	Secondary school teacher
034Z.	00	Secondary teacher NOS
035..	00	Primary teachers
0351.	00	Primary school head teacher
0352.	00	Teacher - junior class
0353.	00	Teacher - infant class
035Z.	00	Primary teacher NOS
036..	00	Pre-primary teachers
0361.	00	Pre-primary head teacher
0362.	00	Pre-primary teacher
036Z.	00	Pre-primary teacher NOS
037..	00	Vocational trainers
0371.	00	Vocational training manager
0372.	00	Vocational training instructor
0373.	00	Vocational training trainee
037Z.	00	Vocational trainer NOS
038..	00	Other teachers/instructors
038..	11	Private teachers
0381.	00	Director of education
0382.	00	Education officer
0383.	00	Teaching principal NOS
0384.	00	Inspector of schools
0384.	11	School inspector
0385.	00	Training service inspector
0386.	00	Physical training teacher
0387.	00	Private tutor
0388.	00	Private music teacher
0389.	00	Private dancing teacher
038A.	00	Private driving instructor
038A.	11	Driving instructor
038Z.	00	Other teacher NOS
038Z.	11	Blind teacher
038Z.	12	Deaf teacher
038Z.	13	Handicapped teacher
038Z.	14	Teacher - special ed.
039..	00	Social scientists
0391.	00	Sociologist
0392.	00	Anthropologist
0393.	00	Archaeologist
0394.	00	Historian
0395.	00	Philologist
0396.	00	Psychologist
0397.	00	Geographer
039Z.	00	Social scientist NOS
03A..	00	Welfare occupations
03A..	11	Education social worker
03A..	12	Housing manager
03A..	13	Industrial social worker
03A..	14	Medical social worker
03A..	15	Social service occupation
03A1.	00	Welfare manager
03A2.	00	Social caseworker (general)
03A3.	00	Family caseworker
03A4.	00	Moral welfare worker
03A5.	00	Probation officer
03A6.	00	Inspector - N.S.P.C.C.
03A6.	11	NSPCC inspector
03A7.	00	Visitor - N.S.P.C.C.
03A8.	00	Child care officer
03A9.	00	Youth leader
03AA.	00	Matron - nursery
03AB.	00	Residential child care worker
03AC.	00	Residential youth care worker
03AD.	00	Matron (old people's home)
03AE.	00	Welfare officer - elderly
03AF.	00	Welfare off.- physic.handicap.
03AG.	00	Home teacher for the blind
03AH.	00	Welfare officer to the deaf
03AI.	00	Medical social worker
03AJ.	00	Psychiatric social worker
03AK.	00	Mental welfare officer
03AL.	00	Leader - social group work
03AM.	00	Housing manager
03AN.	00	Welfare officer (for staff)
03AO.	00	Safety officer
03AP.	00	Welfare trainee
03AQ.	00	Social worker
03AZ.	00	Welfare occupation NOS
03B..	00	Religious occupations
03B..	11	Clergy
03B..	12	Minister of religion
03B1.	00	Minister of religion
03BZ.	00	Religious occupation NOS
03C..	00	Careers/vocational officers
03C1.	00	Careers officer
03C2.	00	Vocational guidance specialist
03CZ.	00	Career guidance NOS
03D..	00	Medical practitioners
03D..	11	Doctors
03D1.	00	Medical administrator-national
03D2.	00	Community physician
03D3.	00	Medical administrator-hospital
03D4.	00	Consultant physician
03D5.	00	Consultant surgeon
03D6.	00	Consultant gynae.+ obstetrics
03D7.	00	Anaesthetist
03D8.	00	Psychiatrist
03D9.	00	Radiologist
03DA.	00	Hospital registrar
03DB.	00	Hospital house officer
03DC.	00	General medical practitioner
03DC.	11	General practitioner
03DD.	00	Occupational physician
03DE.	00	Clinical medical officer
03DF.	00	Medical practitioner -teaching
03DG.	00	General practitioner principal
03DH.	00	General practitioner registrar
03DI.	00	General practitioner locum
03DJ.	00	Hospital consultant
03DZ.	00	Medical practitioners NOS
03E..	00	Dental practitioners
03E..	11	Dentists
03E1.	00	Dental administrator
03E2.	00	Dental consultant
03E3.	00	Dental general practitioner
03E4.	00	Dental practitioner - teaching
03EZ.	00	Dental practitioner NOS
03F..	00	Nursing occupations
03F..	11	Midwife
03F..	12	Nurses
03F1.	00	Nurse administrator - national
03F2.	00	Nursing officer - region
03F3.	00	Nursing officer - district
03F4.	00	Nursing admin.-profession.body
03F5.	00	Nursing officer - division
03F6.	00	Nurse education director
03F7.	00	Occ.health nursing officer
03F8.	00	Nursing officer
03F9.	00	Nursing sister/charge nurse
03FA.	00	Midwifery sister
03FB.	00	Nursing sister (theatre)
03FC.	00	Staff nurse
03FD.	00	Staff midwife
03FE.	00	State enrolled nurse
03FF.	00	Nursing auxiliary
03FG.	00	District nurse
03FH.	00	Private nurse
03FI.	00	District midwife
03FJ.	00	Health visitor
03FK.	00	Clinic nurse
03FL.	00	Practice nurse
03FM.	00	Occupational health nurse
03FN.	00	School nurse
03FO.	00	Nurse - teaching
03FP.	00	Student nurse
03FQ.	00	Dental nurse
03FR.	00	Community paediatric nurse
03FS.	00	Nursery nurse
03FT.	00	Hospital nurse
03FU.	00	Midwife
03FV.	00	Community psychiatric nurse
03FW.	00	Mental health nurse
03FX.	00	Student health visitor
03FZ.	00	Nursing occupations NOS
03G..	00	Pharmacists
03G1.	00	Hospital pharmacist
03G2.	00	Retail pharmacist
03G3.	00	Industrial pharmacist
03G4.	00	Pharmaceutical officer H.A.
03G5.	00	Trainee pharmacist
03GZ.	00	Pharmacist NOS
03H..	00	Medical radiographers
03H1.	00	Diagnostic radiographer
03H2.	00	Therapeutic radiographer
03H3.	00	Trainee radiographer
03HZ.	00	Medical radiographer NOS
03I..	00	Opticians
03I1.	00	Ophthalmic optician
03I1.	11	Optometrist
03I2.	00	Dispensing optician
03I3.	00	Trainee optician
03IZ.	00	Optician NOS
03J..	00	Physio/occup/speech therapists
03J..	11	Remedial therapists
03J1.	00	Physiotherapist
03J2.	00	Remedial gymnast
03J3.	00	Osteopath
03J4.	00	Masseur
03J5.	00	Occupational therapist
03J6.	00	Speech therapist
03J7.	00	Orthoptist
03J8.	00	Trainee remedial therapist
03J9.	00	Professional counsellor
03JZ.	00	Remedial therapist NOS
03K..	00	Medical/dental technicians
03K..	11	Dental auxilliary
03K..	12	Medical technician
03K1.	00	Dietician
03K2.	00	Chiropodist
03K3.	00	Dental auxiliary
03K4.	00	Dental hygienist
03K5.	00	ECG technician
03K6.	00	EEG technician
03K7.	00	Artificial limb fitter
03K8.	00	Audiology technician
03K9.	00	Pharmacy technician
03KA.	00	Trainee medical technician
03KZ.	00	Medical/dental technicians NOS
03L..	00	Animal health occupations
03L..	11	Vetinarians
03L..	12	Vets
03L1.	00	Veterinarian
03L2.	00	Animal health attendant
03L3.	00	Animal laboratory technician
03L4.	00	Trainee - animal health
03LZ.	00	Animal health occupations NOS
03Y..	00	Other health occupations
03Y0.	00	Medical secretary
03Y1.	00	Other practice health professional
03Y2.	00	Other practice staff
03Y3.	00	Other health professional
03Y4.	00	Other regular care provider
03Y5.	00	Health coach
03Z..	00	Education/welfare/health NOS
04...	00	Literary/artistic/sports occ.
041..	00	Authors/writers/journalists
041..	11	Editors - literary
041..	12	Journalists
041..	13	Literary occupations
041..	14	Writers
0411.	00	Editor - newspaper/periodical
0412.	00	Editor - books
0413.	00	Editor - radio/t.v.programmes
0414.	00	Author
0415.	00	Critic
0416.	00	Reporter (press/radio/t.v.)
0417.	00	Writer - journalism
0418.	00	Advertising copy writer
0419.	00	Publicity writer
041A.	00	Technical writer
041B.	00	Instruction writer
041C.	00	Process description writer
041D.	00	Programme writer
041E.	00	Translator/interpreter
041E.	11	Language interpreter
041E.	12	Linguist/interpreter
041F.	00	Monitor (radio broadcasts)
041G.	00	Literary agent
041H.	00	Trainee writer
041Z.	00	Author/writer/journalist NOS
042..	00	Artists/sculptors
042..	11	Artists
0421.	00	Artist
0422.	00	Commercial artist
0423.	00	Sculptor
0424.	00	Etcher/engraver
0424.	11	Engraver
0424.	12	Etcher
0425.	00	Interior decoration designer
0426.	00	Set designer - theatre/t.v.
0427.	00	Art director (films)
0428.	00	Display artist
0429.	00	Trainee artist
042A.	00	Graphic designer
042Z.	00	Artist/sculptor NOS
043..	00	Industrial designers
0431.	00	Industrial design manager
0432.	00	Industrial designer
043Z.	00	Industrial designer NOS
044..	00	Directors/producers/managers
044..	11	Directors - entertainment
044..	12	Producers - entertainment
044..	13	Stage managers
0441.	00	Producer - theatre/artistic
0442.	00	Producer - radio/t.v.
0443.	00	Director - films
0444.	00	General manager - theatre
0445.	00	Stage manager - theatre
0446.	00	Touring manager -entertainment
0447.	00	Lighting manager - t.v.
0448.	00	Stage manager - t.v.
0449.	00	Producer - films
044A.	00	Chief cameraman - films
044B.	00	Film editor
044C.	00	Casting director
044D.	00	Film production NOS
044Z.	00	Director/producer/manager NOS
045..	00	Musical composers/choreograph.
0451.	00	Composer
0451.	11	Composer - music
0452.	00	Orchestrator/arranger
0453.	00	Choreographer
045Z.	00	Musical composer NOS
046..	00	Performers (entertainment)
046..	11	Actors
046..	12	Entertainer
046..	13	Musical performers
046..	14	Performers - entertainment
0461.	00	Conductor (musical)
0462.	00	Instrumentalist
0463.	00	Singer
0464.	00	Actor
0465.	00	Dancer
0466.	00	Acrobat
0467.	00	Comedian/clown
0467.	11	Clown
0467.	12	Comedian
0468.	00	Conjurer
0469.	00	Trainer - performing animals
046A.	00	Trainee entertainer
046Z.	00	Performer (entertainer) NOS
047..	00	Photographers/cameramen
047..	11	Cameramen
047..	12	Photographers
0471.	00	Photographer (still camera)
0472.	00	Graphic reproduction operator
0473.	00	Television cameraman
0474.	00	Film cameraman
0475.	00	Optical printer (line-film)
0476.	00	Trainee photographer
047Z.	00	Photographer/cameraman NOS
048..	00	Sound/vision/equipment operat.
048..	11	Sound equipment operator
048..	12	Vision equipment operator
0481.	00	Audio-visual aids operator
0482.	00	Projectionist
0483.	00	Telecine operator
0484.	00	Video tape recorder operator
0485.	00	Film recorder operator
0486.	00	Sound recordist
0487.	00	Sound mixer
0488.	00	Dubbing mixer
048Z.	00	Sound/vision operator NOS
049..	00	Other performing/arts occup.
0491.	00	Announcer (radio/t.v.)
0492.	00	Newsreader (radio/t.v.)
0493.	00	Theatrical agent
0494.	00	Window dresser
0495.	00	Florist
0496.	00	Artist's model
0497.	00	Fashion model
049Z.	00	Other performing/arts NOS
04A..	00	Professional sport occupations
04A..	11	Coach - sports
04A..	12	Managers - sports
04A..	13	Professional sportsmen
04A..	14	Sports officials
04A1.	00	Sports team manager
04A2.	00	Prof. association footballer
04A3.	00	Jockey
04A4.	00	Racing car driver
04A5.	00	Racing motor cyclist
04A6.	00	Professional sportsman
04A6.	11	Professional runner
04A7.	00	Sports instructor
04A8.	00	Sports coach
04A9.	00	Sports official
04AA.	00	Sport trainee
04AB.	00	Professional boxer
04AZ.	00	Professional sport occup. NOS
04Z..	00	Literary/artistic/sport NOS
05...	00	Prof. scientists/engin/technol
05...	11	Engineers - professional
05...	12	Scientists
05...	13	Technologists - professional
051..	00	Biolog scientists/biochemists
051..	11	Biological scientists
0511.	00	Biological science manager
0512.	00	Biologist
0513.	00	Zoologist
0514.	00	Botanist
0515.	00	Hydrobiologist
0516.	00	Parasitologist
0517.	00	Mycologist
0518.	00	Entomologist
0519.	00	Microbiologist
051A.	00	Taxonomist
051B.	00	Ecologist
051C.	00	Physiologist
051D.	00	Geneticist
051E.	00	Cytologist
051F.	00	Histologist
051G.	00	Pathologist
051H.	00	Pharmacologist
051I.	00	Agricultural scientist
051J.	00	Biochemist
051K.	00	Trainee biological scientist
051Z.	00	Biological scientist NOS
052..	00	Chemical scientists
0521.	00	Chemical scientist manager
0522.	00	General chemist
0523.	00	Research chemist
0524.	00	Analytical chemist
0525.	00	Consultancy/advice chemist
0526.	00	Physical chemist
0527.	00	Trainee chemical scientist
052Z.	00	Chemical scientist NOS
053..	00	Physical scientists
053..	11	Physical scientist
0531.	00	Physical scientist manager
0532.	00	General physicist
0533.	00	Electronics physicist
0534.	00	Nuclear physicist
0535.	00	Atomic/molecular physicist
0536.	00	Radiation protection physicist
0537.	00	Hospital physicist
0538.	00	Meteorologist
0539.	00	Astronomer
053A.	00	Geophysicist
053B.	00	Biophysicist
053C.	00	Trainee physicist
053Z.	00	Physical scientist NOS
054..	00	Geological scientists
054..	11	Geological scientist
0541.	00	Geological scientist manager
0542.	00	Geologist
0543.	00	Mineralogist
0544.	00	Palaeontologist
0545.	00	Trainee geological scientist
054Z.	00	Geological scientist NOS
055..	00	Mathematicians
055..	11	Mathematician
0551.	00	Mathematician manager
0552.	00	Pure mathematician
0553.	00	Applied mathematician
055Z.	00	Mathematician NOS
056..	00	Other natural scientists
0561.	00	Natural scientist manager
0562.	00	Trainee natural scientist
056Z.	00	Natural scientist NOS
057..	00	Civil/structural engineers
057..	11	Civil engineers
057..	12	Municipal engineers
057..	13	Structural engineers
0571.	00	Civil engineer manager
0572.	00	Civil engineer - general
0573.	00	Civil engineer - research
0574.	00	Civil engineer - design
0575.	00	Civil eng.-feasability studies
0576.	00	Civil engineer - liaison
0577.	00	Civil eng.- consultancy/advice
0578.	00	Civil engineer - trainee
057Z.	00	Civil engineer NOS
058..	00	Mining/quarrying/drilling eng.
058..	11	Drilling engineers
058..	12	Mining engineers
058..	13	Quarrying engineers
0581.	00	Mining engineer manager
0582.	00	Mining engineer - coal
0583.	00	Mining engineer -ores/minerals
0584.	00	Quarrying engineer
0585.	00	Natural gas engineer
0586.	00	Oil well engineer
058Z.	00	Mine/quarry/drill eng. NOS
059..	00	Mechanical engineers
0591.	00	Mechanical engineer manager
0592.	00	Mechanical engineer - general
0593.	00	Mech.eng.- research/develop.
0594.	00	Mechanical engineer - design
0595.	00	Mech.eng.- feasability studies
0596.	00	Mech.eng.- applications
0597.	00	Mechanical engineer - liaison
0598.	00	Mech.eng.- consultancy/advice
0599.	00	Mechanical engineer - trainee
059Z.	00	Mechanical engineer NOS
05A..	00	Aeronautical engineers
05A1.	00	Aeronautical eng.- manager
05A2.	00	Aeronautical eng.- general
05A3.	00	Aero.eng.- research/develop.
05A4.	00	Aeronautical eng.- design
05A5.	00	Aero.eng. feasability studies
05A6.	00	Aero.eng.- applications
05A7.	00	Aeronautical eng.- liaison
05A8.	00	Aero.eng.- consultancy/advice
05A9.	00	Aeronautical eng.- trainee
05AZ.	00	Aeronautical engineer NOS
05B..	00	Electrical/electronic engineer
05B1.	00	Electr.engineer - manager
05B2.	00	Electr.engineer - general
05B3.	00	Electr.eng.- research/develop.
05B4.	00	Electr.engineer - design
05B5.	00	Electr.eng-feasability studies
05B6.	00	Electr.eng.- applications
05B7.	00	Electr.engineer - liaison
05B8.	00	Elec.eng.- consultancy/advice
05B9.	00	Elect.engineer - trainee
05BZ.	00	Elect.engineer NOS
05C..	00	Chemical engineers
05C1.	00	Chemical engineer manager
05C2.	00	Chemical engineer - general
05C3.	00	Chem.eng.- research/develop.
05C4.	00	Chemical engineer - design
05C5.	00	Chem.eng.- feasability studies
05C6.	00	Chem.engineer - applications
05C7.	00	Chemical engineer - liaison
05C8.	00	Chem.eng.- consultancy/advice
05C9.	00	Chemical engineer trainee
05CZ.	00	Chemical engineer NOS
05D..	00	Production engineers
05D..	11	Planning engineers
05D..	12	Quality control engineers
05D1.	00	Production engineer
05D2.	00	Production engineer trainee
05DZ.	00	Production engineer NOS
05E..	00	General/other engineers
05E1.	00	Agricultural engineer
05E2.	00	Heating/ventilating engineer
05E2.	11	Heating engineer
05E2.	12	Ventilating engineer
05E3.	00	Instrumentation engineer
05E4.	00	Nuclear engineer
05E5.	00	Refrigeration engineer
05E6.	00	Traffic engineer
05E7.	00	General engineer
05E8.	00	Trainee engineer
05EZ.	00	General/other engineer NOS
05EZ.	11	Computer engineer
05F..	00	Technologists
05F1.	00	Technology manager
05F2.	00	Metallurgist
05F3.	00	Glass technologist
05F4.	00	Ceramics technologist
05F5.	00	Rubber technologist
05F6.	00	Plastics technologist
05F6.	11	Fuel technologist
05F7.	00	Textile technologist
05F8.	00	Fuel technologist
05F9.	00	Food technologist
05FA.	00	Brewer
05FB.	00	Trainee technologist
05FZ.	00	Technologist NOS
05G..	00	Flight deck officers
05G..	11	Aircraft flight deck officer
05G..	12	Pilots - aircraft
05G1.	00	Aeroplane pilot
05G2.	00	Helicopter pilot
05G3.	00	Aeroplane co-pilot
05G4.	00	Helicopter co-pilot
05G5.	00	Aircraft test pilot
05G6.	00	Flying instructor
05G7.	00	Flight navigator
05G8.	00	Flight engineer
05G9.	00	Trainee flight deck officer
05GZ.	00	Flight deck officer NOS
05H..	00	Air traffic planning/control
05H..	11	Air traffic controllers
05H1.	00	Flight planner
05H2.	00	Flight operations officer
05H3.	00	Air traffic control officer
05H4.	00	Trainee air traffic controller
05HZ.	00	Air traffic plan/control NOS
05I..	00	Ship masters/officers/pilots
05I..	11	Officer - ship
05I..	12	Ships' masters/officers
05I1.	00	Ship master
05I2.	00	Ship skipper
05I3.	00	Ship mate
05I4.	00	Ship pilot
05I5.	00	Ship chief engineer
05I6.	00	Ship engineer officer
05I7.	00	Ship radio officer
05IZ.	00	Ship master/officer/pilot NOS
05J..	00	Town planners/architects
05J..	11	Architects
05J1.	00	Town planner
05J2.	00	Architect - buildings
05J3.	00	Architect - landscape
05J4.	00	Trainee architect
05JZ.	00	Town planner/architect NOS
05K..	00	Surveyors
05K1.	00	Land surveyor
05K2.	00	Hydrographic surveyor
05K3.	00	Marine surveyor
05K4.	00	Mining surveyor
05K5.	00	Building surveyor
05K6.	00	Insurance surveyor
05K7.	00	Quantity surveyor
05K8.	00	Surveyor trainee
05KZ.	00	Surveyor NOS
05L..	00	Draughtsmen
05L1.	00	Chief draughtsman
05L2.	00	Design draughtsman
05L3.	00	Engineering draughtsman
05L4.	00	Architectural draughtsman
05L5.	00	Map/chart draughtsman
05L6.	00	Detail draughtsman
05L7.	00	Technical drawing checker
05L8.	00	Map checker
05L9.	00	Stressman
05LA.	00	Technical illustrator
05LB.	00	Trainee draughtsman
05LZ.	00	Draughtsman NOS
05M..	00	Laboratory technicians
05M1.	00	Lab.tech.- general science
05M2.	00	Lab.technician - biology
05M3.	00	Lab.technician - chemistry
05M4.	00	Lab.technician - physics
05M5.	00	Medical laboratory technician
05M6.	00	Lab.technician-materials prep.
05M7.	00	Lab.technician - analysis
05M8.	00	Lab.tech.- equipment operation
05M9.	00	Trainee lab. technician
05MZ.	00	Laboratory technician NOS
05N..	00	Other technical assistants
05N..	11	Building assistant
05N1.	00	Quantity surveyor assistant
05N2.	00	Town planning technician
05N3.	00	Architectural technician
05N4.	00	Civil engineering technician
05NZ.	00	Other technical assistants NOS
05O..	00	General eng. tech. assistant
05O..	11	Engineering technicians
05O..	12	Technical engineers
05O1.	00	Mech.eng.tech.assistant
05O2.	00	Elect.eng.tech.assistant
05O3.	00	Chem.eng.tech.assistant
05OZ.	00	General tech.assistant NOS
05P..	00	Tech. controller- installation
05Q..	00	Test engineer
05Q1.	00	Test engineer - mech.eng.
05Q2.	00	Test engineer - elect.eng.
05Q3.	00	Test engineer - chem.eng
05QZ.	00	Test engineer NOS
05R..	00	Maintenance technicians
05R1.	00	Maintenance technician
05R2.	00	Maintenance tech.- elect.eng.
05R3.	00	Maintenance tech.- chem.eng.
05RZ.	00	Maintenance technician NOS
05S..	00	Technical service advisor
05S1.	00	Tech.service adv.- mech.eng.
05S2.	00	Tech.service adv.-elect.eng.
05S3.	00	Tech.service adv.-chem. eng.
05SZ.	00	Tech.service advisor NOS
05Z..	00	Other science/eng./technology
05Z..	11	Hovercraft officer
05Z1.	00	Hovercraft commander
05Z2.	00	Hovercraft engineer officer
05Z3.	00	Hovercraft navigator
05Z4.	00	Planning engineer
05Z5.	00	Materials planner
05Z6.	00	Numerical control planner
05Z7.	00	Quality control engineer
05Z8.	00	Patent agent
05Z9.	00	Patent engineer
05ZA.	00	Technical assistant
05ZZ.	00	Other science/eng./tech. NOS
06...	00	Managerial occupations
061..	00	Works/production managers
061..	11	Production manager
061..	12	Works foreman
0611.	00	Works manager
0612.	00	Production control manager
0613.	00	Production superintendant
0614.	00	Productive executive
0615.	00	Trainee manager - works
061Z.	00	Works/production manager NOS
062..	00	Engineer maintenance manager
0621.	00	Eng.maintenance manager
0622.	00	Motive power superintendant
0623.	00	Aircraft maintenance manager
062Z.	00	Engineer maint.manager NOS
063..	00	Construction managers
063..	11	Site agent/engineer
0631.	00	Contracts manager
0632.	00	Site agent
0633.	00	Sub-agent
0634.	00	Site engineer
0635.	00	General foreman (construction)
0636.	00	Resident engineer-construction
0637.	00	Clerk of works
0638.	00	Manager - small works
0639.	00	Buildings maintenance manager
063A.	00	Trainee construction manager
063Z.	00	Construction manager NOS
064..	00	Managers - underground mining
064..	11	Drilling manager
064..	12	Mine manager
0641.	00	Mine manager
0642.	00	Overman - mining
0644.	00	Quarry manager
0645.	00	Manager - well drilling
064Z.	00	Manager-underground mining NOS
065..	00	Managers - public utilities
065..	11	Public utility managers
0651.	00	Manager -gas production/supply
0651.	11	Gas production manager
0651.	12	Gas supply manager
0652.	00	Manager - water supply
0653.	00	Manager-electricity production
0654.	00	Manager - public utilities
065Z.	00	Manager - public utilities NOS
066..	00	Transport managers
066..	11	Air transport manager
066..	12	Rail transport manager
066..	13	Road transport manager
066..	14	Sea transport manager
066..	15	Station manager
0661.	00	Traffic manager
0662.	00	Transport operating manager
0663.	00	Transport schedule manager
0664.	00	Harbour master
0665.	00	Dock master
0666.	00	Pier master
0667.	00	Berthing superintendant
0668.	00	Marine superintendant
0669.	00	Ships agent
066A.	00	Airport manager
066B.	00	Station manager - airline
066C.	00	Station manager - railway
066D.	00	Manager - bus/coach station
066E.	00	Trainee transport manager
066Z.	00	Transport manager NOS
067..	00	Managers - warehousing/stock
067..	11	Distribution manager
067..	12	Stock control manager
067..	13	Warehouse manager
0671.	00	Distribution manager
0672.	00	Stock control manager
0673.	00	Stores manager
0674.	00	Warehouse manager
0675.	00	Manager - loading/unloading
067Z.	00	Managers-warehousing/stock NOS
068..	00	Office managers
0681.	00	Office manager - general
0682.	00	Office manager - accounts
0683.	00	Office manager -credit control
0684.	00	Office manager - sales
0685.	00	Office manager - transport
0686.	00	Office manager - records
0687.	00	Office manager - statistics
0688.	00	Office manager - insurance
0689.	00	Computer operations manager
068A.	00	Travel office manager
068B.	00	Bank branch manager
068C.	00	Building soc. branch manager
068D.	00	Employment agency manager
068E.	00	Employment exchange manager
068F.	00	Social security manager
068G.	00	Tax office manager
068H.	00	Registrar-birth/death/marriage
068I.	00	Post office manager
068J.	00	Telephone exchange manager
068K.	00	Trainee office manager
068Z.	00	Office manager NOS
069..	00	Managers - wholesale distribut
0691.	00	Wholesale distribution manager
0692.	00	Trainee wholesale manager
069Z.	00	Wholesale distrib.manager NOS
06A..	00	Retail store/shop managers
06A..	11	Retail shop manager
06A..	12	Shop manager
06A..	13	Store manager
06A1.	00	Manager - department store
06A2.	00	Manager - supermarket
06A3.	00	Manager - branch retail shop
06A4.	00	Manager-independ.retail shop
06A5.	00	Departmental manager - store
06A6.	00	Shopkeeper
06A7.	00	Trainee shop manager
06AZ.	00	Retail store/shop manager NOS
06B..	00	Catering/hotel/pub managers
06B..	11	Catering manager
06B..	12	Hotel manager
06B..	13	Restaurant manager
06B1.	00	Manager - licensed hotel/club
06B2.	00	Manager unlicensed hotel/club
06B3.	00	Purser
06B4.	00	Hostel warden
06B5.	00	Head housekeeper
06B6.	00	Catering manager
06B7.	00	Manager public/club restaurant
06B8.	00	Banqueting manager
06B9.	00	Manager cafe restaurant
06BA.	00	Canteen manager
06BB.	00	Snack bar manager
06BC.	00	Publican
06BD.	00	Innkeeper
06BE.	00	Club steward
06BF.	00	Trainee catering manager
06BZ.	00	Catering manager NOS
06C..	00	Entertainment/sports managers
06C..	11	Entertainment manager
06C..	12	Recreation manager
06C..	13	Sports manager
06C1.	00	Manager - general recreation
06C2.	00	Manager - cultural facilities
06C3.	00	Entertainment manager
06C4.	00	Sports centre manager
06C5.	00	Sports stadium manager
06C6.	00	Baths manager
06C7.	00	Manager - theatre/concert hall
06C7.	11	Concert hall manager
06C7.	12	Theatre manager
06C8.	00	Cinema manager
06C9.	00	Bowling alley manager
06CA.	00	Bingo hall manager
06CZ.	00	Recreation manager NOS
06D..	00	Farming/fishing managers
06D..	11	Farm manager
06D..	12	Fishing manager
06D1.	00	Manager-arable +livestock farm
06D2.	00	Manager - arable farm
06D3.	00	Manager - mixed livestock farm
06D4.	00	Manager - dairy farm
06D5.	00	Manager - sheep farm
06D6.	00	Manager - pig farm
06D7.	00	Manager - poultry farm
06D8.	00	Animal keeping manager
06D9.	00	Horticultural manager
06DA.	00	Forest officer
06DB.	00	Skipper - fishing vessel
06DC.	00	Oyster/mussel/clam manager
06DD.	00	Animal trader
06DZ.	00	Farming/fishing manager NOS
06E..	00	Officer, armed forces NOS
06E..	11	Officer - armed forces
06F..	00	Police/prison/fire officers
06F..	11	Police/prison/fire force off.
06F1.	00	Senior police officer
06F2.	00	Senior fire officer
06F3.	00	Senior officer - salvage corps
06F4.	00	Prison governor
06F5.	00	Security manager
06FZ.	00	Police/prison/fire officer NOS
06Z..	00	Other managers
06Z1.	00	Laundry/dry cleaning manager
06Z2.	00	Registrar - education
06Z3.	00	Manager - unspecified
06Z4.	00	Manager - cleaning service
06Z5.	00	Manager - hairdressing/beauty
06Z6.	00	Ambulance station superintend.
06Z7.	00	Cemetery superintendant
06Z8.	00	Manager - refuse disposal
06Z9.	00	Sewage works manager
06ZA.	00	Trainee manager NOS
06ZB.	00	Practice manager
06ZZ.	00	Other manager NOS
07...	00	Clerical occupations
071..	00	Supervisors of clerks
0711.	00	Supervisor:cost/account clerks
0712.	00	Supervisor:cash handling clerk
0713.	00	Supervisor: finance clerks
0714.	00	Supervisor: insurance clerks
0715.	00	Supervisor: production clerks
0716.	00	Supervisor: travel clerks
0717.	00	Supervisor: record clerks
0718.	00	Supervisor: library clerks
0719.	00	Supervisor: general clerks
071Z.	00	Supervisor: clerks NOS
072..	00	Costing/accounting clerks
072..	11	Accounting clerks
072..	12	Costing clerks
0721.	00	Audit clerk
0722.	00	Book keeper
0723.	00	Cost clerk
0724.	00	Stocktaker
0725.	00	Wages clerk
0726.	00	Invoice clerk
0727.	00	Ledger clerk
0728.	00	Trainee costing clerk
072Z.	00	Costing/accounting clerk NOS
073..	00	Cash handling clerks
0731.	00	Bank cashier
0731.	11	Bank clerk
0732.	00	Building soc.counter cashier
0733.	00	Post office counter clerk
0734.	00	Office cashier
0735.	00	Cash collector
0736.	00	Ticket-issuing clerk
0737.	00	Betting counter clerk
0738.	00	Casino cashier
0739.	00	Retail shop cashier
073A.	00	Retail shop check-out operator
073B.	00	Pay-out clerk
073C.	00	Meter coin collector
073D.	00	Parking/toll fee collector
073Z.	00	Cash handling clerk NOS
074..	00	Finance/investment/ins. clerk
074..	11	Finance clerks
074..	12	Insurance clerks
074..	13	Investment clerks
0741.	00	Foreign exch.clerk - banking
0742.	00	Securities clerk
0743.	00	Stockbroker's clerk
0744.	00	Insurance clerk
0745.	00	Insurance broker's clerk
0746.	00	Average adjuster's clerk
0747.	00	Probate clerk
074Z.	00	Finance/invest./ins.clerk NOS
075..	00	Production/materials clerk
0751.	00	Planning clerk
0752.	00	Purchasing clerk
0753.	00	Stock control clerk
0754.	00	Dispatch clerk
0755.	00	Sales order clerk
0756.	00	Progress clerk
0757.	00	Schedule clerk
0758.	00	Checker (goods) clerk
075Z.	00	Production/materials clerk NOS
076..	00	Shipment/travel arrange clerk
0761.	00	Freight clerk
0762.	00	Load control clerk
0763.	00	Chartering clerk - sea
0764.	00	Schedules clerk - transport
0765.	00	Traffic dispatcher - air
0766.	00	Reservations clerk - travel
0767.	00	Travel inquiry clerk
076Z.	00	Shipment/travel clerk NOS
077..	00	Record keeping/library clerk
0771.	00	Library assistant
0772.	00	Library clerk
0773.	00	Time clerk
0774.	00	Records clerk
0775.	00	Filing clerk
077Z.	00	Records/library clerk NOS
078..	00	Other general clerks
0781.	00	General clerk
0782.	00	Correspondence clerk
0783.	00	Statistical clerk
0784.	00	Control clerk -data processing
0785.	00	Conveyancing clerk
0786.	00	Litigation clerk
0787.	00	Justices' clerk's assistant
0788.	00	Advertising clerk
0789.	00	Employment clerk
078A.	00	Design copyist
078B.	00	Tracer - drawing office
078C.	00	Routine clerk
078D.	00	Information clerk
078E.	00	Research survey clerk
078F.	00	Trainee clerk
078Z.	00	Other general clerk NOS
079..	00	Receptionists
0791.	00	Hotel receptionist
0792.	00	Health services receptionist
079Z.	00	Receptionist NOS
07A..	00	Supervisors of typists etc.
07A1.	00	Secretarial supervisor
07AZ.	00	Supervisor of typist NOS
07B..	00	Secretaries: shorthand/typing
07B..	11	Secretaries
07B..	12	Shorthand secretaries
07B..	13	Typists
07B1.	00	Secretary shorthand typist
07B2.	00	Shorthand typist
07B3.	00	Shorthand writer
07B4.	00	Secretary typist
07B5.	00	Audio typist
07B6.	00	Copy typist
07B7.	00	Trainee secretary
07BZ.	00	Secretary:shorthand/typing NOS
07C..	00	Supervisors: office machine op
07C1.	00	Supervisor: calc.machine op.
07C2.	00	Supervisor:computer operatives
07C3.	00	Supervisor: key-punch op.
07CZ.	00	Supervisor: office machine NOS
07D..	00	Office machine operators
07D..	11	Office machine operator
07D1.	00	Accounting machine operator
07D2.	00	Calculating machine operator
07D3.	00	Computer operator
07D4.	00	Data processing operator
07D5.	00	Punch card machine operator
07D6.	00	Key-punch operator
07D7.	00	Photocopying machine operator
07D8.	00	Duplicating machine operator
07D9.	00	Addressing machine operator
07DA.	00	Trainee office machine operat.
07DZ.	00	Office machine operator NOS
07E..	00	Telephone/radio/mail supervis.
07E1.	00	Supervisor: telephone operat.
07E2.	00	Supervisor: radio operators
07E3.	00	Supervisor:telegraph operative
07E4.	00	Supervisor: mail/parcel op.
07EZ.	00	Telephone/mail supervisor NOS
07F..	00	Telephonists
07F1.	00	Telephonist - public exchange
07F2.	00	Telephonist-private exchange
07F3.	00	Trainee telephonist
07FZ.	00	Telephonist NOS
07G..	00	Radio/telegraph operators
07G..	11	Radio operator
07G..	12	Telegraph operator
07G1.	00	Radio operator
07G2.	00	Teleprinter operator
07G3.	00	Radio telephone operator
07G4.	00	Air traffic control assistant
07G5.	00	Port control signalman
07G6.	00	Trainee radio/telegraph op.
07GZ.	00	Radio/telegraph operator NOS
07H..	00	Mail/message distributors
07H1.	00	Mail sorter
07H2.	00	Postman
07H3.	00	Messenger
07HZ.	00	Mail/message distributor NOS
07Z..	00	Other clerical occupations
08...	00	Selling occupations
08...	11	Sales occupations
081..	00	Sales supervisors
0811.	00	Sales supervisor
0812.	00	Roundsmen supervisor
081Z.	00	Sales supervisor NOS
082..	00	Salesmen/shop assistants
082..	11	Salesmen
082..	12	Shelf fillers
0821.	00	Salesman
0822.	00	Shop assistant
0823.	00	Receiving shop assistant
0824.	00	Petrol station attendant
082Z.	00	Salesman/shop assistant NOS
083..	00	Roundsmen
0831.	00	Milkman
0832.	00	Laundry roundsman
083Z.	00	Roundsman NOS
084..	00	Street traders
084..	11	Street trader
0841.	00	Mobile shop/van salesman
0842.	00	Street stall salesman
084Z.	00	Street trader NOS
085..	00	Technical sales representat.
0851.	00	Technical sales rep.
0852.	00	Trainee technical sales rep.
085Z.	00	Technical sales rep. NOS
086..	00	Wholesale sales reps.
0861.	00	Wholesale field sales superint
0862.	00	Wholesale sales rep.
0863.	00	Trainee wholesale sales rep.
086Z.	00	Wholesale sales rep. NOS
087..	00	Property sales reps.
087..	11	Property sales rep.
0871.	00	Property negotiator
0872.	00	Auctioneer
0873.	00	Insurance inspector - property
0874.	00	Insurance agent - property
0875.	00	Office/cleaning sales rep.
087Z.	00	Property sales rep. NOS
088..	00	Gun merchants
0880.	00	Hand gun merchant
0881.	00	Rifle merchant
0882.	00	Shotgun merchant
089..	00	Travel agent
08Z..	00	Other sales representatives
08Z1.	00	Sales demonstrators
08Z2.	00	Commodity broker
08Z3.	00	Importer
08Z4.	00	Exporter
08Z5.	00	Shipbroker
08Z6.	00	Airbroker
08Z7.	00	Door-to-door canvasser
08ZZ.	00	Other sales rep. NOS
09...	00	Security/protective services
09...	11	Protective services
09...	12	Security services
091..	00	Armed forces: non-comissioned
091..	11	Armed forces NOS
0911.	00	Non-commissioned officer
0912.	00	Member of armed forces
0913.	00	Trainee - armed forces
091Z.	00	Armed forces NOS
091Z.	11	Joined military forces
092..	00	Supervisors-protective service
0921.	00	Police sergeant
0922.	00	Supervisor - fire service
0923.	00	Principal prison officer
0924.	00	Chief security officer
092Z.	00	Protective supervisors NOS
093..	00	Policemen
0931.	00	Police constable
0932.	00	Trainee policeman
0933.	00	Special constable
093Z.	00	Policeman NOS
094..	00	Fire officers
094..	11	Fire officer
0941.	00	Fireman
0942.	00	Fire prevention officer
0943.	00	Fire point inspection man
0944.	00	Trainee fireman
094Z.	00	Fire officer NOS
095..	00	Active duty military
0950.	00	Active serving member of the Army
0951.	00	Active serving member of the Royal Air Force
0952.	00	Active serving member of the Royal Navy
0953.	00	Active serving member of the Royal Marines
09Z..	00	Other protective services
09Z..	11	Private detective
09Z..	12	Security guard
09Z1.	00	Coastguard
09Z2.	00	Prison officer
09Z3.	00	County court bailiff
09Z4.	00	Store detective
09Z5.	00	Hotel detective
09Z6.	00	Private detective
09Z7.	00	Security officer
09Z8.	00	Patrolman
09Z9.	00	Security guard
09ZA.	00	Gate-keeper
09ZB.	00	Park keeper
09ZC.	00	Estate ranger
09ZD.	00	Traffic warden
09ZZ.	00	Other protective service NOS
0A...	00	Catering/personal services
0A1..	00	Catering supervisors
0A11.	00	Head chef
0A12.	00	Head cook
0A13.	00	Head waiter
0A14.	00	Head barman
0A15.	00	Supervisor - catering
0A16.	00	Trainee catering supervisor
0A1Z.	00	Catering supervisor NOS
0A2..	00	Cooks/chefs
0A2..	11	Chefs
0A2..	12	Cooks
0A21.	00	Chef - gourmet fare
0A22.	00	Chef - plain fare
0A23.	00	Cook
0A24.	00	Pastry cook
0A25.	00	Fish fryer
0A26.	00	Assistant cook
0A27.	00	Trainee cook
0A2Z.	00	Cook NOS
0A3..	00	Waiters/waitresses
0A31.	00	Waiter
0A32.	00	Waitress
0A33.	00	Wine waiter
0A34.	00	Trainee waiter
0A3Z.	00	Waiter/waitress NOS
0A4..	00	Barmen/barmaids
0A41.	00	Barman
0A42.	00	Barmaid
0A43.	00	Barman - cocktail bar
0A44.	00	Bar waiter
0A4Z.	00	Barman/barmaid NOS
0A5..	00	Food counter hands/dispensers
0A51.	00	Food dispenser - table service
0A52.	00	Food dispenser-counter service
0A5Z.	00	Food dispenser NOS
0A6..	00	Kitchen porters/hands
0A6..	11	Porter - kitchen
0A61.	00	Kitchen assistant
0A62.	00	Washer-up
0A63.	00	Kitchen porter
0A64.	00	Table clearer - catering
0A6Z.	00	Kitchen porter/hand NOS
0A7..	00	Supervisors-housekeeping etc.
0A7..	11	Chief steward
0A71.	00	Housekeeping - supervising
0A72.	00	Butler
0A73.	00	Chief steward - seagoing
0A74.	00	Chief air steward
0A75.	00	Supervisor - ward orderlies
0A7Z.	00	Supervisor, housekeeping NOS
0A8..	00	Domestic helpers/maids
0A8..	11	Domestic helper
0A8..	12	Housekeeper - domestic
0A8..	13	Maid
0A8..	14	School helper
0A81.	00	Working housekeeper
0A82.	00	Companion
0A83.	00	Valet
0A84.	00	Lady's maid
0A85.	00	Nursery maid
0A86.	00	Wardrobe mistress
0A87.	00	Batman
0A88.	00	Nanny
0A89.	00	School helper
0A8A.	00	School children's supervisor
0A8B.	00	General maid
0A8C.	00	Au pair
0A8D.	00	Child minder
0A8Z.	00	Domestic helper/maid NOS
0A9..	00	Travel stewards/attendants
0A9..	11	Travel steward
0A91.	00	Steward - seagoing
0A92.	00	Air steward
0A93.	00	Travel courier
0A94.	00	Sleeping-car attendant
0A9Z.	00	Travel steward/attendant NOS
0AA..	00	Medical attendants/orderlies
0AA..	11	Attendant - medical
0AA..	12	Medical orderly
0AA1.	00	Operating theatre attendant
0AA2.	00	Ambulanceman
0AA3.	00	First aid attendant
0AA4.	00	Hospital ward orderly
0AA5.	00	Nursing home attendant
0AAZ.	00	Medical attendant/orderly NOS
0AB..	00	Porters
0AB1.	00	Hall porter
0AB2.	00	Night porter
0AB3.	00	Hospital porter
0AB4.	00	Page boy
0ABZ.	00	Porter NOS
0AC..	00	Foremen-caretaking/cleaning
0AC1.	00	Supervisor - cleaners
0AC2.	00	Station foreman
0ACZ.	00	Supervisor property NOS
0AD..	00	Caretakers
0AD1.	00	General caretaker
0AD2.	00	Church caretaker
0ADZ.	00	Caretaker NOS
0AE..	00	Cleaners
0AE1.	00	Cleaner
0AE2.	00	Window cleaner
0AE3.	00	Chimney sweep
0AEZ.	00	Road sweeper
0AF..	00	Stationmen - railway
0AF1.	00	Railman
0AF2.	00	Stationman - railway
0AF3.	00	Ticket collector - railway
0AFZ.	00	Stationman - railway - NOS
0AG..	00	Other premises attendants
0AG1.	00	Swimming pool attendant
0AG2.	00	Bath attendant
0AG3.	00	Entertainment hall attendant
0AG4.	00	Doorman
0AG5.	00	Fair ground attendant
0AG6.	00	Lift attendant
0AG7.	00	Cloakroom attendant
0AG8.	00	Lavatory attendant
0AG9.	00	Car park attendant
0AGA.	00	Public lighting attendant
0AGB.	00	Bill poster
0AGC.	00	Ticket collector - general
0AGZ.	00	Other property attendants NOS
0AH..	00	Launderers/dry cleaners
0AH..	11	Dry cleaner
0AH..	12	Launderer
0AH..	13	Presser - garments
0AH1.	00	Laundering supervisor
0AH2.	00	Launderer - general
0AH3.	00	Dry cleaner - general
0AH4.	00	Dry cleaning machine operator
0AH5.	00	Hand presser - garments
0AH6.	00	Machine presser - garments
0AH7.	00	Under presser
0AH8.	00	Ironer
0AH9.	00	Launderette assistant
0AHA.	00	Fur cleaner
0AHZ.	00	Launderer/dry cleaner NOS
0AI..	00	Hairdressers/beauticians
0AI..	11	Barber
0AI..	12	Hairdresser
0AI1.	00	Supervisor - hairdressers
0AI2.	00	Ladies' hairdresser
0AI3.	00	Men's hairdresser
0AI4.	00	Beautician
0AI5.	00	Make-up artist
0AI6.	00	Wig dresser
0AI7.	00	Manicurist/pedicurist
0AI7.	11	Manicurist
0AIZ.	00	Hairdresser/beautician NOS
0AJ..	00	Burial occupations
0AJ..	11	Funeral director
0AJ1.	00	Funeral director
0AJ2.	00	Asst.superintendant - cemetery
0AJ3.	00	Embalmer
0AJ4.	00	Funeral director's assistant
0AJ5.	00	Mortuary attendant
0AJZ.	00	Burial occupation NOS
0AK..	00	Prostitutes
0AK1.	00	Female prostitute
0AK2.	00	Male prostitute
0AK3.	00	Child prostitute
0AKZ.	00	Prostitute NOS
0AL..	00	Sex worker
0AZ..	00	Other service occupations
0AZ1.	00	Carver - meat
0AZ2.	00	Bookmaker
0AZ3.	00	Croupier
0AZ4.	00	Property master
0AZ5.	00	Taxidermist
0AZ6.	00	Store guide
0AZ7.	00	Bingo caller
0AZ8.	00	Pest control officer
0AZ9.	00	Disinfecting officer
0AZZ.	00	Service occupations NOS
0B...	00	Farming/fishing occupations
0B1..	00	Foremen-farming/horticulture
0B1..	11	Farming foreman
0B1..	12	Horticulture foreman
0B11.	00	Foreman - farm workers
0B12.	00	Foreman - horticulture workers
0B13.	00	Foreman - gardeners/groundsmen
0B14.	00	Foreman - forestry workers
0B1Z.	00	Foreman - agriculture NOS
0B2..	00	General farm workers
0B21.	00	Farm worker - general
0B22.	00	Farm worker - mixed farming
0B23.	00	Hop garden worker
0B24.	00	Farm worker - arable
0B2Z.	00	General farm worker NOS
0B2Z.	11	Farmer, unspecified
0B3..	00	Stockmen
0B31.	00	Stockman - mixed livestock
0B32.	00	Cowman
0B33.	00	Stockman - beef cattle
0B34.	00	Stockman - sheep
0B34.	11	Shepherd
0B35.	00	Stockman - pigs
0B35.	11	Pig man
0B36.	00	Domestic animal attendant
0B37.	00	Wild animal attendant
0B38.	00	Horse attendant
0B39.	00	Gamekeeper
0B3A.	00	Beekeeper
0B3B.	00	Mink farm assistant
0B3C.	00	Inseminator
0B3D.	00	Poultryman
0B3E.	00	Hatchery worker
0B3Z.	00	Stockman NOS
0B4..	00	Horticultural workers
0B4..	11	Horticultural worker
0B41.	00	Glasshouse worker
0B42.	00	Horticulture nursery worker
0B43.	00	Market garden worker
0B44.	00	Orchard worker
0B4Z.	00	Horticulture worker NOS
0B5..	00	Gardeners/groundsmen
0B5..	11	Gardeners
0B5..	12	Groundsmen
0B51.	00	Gardener - public gardens
0B52.	00	Gardener - private gardens
0B53.	00	Landscape gardener
0B54.	00	Turf layer
0B55.	00	Groundsman
0B5Z.	00	Gardener/groundsman NOS
0B6..	00	Agriculture machine operators
0B61.	00	Agriculture machine operator
0B61.	11	Driver - farm machine
0B61.	12	Tractor driver
0B6Z.	00	Agriculture machine op. NOS
0B7..	00	Forestry workers
0B71.	00	Forest worker
0B72.	00	Tree feller
0B73.	00	Forest ranger
0B7Z.	00	Forestry worker NOS
0B8..	00	Supervisors/mates - fishing
0B8..	11	Fishing supervisors
0B81.	00	Mate - fishing vessel
0B82.	00	Third hand - fishing vessel
0B8Z.	00	Supervisors/mates -fishing NOS
0B9..	00	Fishermen
0B9..	11	Fisherman
0B91.	00	Fisherman - deck hand
0B92.	00	Pot fisherman
0B9Z.	00	Fisherman NOS
0BZ..	00	Other farmers/fishers
0BZ1.	00	Livestock classifier/marker
0BZ2.	00	Hedger
0BZ3.	00	Crop harvester
0BZ4.	00	Shellfish cultivator
0BZ5.	00	Fish hatcher
0BZ6.	00	Crofter
0BZZ.	00	Other farmer/fisher NOS
0C...	00	Materials processors exc metal
0C1..	00	Tannery production workers
0C11.	00	Foreman - tannery production
0C12.	00	Tannery production worker
0C1Z.	00	Tannery production worker NOS
0C2..	00	Textile processors
0C21.	00	Foreman - textile processors
0C22.	00	Fibre preparing processor
0C23.	00	Spinner
0C23.	11	Reeler
0C24.	00	Winder
0C25.	00	Twister
0C26.	00	Warp preparer
0C27.	00	Textile weaver
0C28.	00	Knitter
0C29.	00	Textile bleacher
0C2A.	00	Textile dyer
0C2B.	00	Textile finisher
0C2C.	00	Textile repairer
0C2C.	11	Darner - textile
0C2D.	00	Rope maker
0C2E.	00	Line/twine/cord maker
0C2E.	11	Cord maker
0C2E.	12	Line maker
0C2E.	13	Twine maker
0C2Z.	00	Textile processor NOS
0C3..	00	Tobacco processors
0C31.	00	Foreman - tobacco processors
0C32.	00	Tobacco processor
0C3Z.	00	Tobacco processor NOS
0C4..	00	Chemical/gas/petrol processors
0C4..	11	Chemical processor
0C4..	12	Gas processor
0C4..	13	Petroleum processor
0C41.	00	Supervis.-chem/gas/petrol prod
0C42.	00	Chief operator -chemical prod.
0C43.	00	Senior operator-chemical prod.
0C44.	00	Chemical/gas/petrol processor
0C4Z.	00	Chem/gas/petrol processor NOS
0C5..	00	Food and drink processors
0C5..	11	Baker
0C5..	12	Drink processor
0C5..	13	Food processor
0C51.	00	Foreman -food/drink processors
0C52.	00	Bread baker
0C53.	00	Flour confectioner
0C54.	00	Slaughterman
0C55.	00	Butcher
0C56.	00	Meat cutter
0C57.	00	Poultry dresser
0C58.	00	Fish preparer
0C59.	00	Food processor - cooker
0C5A.	00	Food processing steriliser
0C5B.	00	Food processor - freezer
0C5C.	00	Food processor - rollerman
0C5D.	00	Food processor - grinder
0C5E.	00	Food processor - mixer
0C5F.	00	Food processor - blender
0C5G.	00	Food processor - filterer
0C5Z.	00	Food processor NOS
0C6..	00	Paper and board processors
0C6..	11	Board processor
0C6..	12	Paper processor
0C6..	13	Reelerman - paper etc
0C6..	14	Wood processor
0C61.	00	Foreman-paper/board processors
0C62.	00	Beaterman -paper/board process
0C63.	00	Refinerman-paper/board process
0C64.	00	Machineman-paper/board process
0C65.	00	Dryerman-paper/board process.
0C66.	00	Calenderman
0C6Z.	00	Paper/board processor NOS
0CZ..	00	Other materials processors
0CZ..	11	Ceramics processor
0CZ..	12	Glass processor
0CZ..	13	Kilnman - processing
0CZ..	14	Plastics processor
0CZ1.	00	Foreman - other processors
0CZ2.	00	Furnaceman
0CZ2.	11	Furnaceman - processing
0CZ3.	00	Kiln burner
0CZ4.	00	Kiln placer
0CZ5.	00	Kiln setter
0CZ6.	00	Crusher/miller/mixer NOS
0CZ6.	11	Millman - maticating
0CZ7.	00	Filterer/strainer NOS
0CZ8.	00	Rubber processor
0CZ9.	00	Man-made fibre maker
0CZA.	00	Sewage plant attendant
0CZZ.	00	Other materials processor NOS
0D...	00	Making/repairing ex metal/elec
0D1..	00	Glass workers
0D11.	00	Glass working foreman
0D12.	00	Glass shaper/former - hand
0D13.	00	Glass/shaper/former - machine
0D14.	00	Optical glass worker
0D15.	00	Glass finisher
0D16.	00	Glass cutter
0D17.	00	Glass fibre worker
0D1Z.	00	Glass worker NOS
0D2..	00	Clay/stone workers
0D2..	11	Ceramics worker
0D2..	12	Clay worker
0D2..	13	Pottery worker
0D2..	14	Stone worker
0D2..	15	Tile worker
0D21.	00	Clay/stone working foreman
0D22.	00	Hand pottery maker
0D23.	00	Machine pottery maker
0D24.	00	Pottery/ceramics finisher
0D25.	00	Concrete/cement maker
0D25.	11	Cement maker
0D25.	12	Concrete maker
0D26.	00	Tile/slab caster
0D26.	11	Slab caster
0D26.	12	Tile caster
0D27.	00	Stone cutter
0D28.	00	Stone shaper
0D29.	00	Monumental mason
0D2A.	00	Slate cutter
0D2B.	00	Stone polisher
0D2Z.	00	Clay/stone worker NOS
0D3..	00	Printing/photographic process
0D3..	11	Cylinder prep.- printing
0D3..	12	Print processors
0D31.	00	Foreman - printing
0D32.	00	General printer
0D33.	00	Compositor
0D34.	00	Typesetter
0D35.	00	Printing stereotyper
0D36.	00	Printing electrotyper
0D37.	00	Print plate preparer NOS
0D38.	00	Printing machine operator
0D39.	00	Screen printer
0D3A.	00	Block printer
0D3B.	00	Photographic processor
0D3C.	00	Trainee printer
0D3Z.	00	Printing/photogr.process NOS
0D4..	00	Bookbinders/paper workers
0D4..	11	Bookbinders
0D4..	12	Paperworkers
0D41.	00	Foreman bookbinder
0D42.	00	Foreman paper worker
0D43.	00	Bookbinder
0D44.	00	Paper worker
0D45.	00	Paperboard worker
0D46.	00	Trainee bookbinder
0D4Z.	00	Bookbinder/paper worker NOS
0D5..	00	Textile material workers
0D5..	11	Clothes makers
0D5..	12	Pattern maker - clothes
0D51.	00	Foreman -textile material work
0D52.	00	Tailor
0D53.	00	Dressmaker
0D54.	00	Corset maker
0D55.	00	Coach trimmer
0D56.	00	Upholsterer
0D57.	00	Mattress maker
0D58.	00	Milliner
0D59.	00	Furrier
0D5A.	00	Clothing pattern maker
0D5B.	00	Clothing pattern marker
0D5C.	00	Clothing pattern cutter
0D5D.	00	Hand sewer
0D5D.	11	Embroiderer - hand
0D5E.	00	Hand embroiderer
0D5F.	00	Textile sewing machinist
0D5G.	00	Textile linking machinist
0D5H.	00	Surgical corset fitter
0D5I.	00	Sailmaker
0D5J.	00	Trainee textile worker
0D5K.	00	Button maker/operative/superv
0D5Z.	00	Textile material worker NOS
0D6..	00	Leather workers
0D6..	11	Footwear worker
0D6..	12	Laster - footwear
0D6..	13	Leather worker
0D61.	00	Foreman - leather working
0D62.	00	Boot/shoe maker
0D62.	11	Boot maker
0D62.	12	Shoe maker
0D63.	00	Surgical footwear maker
0D63.	11	Surgical shoe maker
0D64.	00	Leather cutters
0D65.	00	Footwear casters
0D66.	00	Leather goods maker
0D67.	00	Leather goods repairer
0D68.	00	Leather sewer/stitcher
0D68.	11	Sewer - leather
0D68.	12	Stitcher - leather
0D69.	00	Boot/shoe repairer
0D6A.	00	Leather pattern cutter
0D6Z.	00	Leather worker NOS
0D7..	00	Woodworkers
0D7..	11	Box maker
0D7..	12	Carpenter
0D7..	13	Case maker
0D7..	14	Joiner
0D7..	15	Veneer cutter
0D7..	16	Woodworker
0D71.	00	Woodworking foreman
0D72.	00	Carpenter/joiner - general
0D73.	00	Carpenter/joiner - ship
0D73.	11	Boat builder
0D74.	00	Cabinet maker
0D75.	00	Wood fitter
0D76.	00	Wood sawyer
0D77.	00	Woodcutting machine setter
0D78.	00	Woodcutting machine operator
0D79.	00	Pattern maker (mould)
0D7A.	00	Wood carver
0D7B.	00	Woodworker's mate
0D7C.	00	Wood polisher (small pieces)
0D7Z.	00	Wood worker NOS
0D8..	00	Rubber/plastic workers
0D81.	00	Rubber/plastic worker foreman
0D82.	00	Rubber tyre builder
0D83.	00	Rubber mould maker
0D84.	00	Rubber moulder
0D85.	00	Plastic worker
0D86.	00	Glass fibre laminator
0D8Z.	00	Rubber/plastic worker NOS
0DZ..	00	Other makers/repairers
0DZ..	11	Maker NOS
0DZ..	12	Repairer NOS
0DZ1.	00	Foreman: makers/repairers NOS
0DZ2.	00	Musical instrument maker
0DZ3.	00	Organ builder
0DZ4.	00	Organ tuner
0DZ5.	00	Piano tuner
0DZ6.	00	Piano repairer
0DZ7.	00	Surgical appliance maker
0DZ8.	00	Dental technician
0DZ9.	00	Wig maker
0DZZ.	00	Other maker/repairer NOS
0E...	00	Metal/electrical workers
0E...	11	Electrical workers
0E...	12	Metal workers
0E1..	00	Metal processors/treaters
0E1..	11	Coremakers - metal
0E1..	12	Metal making/treating
0E1..	13	Moulders - metal
0E1..	14	Steel makers
0E11.	00	Foreman: metal making/treating
0E12.	00	Blast furnaceman
0E13.	00	Steel smelting furnaceman
0E14.	00	Other metal furnaceman
0E14.	11	Furnaceman - metal NOS
0E15.	00	Steel rollerman
0E16.	00	Metal drawer
0E17.	00	Hand moulder/core maker -metal
0E18.	00	Machine moulder/coremaker
0E19.	00	Die caster
0E1A.	00	Smith/forger
0E1A.	11	Blacksmith
0E1A.	12	Farrier
0E1A.	13	Forger
0E1A.	14	Smith
0E1B.	00	Electroplater
0E1C.	00	Metal annealer/temperer
0E1C.	11	Annealer - metal
0E1C.	12	Temperer - metal
0E1D.	00	Steel worker
0E1Z.	00	Metal processor/treater NOS
0E2..	00	Engineering machining
0E21.	00	Foreman: engineering machining
0E22.	00	Press/machine tool setter
0E22.	11	Machine tool setters
0E22.	12	Press tool setters
0E22.	13	Tool setters
0E23.	00	Machine tool setter operator
0E24.	00	Machine tool operator
0E25.	00	Press/stamping machine operat.
0E25.	11	Press machine operator
0E25.	12	Stamping machine operator
0E26.	00	Automatic machine attendant
0E27.	00	Metal polisher
0E28.	00	Metal fettler/dresser/grinder
0E28.	11	Dresser - metal
0E28.	12	Fettler - metal
0E28.	13	Grinder - metal
0E2Z.	00	Metal engineering machiner NOS
0E3..	00	Metal production fitting
0E31.	00	Foreman: metal product fitting
0E32.	00	Tool maker/fitter/marker-out
0E33.	00	Precision instrument maker
0E34.	00	Metal-work production fitter
0E3Z.	00	Metal production fitter NOS
0E4..	00	Fitters/maintainers/mechanics
0E4..	11	Fitter - metal
0E4..	12	Machinery erector
0E4..	13	Maintainer - metal
0E4..	14	Mechanic - metal
0E41.	00	Foreman: fitters/mechanics
0E42.	00	Machinery erector/installer
0E43.	00	Machinery maintenance fitter
0E44.	00	Knitting machine mechanic
0E45.	00	Motor vehicle mechanic
0E46.	00	Aero-engine fitter/mechanic
0E46.	11	Aero-engine fitter
0E46.	12	Aero-engine mechanic
0E47.	00	Watch/clock repairers
0E47.	11	Clock repairer
0E47.	12	Watch repairer
0E48.	00	Instrument mechanic
0E49.	00	Office machinery mechanic
0E4A.	00	Oiler/greaser
0E4A.	11	Greaser
0E4A.	12	Oiler
0E4Z.	00	Fitter/maintainer/mechanic NOS
0E4Z.	11	Fitter's mate
0E5..	00	Electrical production fitters
0E51.	00	Foreman: electrical production
0E52.	00	Electrical production fitter
0E53.	00	Electronics production fitter
0E54.	00	Production electrician
0E5Z.	00	Electrical product.fitter NOS
0E6..	00	Electrical install/maintain
0E6..	11	Installers - electrical
0E6..	12	Maintainers - electrical
0E61.	00	Foreman electrical mechanic
0E62.	00	Electrician - plant/machinery
0E63.	00	Electrician - premises/ships
0E64.	00	Telephone fitter
0E65.	00	Radio/t.v. fitter/mechanic
0E65.	11	Radio fitter
0E65.	12	Television fitter
0E66.	00	Other electrical mechanic
0E67.	00	Cable jointer
0E68.	00	Electric/electronic linesman
0E68.	11	Linesman - electric
0E69.	00	Television aerial erector
0E6A.	00	Electric meter fixer
0E6Z.	00	Electric install/maintain NOS
0E7..	00	Pipe/sheet/struct metal worker
0E7..	11	Caulker burner
0E7..	12	Fitter - metal pipe/sheet
0E7..	13	Pipe metal worker
0E7..	14	Sheet metal worker
0E7..	15	Steel workers
0E71.	00	Foreman: metal pipes/sheets
0E72.	00	Plumber
0E73.	00	Gas fitter
0E74.	00	Pipe fitter
0E75.	00	Heating/ventilating fitter
0E75.	11	Heating fitter
0E75.	12	Ventilating fitter
0E76.	00	Sheet metal worker
0E77.	00	Ships plater/shipwright
0E77.	11	Ship's plater
0E77.	12	Shipwright
0E78.	00	Metal plate worker
0E79.	00	Riveter
0E7A.	00	Construction metal driller
0E7B.	00	Steel rigger
0E7D.	00	Steel erector
0E7E.	00	Scaffolder/stager
0E7E.	11	Scaffolder
0E7E.	12	Stager
0E7F.	00	Steel bender/fixer
0E7F.	11	Bender - steel
0E7F.	12	Fixer - steel
0E7G.	00	Welder - skilled
0E7H.	00	Welder - unskilled
0E7I.	00	Pipe/sheet metal labourer
0E7J.	00	Ornamental metal worker
0E7Z.	00	Pipe/sheet metal worker NOS
0EZ..	00	Other metal/electrical workers
0EZ..	11	Engraver
0EZ1.	00	Foreman: other metal workers
0EZ2.	00	Goldsmith
0EZ3.	00	Silversmith
0EZ4.	00	Precious stone worker
0EZ5.	00	Jeweller
0EZ6.	00	Hand metal engraver
0EZ7.	00	Machine metal engraver
0EZ8.	00	Etcher (printing)
0EZ9.	00	Coach/vehicle body builder
0EZ9.	11	Body builder - vehicle
0EZ9.	12	Coach builder
0EZ9.	13	Vehicle builder
0EZA.	00	Coach/vehicle body finisher
0EZA.	11	Body finisher - vehicle
0EZA.	12	Coach finisher
0EZA.	13	Vehicle finisher
0EZB.	00	Aircraft finisher
0EZC.	00	Maintenance/install fitter
0EZD.	00	Setter operator - woodwork
0EZE.	00	Setter operator - metal work
0EZZ.	00	Metal/electrical worker NOS
0F...	00	Painters/product assemblers
0F1..	00	Painters/coaters
0F1..	11	Decorator
0F1..	12	Painters
0F11.	00	Foreman: painting/coating
0F12.	00	Painter/decorator
0F13.	00	Signwriter
0F14.	00	Pottery/ceramics decorator
0F14.	11	Ceramics decorator
0F14.	12	Pottery decorator
0F15.	00	Spray polisher
0F16.	00	Spray painter
0F17.	00	Dip painter/coater
0F18.	00	French polisher
0F19.	00	Glass decorator
0F1Z.	00	Painter/coater NOS
0F2..	00	Product assemblers
0F2..	11	Repetitive assemblers
0F21.	00	Foreman: product assembly
0F22.	00	Repetitive assembler -minerals
0F23.	00	Repetitive assembler - paper
0F24.	00	Repetitive assembler - textile
0F25.	00	Repetitive assembler - leather
0F26.	00	Repetitive assembler - wood
0F27.	00	Repetitive assembler - rubber
0F28.	00	Repetitive assembler - plastic
0F29.	00	Repetitive assembler - metal
0F2A.	00	Repetitive assembler -electric
0F2Z.	00	Repetitive assembler NOS
0FZ..	00	Other painters/assemblers
0G...	00	Product inspectors/packagers
0G1..	00	Product inspectors/graders
0G1..	11	Inspectors - product
0G11.	00	Foreman: product inspecting
0G12.	00	Product inspector/tester
0G12.	11	Tester - product
[truncated: 99,829 more rows]

## Sheet: Dx_Readv3
read_code	term_description	description_type	status	Prevalent diabetes	T2D
.....	Read thesaurus	P	C
.....	Clinical 2018-04-01	S	C
.....	Drugs 2016-04-01	S	C
.0...	See 0....	P	R
.01..	See 01...	P	R
.011.	See XE0md	P	R
.0111	See 0111.	P	R
.0112	See 0112.	P	R
.0113	See 0113.	P	R
.011Z	See 011Z.	P	R
.012.	See XE0mf	P	R
.0121	See 0121.	P	R
.012Z	See 012Z.	P	R
.013.	See XE0mh	P	R
.0131	See 0131.	P	R
.0132	See 0132.	P	R
.0133	See 0133.	P	R
.0134	See 0134.	P	R
.013Z	See 013Z.	P	R
.01Z.	See 01Z..	P	R
.02..	See 02...	P	R
.021.	See XE2y3	P	R
.0211	See 0211.	P	R
.0212	See 0212.	P	R
.0213	See 0213.	P	R
.0214	See 0214.	P	R
.0215	See 0215.	P	R
.0216	See 0216.	P	R
.0217	See 0217.	P	R
.0218	See XE0mj	P	R
.021Z	See 021Z.	P	R
.022.	See 022..	P	R
.0221	See 0221.	P	R
.0222	See 0222.	P	R
.0223	See 0223.	P	R
.0224	See 0224.	P	R
.0225	See 0225.	P	R
.0226	See 0226.	P	R
.022Z	See 022Z.	P	R
.023.	See 0231.	P	R
.0231	See 0231.	P	R
.0232	See 0232.	P	R
.0233	See 0233.	P	R
.0234	See 0234.	P	R
.0235	See 0235.	P	R
.0236	See 0236.	P	R
.0237	See 0237.	P	R
.0238	See 0238.	P	R
.0239	See 0239.	P	R
.023Z	See 023Z.	P	R
.024.	See 0242.	P	R
.0241	See 0241.	P	R
.0242	See 0242.	P	R
.0243	See 0243.	P	R
.0244	See 0244.	P	R
.024Z	See 024Z.	P	R
.025.	See 025..	P	R
.0251	See 0251.	P	R
.0252	See 0252.	P	R
.0253	See 0253.	P	R
.0254	See 0254.	P	R
.0255	See 0255.	P	R
.025Z	See 025Z.	P	R
.026.	See 026..	P	R
.0261	See 0261.	P	R
.0262	See 0262.	P	R
.0263	See 0263.	P	R
.0264	See 0264.	P	R
.0265	See 0265.	P	R
.0266	See 0266.	P	R
.0267	See 0267.	P	R
.026Z	See 026Z.	P	R
.027.	See 027..	P	R
.0271	See 0271.	P	R
.0272	See 0272.	P	R
.0273	See 0273.	P	R
.0274	See 0274.	P	R
.027Z	See 027Z.	P	R
.028.	See 028..	P	R
.0281	See 0281.	P	R
.0282	See 0282.	P	R
.0283	See 0283.	P	R
.0284	See 0284.	P	R
.028Z	See 028Z.	P	R
.029.	See 029..	P	R
.0291	See 0291.	P	R
.0292	See 0292.	P	R
.0293	See 0293.	P	R
.0294	See 0294.	P	R
.0295	See 0295.	P	R
.0296	See 0296.	P	R
.0297	See 0297.	P	R
.0298	See 0298.	P	R
.0299	See 0299.	P	R
.029A	See 029A.	P	R
.029B	See 029B.	P	R
.029Z	See 029Z.	P	R
.02A.	See 02A..	P	R
.02A1	See 02A1.	P	R
.02A2	See 02A2.	P	R
.02A3	See 02A3.	P	R
.02AZ	See 02AZ.	P	R
.02B.	See 02B..	P	R
.02B1	See 02B1.	P	R
.02B2	See 02B2.	P	R
.02B3	See 02B3.	P	R
.02B4	See 02B4.	P	R
.02BZ	See 02BZ.	P	R
.02C.	See 02C..	P	R
.02C1	See 02C1.	P	R
.02C2	See 02C2.	P	R
.02C3	See 02C3.	P	R
.02C4	See 02C4.	P	R
.02CZ	See 02CZ.	P	R
.02D.	See 02D..	P	R
.02D1	See 02D1.	P	R
.02D2	See 02D2.	P	R
.02D3	See 02D3.	P	R
.02D4	See 02D4.	P	R
.02D5	See XE0ml	P	R
.02DZ	See 02DZ.	P	R
.02E.	See 02E..	P	R
.02E1	See 02E1.	P	R
.02E2	See 02E2.	P	R
.02E3	See 02E3.	P	R
.02E4	See 02E4.	P	R
.02E5	See 02E5.	P	R
.02E6	See 02E6.	P	R
.02E7	See 02E7.	P	R
.02EZ	See 02EZ.	P	R
.02F.	See 02F..	P	R
.02F1	See 02F1.	P	R
.02F2	See 02F2.	P	R
.02F3	See 02F3.	P	R
.02FZ	See 02FZ.	P	R
.02G.	See 02G..	P	R
.02G1	See 02G1.	P	R
.02G2	See 02G2.	P	R
.02G3	See 02G3.	P	R
.02G4	See XE0mn	P	R
.02G5	See 02G5.	P	R
.02GZ	See 02GZ.	P	R
.02H.	See 02H..	P	R
.02H1	See 02H1.	P	R
.02H2	See 02H2.	P	R
.02H3	See 02H3.	P	R
.02H4	See 02H4.	P	R
.02H5	See 02H5.	P	R
.02H6	See 02H6.	P	R
.02H7	See 02H7.	P	R
.02H8	See 02H8.	P	R
.02H9	See 02H9.	P	R
.02HA	See 02HA.	P	R
.02HB	See 02HB.	P	R
.02HC	See 02HC.	P	R
.02HZ	See 02HZ.	P	R
.02Z.	See 02Z..	P	R
.02Z1	See 02Z1.	P	R
.02Z2	See 02Z2.	P	R
.02Z3	See 02Z3.	P	R
.02Z4	See 02Z4.	P	R
.02Z5	See 02Z5.	P	R
.02ZZ	See 02ZZ.	P	R
.03..	See 03...	P	R
.031.	See XE0mp	P	R
.0311	See 0311.	P	R
.0312	See 0312.	P	R
.0313	See 0313.	P	R
.0314	See 0314.	P	R
.031Z	See 031Z.	P	R
.032.	See 032..	P	R
.0321	See 0321.	P	R
.0322	See 0322.	P	R
.032Z	See 032Z.	P	R
.033.	See XE0mr	P	R
.0331	See 0331.	P	R
.0332	See 033..	P	R
.033Z	See 033Z.	P	R
.034.	See 034..	P	R
.0341	See 0341.	P	R
.0342	See 0342.	P	R
.034Z	See 034Z.	P	R
.035.	See 035..	P	R
.0351	See 0351.	P	R
.0352	See 0352.	P	R
.0353	See 0353.	P	R
.035Z	See 035Z.	P	R
.036.	See 0362.	P	R
.0361	See 0361.	P	R
.0362	See 0362.	P	R
.036Z	See 036Z.	P	R
.037.	See 037..	P	R
.0371	See 0371.	P	R
.0372	See 0372.	P	R
.0373	See 0373.	P	R
.037Z	See 037Z.	P	R
.038.	See 038..	P	R
.0381	See 0381.	P	R
.0382	See 0382.	P	R
.0383	See 0383.	P	R
.0384	See 0384.	P	R
.0385	See 0385.	P	R
.0386	See 0386.	P	R
.0387	See 0387.	P	R
.0388	See 0388.	P	R
.0389	See 0389.	P	R
.038A	See 038A.	P	R
.038Z	See 038Z.	P	R
.039.	See 039..	P	R
.0391	See 0391.	P	R
.0392	See 0392.	P	R
.0393	See 0393.	P	R
.0394	See 0394.	P	R
.0395	See 0395.	P	R
.0396	See 0396.	P	R
.0397	See 0397.	P	R
.039Z	See 039Z.	P	R
.03A.	See 03A..	P	R
.03A1	See 03A1.	P	R
.03A2	See 03A2.	P	R
.03A3	See 03A3.	P	R
.03A4	See 03A4.	P	R
.03A5	See 03A5.	P	R
.03A6	See 03A6.	P	R
.03A7	See 03A7.	P	R
.03A8	See 03A8.	P	R
.03A9	See 03A9.	P	R
.03AA	See 03AA.	P	R
.03AB	See 03AB.	P	R
.03AC	See 03AC.	P	R
.03AD	See 03AD.	P	R
.03AE	See 03AE.	P	R
.03AF	See 03AF.	P	R
.03AG	See 03AG.	P	R
.03AH	See 03AH.	P	R
.03AI	See 03AI.	P	R
.03AJ	See 03AJ.	P	R
.03AK	See 03AK.	P	R
.03AL	See 03AL.	P	R
.03AM	See 03AM.	P	R
.03AN	See 03AN.	P	R
.03AO	See 03AO.	P	R
.03AP	See 03AP.	P	R
.03AQ	See Ua0bS	P	R
.03AZ	See 03AZ.	P	R
.03B.	See 03B..	P	R
.03B1	See 03B1.	P	R
.03BZ	See 03BZ.	P	R
.03C.	See 03C..	P	R
.03C1	See 03C1.	P	R
.03C2	See XE0mt	P	R
.03CZ	See 03CZ.	P	R
.03D.	See 03D..	P	R
.03D1	See 03D1.	P	R
.03D2	See 03D2.	P	R
.03D3	See 03D3.	P	R
.03D4	See 03D4.	P	R
.03D5	See 03D5.	P	R
.03D6	See 03D6.	P	R
.03D7	See 03D7.	P	R
.03D8	See 03D8.	P	R
.03D9	See 03D9.	P	R
.03DA	See 03DA.	P	R
.03DB	See 03DB.	P	R
.03DC	See 03DC.	P	R
.03DD	See 03DD.	P	R
.03DE	See 03DE.	P	R
.03DF	See 03DF.	P	R
.03DG	See XaBqQ	P	R
.03DH	See XaBou	P	R
.03DI	See Ua0z9	P	R
.03DJ	See XaBqM	P	R
.03DZ	See 03DZ.	P	R
.03E.	See 03E..	P	R
.03E1	See 03E1.	P	R
.03E2	See 03E2.	P	R
.03E3	See 03E3.	P	R
.03E4	See 03E4.	P	R
.03EZ	See 03EZ.	P	R
.03F.	See 03F..	P	R
.03F1	See 03F1.	P	R
.03F2	See 03F2.	P	R
.03F3	See 03F3.	P	R
.03F4	See 03F4.	P	R
.03F5	See 03F5.	P	R
.03F6	See 03F6.	P	R
.03F7	See 03F7.	P	R
.03F8	See 03F8.	P	R
.03F9	See 03F9.	P	R
.03FA	See 03FA.	P	R
.03FB	See 03FB.	P	R
.03FC	See 03FC.	P	R
.03FD	See 03FD.	P	R
.03FE	See 03FE.	P	R
.03FF	See 03FF.	P	R
.03FG	See 03FG.	P	R
.03FH	See 03FH.	P	R
.03FI	See 03FI.	P	R
.03FJ	See 03FJ.	P	R
.03FK	See 03FK.	P	R
.03FL	See 03FL.	P	R
.03FM	See 03FM.	P	R
.03FN	See 03FN.	P	R
.03FO	See 03FO.	P	R
.03FP	See 03FP.	P	R
.03FQ	See 03FQ.	P	R
.03FR	See 03FR.	P	R
.03FS	See Ua0Zd	P	R
.03FT	See Ua1wH	P	R
.03FU	See Xa0rf	P	R
.03FV	See Ua0ZJ	P	R
.03FZ	See 03FZ.	P	R
.03G.	See 03G..	P	R
.03G1	See 03G1.	P	R
.03G2	See 03G2.	P	R
.03G3	See 03G3.	P	R
.03G4	See 03G4.	P	R
.03G5	See 03G5.	P	R
.03GZ	See 03GZ.	P	R
.03H.	See 03H..	P	R
.03H1	See 03H1.	P	R
.03H2	See 03H2.	P	R
.03H3	See 03H3.	P	R
.03HZ	See 03HZ.	P	R
.03I.	See 03I..	P	R
.03I1	See 03I1.	P	R
.03I2	See 03I2.	P	R
.03I3	See 03I3.	P	R
.03IZ	See 03IZ.	P	R
.03J.	See 03J..	P	R
.03J1	See 03J1.	P	R
.03J2	See 03J2.	P	R
.03J3	See 03J3.	P	R
.03J4	See 03J4.	P	R
.03J5	See 03J5.	P	R
.03J6	See 03J6.	P	R
.03J7	See 03J7.	P	R
.03J8	See 03J8.	P	R
.03J9	See Ua0aD	P	R
.03JZ	See 03JZ.	P	R
.03K.	See 03K..	P	R
.03K1	See 03K1.	P	R
.03K2	See 03K2.	P	R
.03K3	See 03K3.	P	R
.03K4	See 03K4.	P	R
.03K5	See 03K5.	P	R
.03K6	See 03K6.	P	R
.03K7	See 03K7.	P	R
.03K8	See 03K8.	P	R
.03K9	See 03K9.	P	R
.03KA	See 03KA.	P	R
.03KZ	See 03KZ.	P	R
.03L.	See 03L..	P	R
.03L1	See 03L1.	P	R
.03L2	See 03L2.	P	R
.03L3	See 03L3.	P	R
.03L4	See 03L4.	P	R
.03LZ	See 03LZ.	P	R
.03Y.	See XaIfQ	P	R
.03Y0	See Ua0as	P	R
.03Y1	See XaIfv	P	R
.03Y2	See XaIfw	P	R
.03Y3	See XaIfx	P	R
.03Y4	See XaIfy	P	R
.03Y5	See XaNfy	P	R
.03Z.	See 03Z..	P	R
.04..	See 04...	P	R
.041.	See 041..	P	R
.0411	See 0411.	P	R
.0412	See 0412.	P	R
.0413	See 0413.	P	R
.0414	See 0414.	P	R
.0415	See 0415.	P	R
.0416	See 0416.	P	R
.0417	See 0417.	P	R
.0418	See 0418.	P	R
.0419	See 0419.	P	R
.041A	See 041A.	P	R
.041B	See 041B.	P	R
.041C	See 041C.	P	R
.041D	See 041D.	P	R
.041E	See 041E.	P	R
.041F	See 041F.	P	R
.041G	See 041G.	P	R
.041H	See 041H.	P	R
.041Z	See 041Z.	P	R
.042.	See 042..	P	R
.0421	See 0421.	P	R
.0422	See 0422.	P	R
.0423	See 0423.	P	R
.0424	See 0424.	P	R
.0425	See 0425.	P	R
.0426	See 0426.	P	R
.0427	See 0427.	P	R
.0428	See 0428.	P	R
.0429	See 0429.	P	R
.042Z	See 042Z.	P	R
.043.	See 0432.	P	R
.0431	See 0431.	P	R
.0432	See 0432.	P	R
.043Z	See 043Z.	P	R
.044.	See 044..	P	R
.0441	See 0441.	P	R
.0442	See 0442.	P	R
.0443	See 0443.	P	R
.0444	See 0444.	P	R
.0445	See 0445.	P	R
.0446	See 0446.	P	R
.0447	See 0447.	P	R
.0448	See 0448.	P	R
.0449	See 0449.	P	R
.044A	See 044A.	P	R
.044B	See 044B.	P	R
.044C	See 044C.	P	R
.044D	See 044D.	P	R
.044Z	See 044Z.	P	R
.045.	See XE0mv	P	R
.0451	See 0451.	P	R
.0452	See 0452.	P	R
.0453	See 0453.	P	R
.045Z	See 045Z.	P	R
.046.	See 046..	P	R
.0461	See 0461.	P	R
.0462	See 0462.	P	R
.0463	See 0463.	P	R
.0464	See 0464.	P	R
.0465	See 0465.	P	R
.0466	See 0466.	P	R
.0467	See 0467.	P	R
.0468	See 0468.	P	R
.0469	See 0469.	P	R
.046A	See 046A.	P	R
.046Z	See 046Z.	P	R
.047.	See 047..	P	R
.0471	See 0471.	P	R
.0472	See 0472.	P	R
.0473	See 0473.	P	R
.0474	See 0474.	P	R
.0475	See 0475.	P	R
.0476	See 0476.	P	R
.047Z	See 047Z.	P	R
.048.	See 048..	P	R
.0481	See 0481.	P	R
.0482	See 0482.	P	R
.0483	See 0483.	P	R
.0484	See 0484.	P	R
.0485	See 0485.	P	R
.0486	See 0486.	P	R
.0487	See 0487.	P	R
.0488	See 0488.	P	R
.048Z	See 048Z.	P	R
.049.	See 049..	P	R
.0491	See 0491.	P	R
.0492	See 0492.	P	R
.0493	See 0493.	P	R
.0494	See 0494.	P	R
.0495	See 0495.	P	R
.0496	See 0496.	P	R
.0497	See 0497.	P	R
.049Z	See 049Z.	P	R
.04A.	See 04A..	P	R
.04A1	See 04A1.	P	R
.04A2	See 04A2.	P	R
.04A3	See 04A3.	P	R
.04A4	See 04A4.	P	R
.04A5	See 04A5.	P	R
.04A6	See XaBFR	P	R
.04A7	See 04A7.	P	R
.04A8	See 04A8.	P	R
.04A9	See 04A9.	P	R
.04AA	See 04AA.	P	R
.04AB	See 04AB.	P	R
.04AZ	See 04AZ.	P	R
.04Z.	See 04Z..	P	R
.05..	See 05...	P	R
.051.	See XE0mx	P	R
.0511	See 0511.	P	R
.0512	See 0512.	P	R
.0513	See 0513.	P	R
.0514	See 0514.	P	R
.0515	See 0515.	P	R
.0516	See 0516.	P	R
.0517	See 0517.	P	R
.0518	See 0518.	P	R
.0519	See 0519.	P	R
.051A	See 051A.	P	R
.051B	See 051B.	P	R
.051C	See 051C.	P	R
.051D	See 051D.	P	R
.051E	See 051E.	P	R
.051F	See 051F.	P	R
.051G	See 051G.	P	R
.051H	See 051H.	P	R
.051I	See 051I.	P	R
.051J	See 051J.	P	R
.051K	See 051K.	P	R
.051Z	See 051Z.	P	R
.052.	See 052..	P	R
.0521	See 0521.	P	R
.0522	See 0522.	P	R
.0523	See 0523.	P	R
.0524	See 0524.	P	R
.0525	See 0525.	P	R
.0526	See 0526.	P	R
.0527	See 0527.	P	R
.052Z	See 052Z.	P	R
.053.	See 053..	P	R
.0531	See 0531.	P	R
.0532	See 0532.	P	R
.0533	See 0533.	P	R
.0534	See 0534.	P	R
.0535	See 0535.	P	R
.0536	See 0536.	P	R
.0537	See 0537.	P	R
.0538	See 0538.	P	R
.0539	See 0539.	P	R
.053A	See 053A.	P	R
.053B	See 053B.	P	R
.053C	See 053C.	P	R
.053Z	See 053Z.	P	R
.054.	See 054..	P	R
.0541	See 0541.	P	R
.0542	See 0542.	P	R
.0543	See 0543.	P	R
.0544	See 0544.	P	R
.0545	See 0545.	P	R
.054Z	See 054Z.	P	R
.055.	See 055..	P	R
.0551	See 0551.	P	R
.0552	See 0552.	P	R
.0553	See 0553.	P	R
.055Z	See 055Z.	P	R
.056.	See 056..	P	R
.0561	See 0561.	P	R
.0562	See 0562.	P	R
.056Z	See 056Z.	P	R
.057.	See 057..	P	R
.0571	See 0571.	P	R
.0572	See 0572.	P	R
.0573	See 0573.	P	R
.0574	See 0574.	P	R
.0575	See 0575.	P	R
.0576	See 0576.	P	R
.0577	See 0577.	P	R
.0578	See 0578.	P	R
.057Z	See 057Z.	P	R
.058.	See 058..	P	R
.0581	See 0581.	P	R
.0582	See 0582.	P	R
.0583	See 0583.	P	R
.0584	See 0584.	P	R
.0585	See 0585.	P	R
.0586	See 0586.	P	R
.058Z	See 058Z.	P	R
.059.	See 059..	P	R
.0591	See 0591.	P	R
.0592	See 0592.	P	R
.0593	See 0593.	P	R
.0594	See 0594.	P	R
.0595	See 0595.	P	R
.0596	See 0596.	P	R
.0597	See 0597.	P	R
.0598	See 0598.	P	R
.0599	See 0599.	P	R
.059Z	See 059Z.	P	R
.05A.	See 05A..	P	R
.05A1	See 05A1.	P	R
.05A2	See 05A2.	P	R
.05A3	See 05A3.	P	R
.05A4	See 05A4.	P	R
.05A5	See 05A5.	P	R
.05A6	See 05A6.	P	R
.05A7	See 05A7.	P	R
.05A8	See 05A8.	P	R
.05A9	See 05A9.	P	R
.05AZ	See 05AZ.	P	R
.05B.	See XE0mz	P	R
.05B1	See 05B1.	P	R
.05B2	See 05B2.	P	R
.05B3	See 05B3.	P	R
.05B4	See 05B4.	P	R
.05B5	See 05B5.	P	R
.05B6	See 05B6.	P	R
.05B7	See 05B7.	P	R
.05B8	See 05B8.	P	R
.05B9	See 05B9.	P	R
.05BZ	See 05BZ.	P	R
.05C.	See 05C..	P	R
.05C1	See 05C1.	P	R
.05C2	See 05C2.	P	R
.05C3	See 05C3.	P	R
.05C4	See 05C4.	P	R
.05C5	See 05C5.	P	R
.05C6	See 05C6.	P	R
.05C7	See 05C7.	P	R
.05C8	See 05C8.	P	R
.05C9	See 05C9.	P	R
.05CZ	See 05CZ.	P	R
.05D.	See 05D..	P	R
.05D1	See 05D1.	P	R
.05D2	See 05D2.	P	R
.05DZ	See 05DZ.	P	R
.05E.	See 05E..	P	R
.05E1	See 05E1.	P	R
.05E2	See 05E2.	P	R
.05E3	See 05E3.	P	R
.05E4	See 05E4.	P	R
.05E5	See 05E5.	P	R
.05E6	See 05E6.	P	R
.05E7	See 05E7.	P	R
.05E8	See 05E8.	P	R
.05EZ	See 05EZ.	P	R
.05F.	See 05F..	P	R
.05F1	See 05F1.	P	R
.05F2	See 05F2.	P	R
.05F3	See 05F3.	P	R
.05F4	See 05F4.	P	R
.05F5	See 05F5.	P	R
.05F6	See 05F6.	P	R
.05F7	See 05F7.	P	R
.05F8	See 05F8.	P	R
.05F9	See 05F9.	P	R
.05FA	See 05FA.	P	R
.05FB	See 05FB.	P	R
.05FZ	See 05FZ.	P	R
.05G.	See 05G..	P	R
.05G1	See 05G1.	P	R
.05G2	See 05G2.	P	R
.05G3	See 05G3.	P	R
.05G4	See 05G4.	P	R
.05G5	See 05G5.	P	R
.05G6	See 05G6.	P	R
.05G7	See 05G7.	P	R
.05G8	See 05G8.	P	R
.05G9	See 05G9.	P	R
.05GZ	See 05GZ.	P	R
.05H.	See 05H..	P	R
.05H1	See 05H1.	P	R
.05H2	See 05H2.	P	R
.05H3	See 05H3.	P	R
.05H4	See 05H4.	P	R
.05HZ	See 05HZ.	P	R
.05I.	See 05I..	P	R
.05I1	See 05I1.	P	R
.05I2	See 05I2.	P	R
.05I3	See 05I3.	P	R
.05I4	See 05I4.	P	R
.05I5	See 05I5.	P	R
.05I6	See 05I6.	P	R
.05I7	See 05I7.	P	R
.05IZ	See 05IZ.	P	R
.05J.	See 05J..	P	R
.05J1	See 05J1.	P	R
.05J2	See 05J2.	P	R
.05J3	See 05J3.	P	R
.05J4	See 05J4.	P	R
.05JZ	See 05JZ.	P	R
.05K.	See 05K..	P	R
.05K1	See 05K1.	P	R
.05K2	See 05K2.	P	R
.05K3	See 05K3.	P	R
.05K4	See 05K4.	P	R
.05K5	See 05K5.	P	R
.05K6	See 05K6.	P	R
.05K7	See 05K7.	P	R
.05K8	See 05K8.	P	R
.05KZ	See 05KZ.	P	R
.05L.	See 05L..	P	R
.05L1	See 05L1.	P	R
.05L2	See 05L2.	P	R
.05L3	See 05L3.	P	R
.05L4	See 05L4.	P	R
.05L5	See 05L5.	P	R
.05L6	See 05L6.	P	R
.05L7	See 05L7.	P	R
.05L8	See 05L8.	P	R
.05L9	See 05L9.	P	R
.05LA	See 05LA.	P	R
.05LB	See 05LB.	P	R
.05LZ	See 05LZ.	P	R
.05M.	See 05M..	P	R
.05M1	See 05M1.	P	R
.05M2	See 05M2.	P	R
.05M3	See 05M3.	P	R
.05M4	See 05M4.	P	R
.05M5	See 05M5.	P	R
.05M6	See 05M6.	P	R
.05M7	See 05M7.	P	R
.05M8	See 05M8.	P	R
.05M9	See 05M9.	P	R
.05MZ	See 05MZ.	P	R
.05N.	See 05N..	P	R
.05N1	See 05N1.	P	R
.05N2	See 05N2.	P	R
.05N3	See 05N3.	P	R
.05N4	See 05N4.	P	R
.05NZ	See 05NZ.	P	R
.05O.	See 05O..	P	R
.05O1	See 05O1.	P	R
.05O2	See 05O2.	P	R
.05O3	See 05O3.	P	R
.05OZ	See 05OZ.	P	R
.05P.	See 05P..	P	R
.05Q.	See 05Q..	P	R
.05Q1	See 05Q1.	P	R
.05Q2	See 05Q2.	P	R
.05Q3	See 05Q3.	P	R
.05QZ	See 05QZ.	P	R
.05R.	See 05R..	P	R
.05R1	See 05R..	P	R
.05R2	See 05R2.	P	R
.05R3	See 05R3.	P	R
.05RZ	See 05RZ.	P	R
.05S.	See 05S..	P	R
.05S1	See 05S1.	P	R
.05S2	See 05S2.	P	R
.05S3	See 05S3.	P	R
.05SZ	See 05SZ.	P	R
.05Z.	See 05Z..	P	R
.05Z1	See 05Z1.	P	R
.05Z2	See 05Z2.	P	R
.05Z3	See 05Z3.	P	R
.05Z4	See 05Z4.	P	R
.05Z5	See 05Z5.	P	R
.05Z6	See 05Z6.	P	R
.05Z7	See 05Z7.	P	R
.05Z8	See 05Z8.	P	R
.05Z9	See 05Z9.	P	R
.05ZA	See 05ZA.	P	R
.05ZZ	See 05ZZ.	P	R
.06..	See 06...	P	R
.061.	See 061..	P	R
.0611	See 0611.	P	R
.0612	See 0612.	P	R
.0613	See 0613.	P	R
.0614	See 0614.	P	R
.0615	See 0615.	P	R
.061Z	See 061Z.	P	R
.062.	See 062..	P	R
.0621	See 0621.	P	R
.0622	See 0622.	P	R
.0623	See 0623.	P	R
.062Z	See 062Z.	P	R
.063.	See 063..	P	R
.0631	See 0631.	P	R
.0632	See 0632.	P	R
.0633	See 0633.	P	R
.0634	See 0634.	P	R
.0635	See 0635.	P	R
.0636	See 0636.	P	R
.0637	See 0637.	P	R
.0638	See 0638.	P	R
.0639	See 0639.	P	R
.063A	See 063A.	P	R
.063Z	See 063Z.	P	R
.064.	See 064..	P	R
.0641	See 0641.	P	R
.0642	See 0642.	P	R
.0644	See 0644.	P	R
.0645	See 0645.	P	R
.064Z	See 064Z.	P	R
.065.	See 065..	P	R
.0651	See 0651.	P	R
.0652	See 0652.	P	R
.0653	See XE0n1	P	R
.0654	See 065..	P	R
.065Z	See 065Z.	P	R
.066.	See 066..	P	R
.0661	See 0661.	P	R
.0662	See 0662.	P	R
.0663	See 0663.	P	R
.0664	See 0664.	P	R
.0665	See 0665.	P	R
.0666	See 0666.	P	R
.0667	See 0667.	P	R
.0668	See 0668.	P	R
.0669	See 0669.	P	R
.066A	See 066A.	P	R
.066B	See 066B.	P	R
.066C	See 066C.	P	R
.066D	See 066D.	P	R
.066E	See 066E.	P	R
.066Z	See 066Z.	P	R
.067.	See 067..	P	R
.0671	See 0671.	P	R
.0672	See 0672.	P	R
.0673	See 0673.	P	R
.0674	See 0674.	P	R
.0675	See 0675.	P	R
.067Z	See 067Z.	P	R
.068.	See 068..	P	R
.0681	See 0681.	P	R
.0682	See 0682.	P	R
.0683	See 0683.	P	R
.0684	See 0684.	P	R
.0685	See 0685.	P	R
.0686	See 0686.	P	R
.0687	See 0687.	P	R
.0688	See 0688.	P	R
.0689	See 0689.	P	R
.068A	See 068A.	P	R
.068B	See 068B.	P	R
.068C	See XE0n3	P	R
.068D	See 068D.	P	R
.068E	See 068E.	P	R
.068F	See 068F.	P	R
.068G	See 068G.	P	R
.068H	See 068H.	P	R
.068I	See 068I.	P	R
.068J	See 068J.	P	R
.068K	See 068K.	P	R
.068Z	See 068Z.	P	R
.069.	See 069..	P	R
.0691	See 0691.	P	R
.0692	See 0692.	P	R
.069Z	See 069Z.	P	R
.06A.	See 06A..	P	R
.06A1	See 06A1.	P	R
.06A2	See 06A2.	P	R
.06A3	See 06A3.	P	R
.06A4	See 06A4.	P	R
.06A5	See 06A5.	P	R
.06A6	See 06A6.	P	R
.06A7	See 06A7.	P	R
.06AZ	See 06AZ.	P	R
.06B.	See 06B..	P	R
.06B1	See 06B1.	P	R
.06B2	See 06B2.	P	R
.06B3	See 06B3.	P	R
.06B4	See 06B4.	P	R
.06B5	See 06B5.	P	R
.06B6	See 06B6.	P	R
.06B7	See 06B7.	P	R
.06B8	See 06B8.	P	R
.06B9	See 06B9.	P	R
.06BA	See 06BA.	P	R
.06BB	See 06BB.	P	R
.06BC	See 06BC.	P	R
.06BD	See 06BD.	P	R
.06BE	See 06BE.	P	R
.06BF	See 06BF.	P	R
.06BZ	See 06BZ.	P	R
.06C.	See 06C..	P	R
.06C1	See 06C1.	P	R
.06C2	See 06C2.	P	R
.06C3	See 06C3.	P	R
.06C4	See 06C4.	P	R
.06C5	See 06C5.	P	R
.06C6	See 06C6.	P	R
.06C7	See 06C7.	P	R
.06C8	See 06C8.	P	R
.06C9	See 06C9.	P	R
.06CA	See 06CA.	P	R
.06CZ	See 06CZ.	P	R
.06D.	See 06D..	P	R
.06D1	See 06D1.	P	R
.06D2	See 06D2.	P	R
.06D3	See 06D3.	P	R
.06D4	See 06D4.	P	R
.06D5	See 06D5.	P	R
.06D6	See 06D6.	P	R
.06D7	See 06D7.	P	R
.06D8	See 06D8.	P	R
.06D9	See 06D9.	P	R
.06DA	See 06DA.	P	R
.06DB	See 06DB.	P	R
.06DC	See 06DC.	P	R
.06DD	See 06DD.	P	R
.06DZ	See 06DZ.	P	R
.06E.	See 06E..	P	R
.06F.	See XE0n5	P	R
.06F1	See 06F1.	P	R
.06F2	See 06F2.	P	R
.06F3	See XE0n7	P	R
.06F4	See 06F4.	P	R
.06F5	See 06F5.	P	R
.06FZ	See 06FZ.	P	R
.06Z.	See 06Z..	P	R
.06Z1	See 06Z1.	P	R
.06Z2	See 06Z2.	P	R
.06Z3	See 06Z3.	P	R
.06Z4	See 06Z4.	P	R
.06Z5	See 06Z5.	P	R
.06Z6	See 06Z6.	P	R
.06Z7	See 06Z7.	P	R
.06Z8	See 06Z8.	P	R
.06Z9	See 06Z9.	P	R
.06ZA	See 06ZA.	P	R
.06ZB	See 06ZB.	P	R
.06ZZ	See 06ZZ.	P	R
.07..	See 07...	P	R
.071.	See 071..	P	R
.0711	See 0711.	P	R
.0712	See 0712.	P	R
.0713	See 0713.	P	R
.0714	See 0714.	P	R
.0715	See 0715.	P	R
.0716	See 0716.	P	R
.0717	See 0717.	P	R
.0718	See 0718.	P	R
.0719	See 0719.	P	R
.071Z	See 071Z.	P	R
.072.	See 072..	P	R
.0721	See 0721.	P	R
.0722	See 0722.	P	R
.0723	See 0723.	P	R
.0724	See 0724.	P	R
.0725	See 0725.	P	R
.0726	See 0726.	P	R
.0727	See 0727.	P	R
.0728	See 0728.	P	R
.072Z	See 072Z.	P	R
.073.	See 073..	P	R
.0731	See 0731.	P	R
.0732	See 0732.	P	R
.0733	See 0733.	P	R
.0734	See 0734.	P	R
.0735	See 0735.	P	R
.0736	See 0736.	P	R
.0737	See 0737.	P	R
.0738	See 0738.	P	R
.0739	See 0739.	P	R
.073A	See 073A.	P	R
.073B	See 073B.	P	R
.073C	See 073C.	P	R
.073D	See 073D.	P	R
.073Z	See 073Z.	P	R
.074.	See 074..	P	R
.0741	See 0741.	P	R
.0742	See 0742.	P	R
.0743	See 0743.	P	R
.0744	See 0744.	P	R
.0745	See 0745.	P	R
.0746	See 0746.	P	R
.0747	See 0747.	P	R
.074Z	See 074Z.	P	R
.075.	See 075..	P	R
.0751	See 0751.	P	R
.0752	See 0752.	P	R
.0753	See 0753.	P	R
.0754	See 0754.	P	R
.0755	See 0755.	P	R
.0756	See 0756.	P	R
.0757	See 0757.	P	R
.0758	See 0758.	P	R
.075Z	See 075Z.	P	R
.076.	See 076..	P	R
.0761	See 0761.	P	R
.0762	See 0762.	P	R
.0763	See 0763.	P	R
.0764	See 0764.	P	R
.0765	See 0765.	P	R
.0766	See 0766.	P	R
.0767	See 0767.	P	R
.076Z	See 076Z.	P	R
.077.	See 077..	P	R
.0771	See 0771.	P	R
.0772	See 0772.	P	R
.0773	See 0773.	P	R
.0774	See 0774.	P	R
.0775	See 0775.	P	R
.077Z	See 077Z.	P	R
.078.	See 078..	P	R
.0781	See 0781.	P	R
.0782	See 0782.	P	R
.0783	See 0783.	P	R
.0784	See 0784.	P	R
.0785	See 0785.	P	R
.0786	See 0786.	P	R
.0787	See 0787.	P	R
.0788	See 0788.	P	R
.0789	See 0789.	P	R
.078A	See 078A.	P	R
.078B	See 078B.	P	R
.078C	See 078C.	P	R
.078D	See 078D.	P	R
.078E	See 078E.	P	R
.078F	See 078F.	P	R
.078Z	See 078Z.	P	R
.079.	See 079..	P	R
.0791	See 0791.	P	R
.0792	See 0792.	P	R
.079Z	See 079Z.	P	R
.07A.	See XE0n9	P	R
.07A1	See 07A1.	P	R
.07AZ	See 07AZ.	P	R
.07B.	See 07B..	P	R
.07B1	See 07B1.	P	R
.07B2	See 07B2.	P	R
.07B3	See 07B3.	P	R
.07B4	See 07B4.	P	R
.07B5	See 07B5.	P	R
.07B6	See 07B6.	P	R
.07B7	See 07B7.	P	R
.07BZ	See 07BZ.	P	R
.07C.	See 07C..	P	R
.07C1	See 07C1.	P	R
.07C2	See 07C2.	P	R
.07C3	See 07C3.	P	R
.07CZ	See 07CZ.	P	R
.07D.	See 07D..	P	R
.07D1	See 07D1.	P	R
.07D2	See 07D2.	P	R
.07D3	See 07D3.	P	R
.07D4	See 07D4.	P	R
.07D5	See 07D5.	P	R
.07D6	See 07D6.	P	R
.07D7	See 07D7.	P	R
.07D8	See 07D8.	P	R
.07D9	See 07D9.	P	R
.07DA	See 07DA.	P	R
.07DZ	See 07DZ.	P	R
.07E.	See XE0nB	P	R
.07E1	See 07E1.	P	R
.07E2	See 07E2.	P	R
.07E3	See 07E3.	P	R
.07E4	See 07E4.	P	R
.07EZ	See 07EZ.	P	R
.07F.	See 07F..	P	R
.07F1	See 07F1.	P	R
.07F2	See 07F2.	P	R
.07F3	See 07F3.	P	R
.07FZ	See 07FZ.	P	R
.07G.	See 07G..	P	R
.07G1	See 07G1.	P	R
.07G2	See 07G2.	P	R
.07G3	See 07G3.	P	R
.07G4	See 07G4.	P	R
.07G5	See 07G5.	P	R
.07G6	See 07G6.	P	R
.07GZ	See 07GZ.	P	R
.07H.	See 07H..	P	R
.07H1	See 07H1.	P	R
.07H2	See 07H2.	P	R
.07H3	See 07H3.	P	R
.07HZ	See 07HZ.	P	R
.07Z.	See 07Z..	P	R
.08..	See 08...	P	R
.081.	See 0811.	P	R
.0811	See 0811.	P	R
.0812	See 0812.	P	R
.081Z	See 081Z.	P	R
.082.	See 082..	P	R
.0821	See 0821.	P	R
.0822	See 0822.	P	R
.0823	See 0823.	P	R
.0824	See 0824.	P	R
.082Z	See 082Z.	P	R
.083.	See 083..	P	R
.0831	See 0831.	P	R
.0832	See 0832.	P	R
.083Z	See 083Z.	P	R
.084.	See 084..	P	R
.0841	See 0841.	P	R
.0842	See 0842.	P	R
.084Z	See 084Z.	P	R
.085.	See 085..	P	R
.0851	See 085..	P	R
.0852	See 0852.	P	R
.085Z	See 085Z.	P	R
.086.	See 086..	P	R
.0861	See 0861.	P	R
.0862	See 086..	P	R
.0863	See 0863.	P	R
.086Z	See 086Z.	P	R
.087.	See 087..	P	R
.0871	See 0871.	P	R
.0872	See 0872.	P	R
.0873	See 0873.	P	R
.0874	See 0874.	P	R
.0875	See 0875.	P	R
.087Z	See 087Z.	P	R
.088.	See 088..	P	R
.0880	See 0880.	P	R
.0881	See 0881.	P	R
.0882	See 0882.	P	R
.089.	See XaEDe	P	R
.08Z.	See 08Z..	P	R
.08Z1	See 08Z1.	P	R
.08Z2	See 08Z2.	P	R
.08Z3	See 08Z3.	P	R
.08Z4	See 08Z4.	P	R
.08Z5	See 08Z5.	P	R
.08Z6	See 08Z6.	P	R
.08Z7	See 08Z7.	P	R
.08ZZ	See 08ZZ.	P	R
.09..	See 09...	P	R
.091.	See 091..	P	R
.0911	See 0911.	P	R
.0912	See 0912.	P	R
.0913	See 0913.	P	R
.091Z	See XE0P5	P	R
.092.	See 092..	P	R
.0921	See 0921.	P	R
.0922	See 0922.	P	R
.0923	See 0923.	P	R
.0924	See 0924.	P	R
.092Z	See 092Z.	P	R
.093.	See 093..	P	R
.0931	See 0931.	P	R
.0932	See 0932.	P	R
.0933	See XaNg6	P	R
.093Z	See 093Z.	P	R
.094.	See 094..	P	R
.0941	See 0941.	P	R
.0942	See 0942.	P	R
.0943	See 0943.	P	R
.0944	See 0944.	P	R
.094Z	See 094Z.	P	R
.09Z.	See 09Z..	P	R
.09Z1	See 09Z1.	P	R
.09Z2	See 09Z2.	P	R
.09Z3	See 09Z3.	P	R
.09Z4	See 09Z4.	P	R
.09Z5	See 09Z5.	P	R
.09Z6	See 09Z6.	P	R
.09Z7	See 09Z7.	P	R
.09Z8	See 09Z8.	P	R
.09Z9	See 09Z9.	P	R
.09ZA	See 09ZA.	P	R
.09ZB	See 09ZB.	P	R
.09ZC	See 09ZC.	P	R
.09ZD	See 09ZD.	P	R
.09ZZ	See 09ZZ.	P	R
.0A..	See XE0nD	P	R
.0A1.	See 0A1..	P	R
.0A11	See 0A11.	P	R
.0A12	See 0A12.	P	R
.0A13	See 0A13.	P	R
.0A14	See 0A14.	P	R
.0A15	See 0A15.	P	R
.0A16	See 0A16.	P	R
.0A1Z	See 0A1Z.	P	R
.0A2.	See 0A2..	P	R
.0A21	See 0A21.	P	R
.0A22	See 0A22.	P	R
.0A23	See 0A23.	P	R
.0A24	See 0A24.	P	R
.0A25	See 0A25.	P	R
.0A26	See 0A26.	P	R
.0A27	See 0A27.	P	R
.0A2Z	See 0A2Z.	P	R
.0A3.	See 0A3..	P	R
.0A31	See 0A31.	P	R
.0A32	See 0A32.	P	R
.0A33	See 0A33.	P	R
.0A34	See 0A34.	P	R
.0A3Z	See 0A3Z.	P	R
.0A4.	See 0A4..	P	R
.0A41	See 0A41.	P	R
.0A42	See 0A42.	P	R
.0A43	See 0A43.	P	R
.0A44	See 0A44.	P	R
.0A4Z	See 0A4Z.	P	R
.0A5.	See XE0nF	P	R
.0A51	See 0A51.	P	R
.0A52	See 0A52.	P	R
.0A5Z	See 0A5Z.	P	R
.0A6.	See 0A6..	P	R
.0A61	See 0A61.	P	R
.0A62	See 0A62.	P	R
.0A63	See 0A63.	P	R
.0A64	See 0A64.	P	R
.0A6Z	See 0A6Z.	P	R
.0A7.	See 0A7..	P	R
.0A71	See 0A71.	P	R
.0A72	See 0A72.	P	R
.0A73	See 0A73.	P	R
.0A74	See 0A74.	P	R
.0A75	See 0A75.	P	R
.0A7Z	See 0A7Z.	P	R
.0A8.	See 0A8..	P	R
.0A81	See 0A81.	P	R
.0A82	See 0A82.	P	R
.0A83	See 0A83.	P	R
.0A84	See 0A84.	P	R
.0A85	See 0A85.	P	R
.0A86	See 0A86.	P	R
.0A87	See 0A87.	P	R
.0A88	See 0A88.	P	R
.0A89	See 0A89.	P	R
.0A8A	See 0A8A.	P	R
.0A8B	See 0A8B.	P	R
.0A8C	See 0A8C.	P	R
.0A8D	See 0A8D.	P	R
.0A8Z	See 0A8Z.	P	R
.0A9.	See 0A9..	P	R
.0A91	See 0A91.	P	R
.0A92	See 0A92.	P	R
.0A93	See 0A93.	P	R
.0A94	See 0A94.	P	R
.0A9Z	See 0A9Z.	P	R
.0AA.	See 0AA..	P	R
.0AA1	See 0AA1.	P	R
.0AA2	See 0AA2.	P	R
.0AA3	See 0AA3.	P	R
.0AA4	See XE0nH	P	R
.0AA5	See 0AA5.	P	R
.0AAZ	See 0AAZ.	P	R
.0AB.	See XE0nJ	P	R
.0AB1	See 0AB1.	P	R
.0AB2	See 0AB2.	P	R
.0AB3	See 0AB3.	P	R
.0AB4	See 0AB4.	P	R
.0ABZ	See 0ABZ.	P	R
.0AC.	See XE0nL	P	R
.0AC1	See 0AC1.	P	R
.0AC2	See 0AC2.	P	R
.0ACZ	See 0ACZ.	P	R
.0AD.	See 0AD..	P	R
.0AD1	See 0AD1.	P	R
.0AD2	See 0AD2.	P	R
.0ADZ	See 0ADZ.	P	R
.0AE.	See 0AE1.	P	R
.0AE1	See 0AE1.	P	R
.0AE2	See 0AE2.	P	R
.0AE3	See 0AE3.	P	R
.0AEZ	See 0AEZ.	P	R
.0AF.	See 0AF2.	P	R
.0AF1	See 0AF1.	P	R
.0AF2	See 0AF2.	P	R
.0AF3	See 0AF3.	P	R
.0AFZ	See 0AFZ.	P	R
.0AG.	See 0AG..	P	R
.0AG1	See 0AG1.	P	R
.0AG2	See 0AG2.	P	R
.0AG3	See 0AG3.	P	R
.0AG4	See 0AG4.	P	R
.0AG5	See 0AG5.	P	R
.0AG6	See 0AG6.	P	R
.0AG7	See 0AG7.	P	R
.0AG8	See XE0nN	P	R
.0AG9	See 0AG9.	P	R
.0AGA	See 0AGA.	P	R
.0AGB	See 0AGB.	P	R
.0AGC	See 0AGC.	P	R
.0AGZ	See 0AGZ.	P	R
.0AH.	See 0AH..	P	R
.0AH1	See 0AH1.	P	R
.0AH2	See 0AH2.	P	R
.0AH3	See 0AH3.	P	R
.0AH4	See 0AH4.	P	R
.0AH5	See 0AH5.	P	R
.0AH6	See 0AH6.	P	R
.0AH7	See 0AH7.	P	R
.0AH8	See 0AH8.	P	R
.0AH9	See 0AH9.	P	R
.0AHA	See 0AHA.	P	R
.0AHZ	See 0AHZ.	P	R
.0AI.	See 0AI..	P	R
.0AI1	See 0AI1.	P	R
.0AI2	See 0AI2.	P	R
.0AI3	See 0AI3.	P	R
.0AI4	See 0AI4.	P	R
.0AI5	See 0AI5.	P	R
.0AI6	See 0AI6.	P	R
.0AI7	See 0AI7.	P	R
.0AIZ	See 0AIZ.	P	R
.0AJ.	See 0AJ..	P	R
.0AJ1	See 0AJ1.	P	R
.0AJ2	See 0AJ2.	P	R
.0AJ3	See 0AJ3.	P	R
.0AJ4	See 0AJ4.	P	R
.0AJ5	See 0AJ5.	P	R
.0AJZ	See 0AJZ.	P	R
.0AK.	See 0AK..	P	R
.0AK1	See 0AK1.	P	R
.0AK2	See 0AK2.	P	R
.0AK3	See 0AK3.	P	R
.0AKZ	See 0AKZ.	P	R
.0AZ.	See 0AZ..	P	R
.0AZ1	See 0AZ1.	P	R
.0AZ2	See 0AZ2.	P	R
.0AZ3	See 0AZ3.	P	R
.0AZ4	See 0AZ4.	P	R
.0AZ5	See 0AZ5.	P	R
.0AZ6	See 0AZ6.	P	R
.0AZ7	See 0AZ7.	P	R
.0AZ8	See 0AZ8.	P	R
.0AZ9	See 0AZ9.	P	R
.0AZZ	See 0AZZ.	P	R
.0B..	See 0B...	P	R
.0B1.	See 0B1..	P	R
.0B11	See 0B11.	P	R
.0B12	See 0B12.	P	R
.0B13	See 0B13.	P	R
.0B14	See 0B14.	P	R
.0B1Z	See 0B1Z.	P	R
.0B2.	See 0B21.	P	R
.0B21	See 0B21.	P	R
.0B22	See 0B22.	P	R
.0B23	See 0B23.	P	R
.0B24	See 0B24.	P	R
.0B2Z	See 0B2Z.	P	R
.0B3.	See 0B3..	P	R
.0B31	See 0B31.	P	R
.0B32	See 0B32.	P	R
.0B33	See 0B33.	P	R
.0B34	See 0B34.	P	R
.0B35	See 0B35.	P	R
.0B36	See 0B36.	P	R
.0B37	See 0B37.	P	R
.0B38	See 0B38.	P	R
.0B39	See 0B39.	P	R
.0B3A	See 0B3A.	P	R
.0B3B	See 0B3B.	P	R
.0B3C	See 0B3C.	P	R
.0B3D	See 0B3D.	P	R
.0B3E	See 0B3E.	P	R
.0B3Z	See 0B3Z.	P	R
.0B4.	See 0B4..	P	R
.0B41	See 0B41.	P	R
.0B42	See 0B42.	P	R
.0B43	See 0B43.	P	R
.0B44	See 0B44.	P	R
.0B4Z	See 0B4Z.	P	R
.0B5.	See 0B5..	P	R
.0B51	See 0B51.	P	R
.0B52	See 0B52.	P	R
.0B53	See 0B53.	P	R
.0B54	See 0B54.	P	R
.0B55	See 0B55.	P	R
.0B5Z	See 0B5Z.	P	R
.0B6.	See 0B61.	P	R
.0B61	See XE0PM	P	R
.0B6Z	See 0B6Z.	P	R
.0B7.	See 0B7..	P	R
.0B71	See 0B7..	P	R
.0B72	See 0B72.	P	R
.0B73	See 0B73.	P	R
.0B7Z	See 0B7Z.	P	R
.0B8.	See 0B8..	P	R
.0B81	See 0B81.	P	R
.0B82	See 0B82.	P	R
.0B8Z	See 0B8Z.	P	R
.0B9.	See 0B9..	P	R
.0B91	See 0B91.	P	R
.0B92	See 0B92.	P	R
.0B9Z	See 0B9Z.	P	R
.0BZ.	See 0BZ..	P	R
.0BZ1	See 0BZ1.	P	R
.0BZ2	See 0BZ2.	P	R
.0BZ3	See 0BZ3.	P	R
.0BZ4	See 0BZ4.	P	R
.0BZ5	See 0BZ5.	P	R
.0BZZ	See 0BZZ.	P	R
.0C..	See 0C...	P	R
.0C1.	See 0C1..	P	R
.0C11	See 0C11.	P	R
.0C12	See 0C1..	P	R
.0C1Z	See 0C1Z.	P	R
.0C2.	See 0C2..	P	R
.0C21	See 0C21.	P	R
.0C22	See 0C22.	P	R
.0C23	See 0C23.	P	R
.0C24	See 0C24.	P	R
.0C25	See 0C25.	P	R
.0C26	See 0C26.	P	R
.0C27	See 0C27.	P	R
.0C28	See 0C28.	P	R
.0C29	See 0C29.	P	R
.0C2A	See 0C2A.	P	R
.0C2B	See 0C2B.	P	R
.0C2C	See 0C2C.	P	R
.0C2D	See 0C2D.	P	R
.0C2E	See 0C2E.	P	R
.0C2Z	See 0C2Z.	P	R
.0C3.	See 0C32.	P	R
.0C31	See 0C31.	P	R
.0C32	See 0C32.	P	R
.0C3Z	See 0C3Z.	P	R
.0C4.	See 0C4..	P	R
.0C41	See 0C41.	P	R
.0C42	See 0C42.	P	R
.0C43	See 0C43.	P	R
.0C44	See XE0PR	P	R
.0C4Z	See 0C4Z.	P	R
.0C5.	See 0C5..	P	R
.0C51	See 0C51.	P	R
.0C52	See 0C52.	P	R
.0C53	See 0C53.	P	R
.0C54	See 0C54.	P	R
.0C55	See 0C55.	P	R
.0C56	See 0C56.	P	R
.0C57	See 0C57.	P	R
.0C58	See 0C58.	P	R
.0C59	See 0C59.	P	R
.0C5A	See 0C5A.	P	R
.0C5B	See 0C5B.	P	R
.0C5C	See 0C5C.	P	R
.0C5D	See 0C5D.	P	R
.0C5E	See 0C5E.	P	R
.0C5F	See 0C5F.	P	R
.0C5G	See 0C5G.	P	R
.0C5Z	See 0C5Z.	P	R
.0C6.	See 0C6..	P	R
.0C61	See 0C61.	P	R
.0C62	See XE0nP	P	R
.0C63	See XE0nR	P	R
.0C64	See 0C64.	P	R
.0C65	See 0C65.	P	R
.0C66	See 0C66.	P	R
.0C6Z	See 0C6Z.	P	R
.0CZ.	See XE0nT	P	R
.0CZ1	See 0CZ1.	P	R
.0CZ2	See 0CZ2.	P	R
.0CZ3	See 0CZ3.	P	R
.0CZ4	See 0CZ4.	P	R
.0CZ5	See 0CZ5.	P	R
.0CZ6	See XE0PW	P	R
.0CZ7	See 0CZ7.	P	R
.0CZ8	See 0CZ8.	P	R
.0CZ9	See 0CZ9.	P	R
.0CZA	See 0CZA.	P	R
.0CZZ	See 0CZZ.	P	R
.0D..	See 0D...	P	R
.0D1.	See 0D1..	P	R
.0D11	See 0D11.	P	R
.0D12	See 0D12.	P	R
.0D13	See 0D13.	P	R
.0D14	See 0D14.	P	R
.0D15	See 0D15.	P	R
.0D16	See 0D16.	P	R
.0D17	See 0D17.	P	R
.0D1Z	See 0D1Z.	P	R
.0D2.	See 0D2..	P	R
.0D21	See 0D21.	P	R
.0D22	See 0D22.	P	R
.0D23	See 0D23.	P	R
.0D24	See 0D24.	P	R
.0D25	See 0D25.	P	R
.0D26	See 0D26.	P	R
.0D27	See 0D27.	P	R
.0D28	See 0D28.	P	R
.0D29	See 0D29.	P	R
.0D2A	See 0D2A.	P	R
.0D2B	See 0D2B.	P	R
.0D2Z	See 0D2Z.	P	R
.0D3.	See 0D3..	P	R
.0D31	See 0D31.	P	R
.0D32	See 0D32.	P	R
.0D33	See 0D33.	P	R
.0D34	See 0D34.	P	R
.0D35	See 0D35.	P	R
.0D36	See 0D36.	P	R
.0D37	See 0D37.	P	R
.0D38	See 0D38.	P	R
.0D39	See 0D39.	P	R
.0D3A	See 0D3A.	P	R
.0D3B	See 0D3B.	P	R
.0D3C	See 0D3C.	P	R
.0D3Z	See 0D3Z.	P	R
.0D4.	See 0D4..	P	R
.0D41	See 0D41.	P	R
.0D42	See 0D42.	P	R
.0D43	See 0D43.	P	R
.0D44	See 0D44.	P	R
.0D45	See 0D45.	P	R
.0D46	See 0D46.	P	R
.0D4Z	See 0D4Z.	P	R
.0D5.	See 0D5..	P	R
.0D51	See 0D51.	P	R
.0D52	See 0D52.	P	R
.0D53	See 0D53.	P	R
.0D54	See 0D54.	P	R
.0D55	See 0D55.	P	R
.0D56	See 0D56.	P	R
.0D57	See 0D57.	P	R
.0D58	See 0D58.	P	R
.0D59	See 0D59.	P	R
.0D5A	See 0D5A.	P	R
.0D5B	See 0D5B.	P	R
.0D5C	See 0D5C.	P	R
.0D5D	See 0D5D.	P	R
.0D5E	See 0D5E.	P	R
.0D5F	See XE0nV	P	R
.0D5G	See XE0nX	P	R
.0D5H	See XE0nZ	P	R
.0D5I	See 0D5I.	P	R
.0D5J	See 0D5J.	P	R
.0D5K	See 0D5K.	P	R
.0D5Z	See 0D5Z.	P	R
.0D6.	See 0D6..	P	R
.0D61	See 0D61.	P	R
.0D62	See 0D62.	P	R
.0D63	See 0D63.	P	R
.0D64	See 0D64.	P	R
.0D65	See 0D65.	P	R
.0D66	See 0D66.	P	R
.0D67	See 0D67.	P	R
.0D68	See 0D68.	P	R
.0D69	See 0D69.	P	R
.0D6A	See 0D6A.	P	R
.0D6Z	See 0D6Z.	P	R
.0D7.	See 0D7..	P	R
.0D71	See 0D71.	P	R
.0D72	See 0D72.	P	R
.0D73	See XE0Pj	P	R
.0D74	See 0D74.	P	R
.0D75	See 0D75.	P	R
.0D76	See 0D76.	P	R
.0D77	See 0D77.	P	R
.0D78	See 0D78.	P	R
.0D79	See 0D79.	P	R
.0D7A	See 0D7A.	P	R
.0D7B	See 0D7B.	P	R
.0D7C	See 0D7C.	P	R
.0D7Z	See 0D7Z.	P	R
.0D8.	See XE0nb	P	R
.0D81	See 0D81.	P	R
.0D82	See XE0nd	P	R
.0D83	See 0D83.	P	R
.0D84	See 0D84.	P	R
.0D85	See 0D85.	P	R
.0D86	See 0D86.	P	R
.0D8Z	See 0D8Z.	P	R
.0DZ.	See 0DZ..	P	R
.0DZ1	See 0DZ1.	P	R
.0DZ2	See 0DZ2.	P	R
.0DZ3	See 0DZ3.	P	R
.0DZ4	See 0DZ4.	P	R
.0DZ5	See 0DZ5.	P	R
.0DZ6	See 0DZ6.	P	R
.0DZ7	See 0DZ7.	P	R
.0DZ8	See 0DZ8.	P	R
.0DZ9	See 0DZ9.	P	R
.0DZZ	See 0DZZ.	P	R
.0E..	See 0E...	P	R
.0E1.	See 0E1..	P	R
.0E11	See 0E11.	P	R
.0E12	See 0E12.	P	R
.0E13	See XE0nf	P	R
.0E14	See 0E14.	P	R
.0E15	See 0E15.	P	R
.0E16	See 0E16.	P	R
.0E17	See 0E17.	P	R
.0E18	See 0E18.	P	R
.0E19	See 0E19.	P	R
.0E1A	See 0E1A.	P	R
.0E1B	See 0E1B.	P	R
.0E1C	See 0E1C.	P	R
.0E1D	See XaBPs	P	R
.0E1Z	See 0E1Z.	P	R
.0E2.	See 0E2..	P	R
.0E21	See 0E21.	P	R
.0E22	See 0E22.	P	R
.0E23	See 0E23.	P	R
.0E24	See 0E24.	P	R
.0E25	See 0E25.	P	R
.0E26	See 0E26.	P	R
.0E27	See 0E27.	P	R
.0E28	See 0E28.	P	R
.0E2Z	See 0E2Z.	P	R
.0E3.	See XE0nh	P	R
.0E31	See 0E31.	P	R
.0E32	See 0E32.	P	R
.0E33	See 0E33.	P	R
.0E34	See 0E34.	P	R
.0E3Z	See 0E3Z.	P	R
.0E4.	See 0E4..	P	R
.0E41	See 0E41.	P	R
.0E42	See 0E42.	P	R
.0E43	See 0E43.	P	R
.0E44	See 0E44.	P	R
.0E45	See 0E45.	P	R
.0E46	See XE0Pv	P	R
.0E47	See 0E47.	P	R
.0E48	See 0E48.	P	R
.0E49	See 0E49.	P	R
.0E4A	See 0E4A.	P	R
.0E4Z	See 0E4Z.	P	R
.0E5.	See XE0nj	P	R
.0E51	See 0E51.	P	R
.0E52	See 0E5..	P	R
.0E53	See 0E53.	P	R
.0E54	See 0E54.	P	R
.0E5Z	See 0E5Z.	P	R
.0E6.	See 0E6..	P	R
.0E61	See 0E61.	P	R
.0E62	See 0E62.	P	R
.0E63	See 0E63.	P	R
.0E64	See 0E64.	P	R
.0E65	See 0E65.	P	R
.0E66	See 0E66.	P	R
.0E67	See 0E67.	P	R
.0E68	See 0E68.	P	R
.0E69	See 0E69.	P	R
.0E6A	See 0E6A.	P	R
.0E6Z	See 0E6Z.	P	R
.0E7.	See XE0nl	P	R
.0E71	See 0E71.	P	R
.0E72	See 0E72.	P	R
.0E73	See 0E73.	P	R
.0E74	See 0E74.	P	R
.0E75	See 0E75.	P	R
.0E76	See 0E76.	P	R
.0E77	See 0E77.	P	R
.0E78	See 0E78.	P	R
.0E79	See 0E79.	P	R
.0E7A	See 0E7A.	P	R
.0E7B	See XE0nn	P	R
.0E7D	See 0E7D.	P	R
.0E7E	See 0E7E.	P	R
.0E7F	See 0E7F.	P	R
.0E7G	See 0E7G.	P	R
.0E7H	See 0E7H.	P	R
.0E7I	See 0E7I.	P	R
.0E7J	See 0E7J.	P	R
.0E7Z	See 0E7Z.	P	R
.0EZ.	See 0EZ..	P	R
.0EZ1	See 0EZ1.	P	R
.0EZ2	See 0EZ2.	P	R
.0EZ3	See 0EZ3.	P	R
.0EZ4	See 0EZ4.	P	R
.0EZ5	See 0EZ5.	P	R
.0EZ6	See 0EZ6.	P	R
.0EZ7	See 0EZ7.	P	R
.0EZ8	See 0EZ8.	P	R
.0EZ9	See 0EZ9.	P	R
.0EZA	See 0EZA.	P	R
.0EZB	See 0EZB.	P	R
.0EZC	See 0EZC.	P	R
.0EZD	See 0EZD.	P	R
.0EZE	See 0EZE.	P	R
.0EZZ	See 0EZZ.	P	R
.0F..	See 0F...	P	R
.0F1.	See 0F1..	P	R
.0F11	See 0F11.	P	R
.0F12	See 0F12.	P	R
.0F13	See 0F13.	P	R
.0F14	See 0F14.	P	R
.0F15	See 0F15.	P	R
.0F16	See 0F16.	P	R
.0F17	See 0F17.	P	R
.0F18	See 0F18.	P	R
.0F19	See 0F19.	P	R
.0F1Z	See 0F1Z.	P	R
.0F2.	See 0F2..	P	R
.0F21	See 0F21.	P	R
.0F22	See 0F22.	P	R
.0F23	See 0F23.	P	R
.0F24	See 0F24.	P	R
.0F25	See 0F25.	P	R
.0F26	See 0F26.	P	R
.0F27	See 0F27.	P	R
.0F28	See 0F28.	P	R
.0F29	See 0F29.	P	R
.0F2A	See 0F2A.	P	R
.0F2Z	See 0F2Z.	P	R
.0FZ.	See 0FZ..	P	R
.0G..	See 0G...	P	R
.0G1.	See 0G1..	P	R
.0G11	See 0G11.	P	R
.0G12	See 0G12.	P	R
.0G13	See 0G13.	P	R
.0G14	See 0G14.	P	R
.0G15	See 0G15.	P	R
.0G1Z	See 0G1Z.	P	R
.0G2.	See 0G2..	P	R
.0G21	See 0G21.	P	R
.0G22	See 0G22.	P	R
.0G23	See 0G23.	P	R
.0G24	See 0G24.	P	R
.0G25	See 0G25.	P	R
.0G26	See 0G26.	P	R
.0G27	See 0G27.	P	R
.0G28	See 0G28.	P	R
.0G29	See 0G29.	P	R
.0G2A	See 0G2A.	P	R
.0G2B	See 0G2B.	P	R
.0G2C	See 0G2C.	P	R
.0G2D	See 0G2D.	P	R
.0G2E	See 0G2E.	P	R
.0G2Z	See 0G2Z.	P	R
.0GZ.	See 0GZ..	P	R
.0H..	See 0H...	P	R
.0H1.	See 0H1..	P	R
.0H11	See 0H11.	P	R
.0H12	See 0H12.	P	R
.0H13	See 0H13.	P	R
.0H14	See 0H14.	P	R
.0H15	See 0H15.	P	R
.0H16	See 0H16.	P	R
.0H17	See 0H17.	P	R
.0H18	See 0H18.	P	R
.0H19	See 0H19.	P	R
.0H1A	See 0H1A.	P	R
.0H1B	See 0H1B.	P	R
.0H1C	See 0H1C.	P	R
.0H1D	See XE0nr	P	R
.0H1E	See 0H1E.	P	R
.0H1F	See 0H1F.	P	R
.0H1G	See 0H1G.	P	R
.0H1H	See 0H1H.	P	R
.0H1I	See 0H1I.	P	R
.0H1J	See 0H1J.	P	R
.0H1K	See 0H1K.	P	R
.0H1L	See 0H1L.	P	R
.0H1Z	See 0H1Z.	P	R
.0H2.	See 0H2..	P	R
.0H21	See 0H21.	P	R
.0H22	See 0H22.	P	R
.0H23	See 0H23.	P	R
.0H24	See 0H24.	P	R
.0H25	See 0H25.	P	R
.0H26	See 0H26.	P	R
.0H27	See 0H27.	P	R
.0H2Z	See 0H2Z.	P	R
.0HZ.	See 0HZ..	P	R
.0I..	See 0I...	P	R
.0I1.	See 0I1..	P	R
.0I11	See 0I11.	P	R
.0I12	See XE0nt	P	R
.0I13	See 0I13.	P	R
.0I14	See 0I14.	P	R
.0I15	See 0I15.	P	R
.0I16	See 0I16.	P	R
.0I17	See 0I17.	P	R
.0I1Z	See 0I1Z.	P	R
.0I2.	See 0I2..	P	R
.0I21	See 0I21.	P	R
.0I22	See 0I22.	P	R
.0I23	See 0I23.	P	R
.0I24	See 0I24.	P	R
.0I25	See 0I25.	P	R
.0I26	See 0I26.	P	R
.0I2Z	See 0I2Z.	P	R
.0I3.	See 0I3..	P	R
.0I31	See 0I31.	P	R
.0I32	See 0I32.	P	R
.0I33	See 0I33.	P	R
.0I34	See 0I34.	P	R
.0I35	See XE0nv	P	R
.0I36	See 0I36.	P	R
.0I37	See 0I37.	P	R
.0I38	See 0I38.	P	R
.0I39	See 0I39.	P	R
.0I3A	See 0I3A.	P	R
.0I3B	See 0I3B.	P	R
.0I3Z	See 0I3Z.	P	R
.0I4.	See 0I4..	P	R
.0I41	See 0I41.	P	R
.0I42	See 0I42.	P	R
.0I43	See 0I43.	P	R
.0I44	See 0I44.	P	R
.0I4Z	See 0I4Z.	P	R
.0IZ.	See 0IZ..	P	R
.0IZ1	See 0IZ1.	P	R
.0IZ2	See 0IZ2.	P	R
.0IZ3	See 0IZ3.	P	R
.0IZ4	See 0IZ4.	P	R
.0IZ5	See 0IZ5.	P	R
.0IZ6	See 0IZ6.	P	R
.0IZ7	See 0IZ7.	P	R
.0IZ8	See 0IZ8.	P	R
.0IZ9	See 0IZ9.	P	R
.0IZA	See 0IZA.	P	R
.0IZB	See XE0nx	P	R
.0IZZ	See 0IZZ.	P	R
.0Z..	See 0Z...	P	R
.0Z1.	See XE0nz	P	R
.0Z11	See 0Z11.	P	R
.0Z12	See XE0o1	P	R
.0Z13	See 0Z13.	P	R
.0Z14	See 0Z14.	P	R
.0Z15	See 0Z15.	P	R
.0Z16	See 0Z16.	P	R
.0Z17	See 0Z17.	P	R
.0Z18	See 0Z18.	P	R
.0Z19	See 0Z19.	P	R
.0Z1A	See 0Z1A.	P	R
.0Z1B	See 0Z1B.	P	R
.0Z1C	See 0Z1C.	P	R
.0Z1D	See 0Z1D.	P	R
.0Z1E	See 0Z1E.	P	R
.0Z1Z	See 0Z1Z.	P	R
.0Z2.	See 0Z2..	P	R
.0Z21	See 0Z21.	P	R
.0Z22	See 0Z22.	P	R
.0Z2Z	See 0Z2Z.	P	R
.0Z3.	See 0Z3..	P	R
.0Z31	See 0Z31.	P	R
.0Z32	See 0Z32.	P	R
.0Z33	See 0Z33.	P	R
.0Z3Z	See 0Z3Z.	P	R
.0Z4.	See 0Z4..	P	R
.0Z5.	See 0Z5..	P	R
.0Z6.	See XaImi	P	R
.0ZZ.	See 0ZZ..	P	R
.1...	See 1....	P	R
.11..	See 11...	P	R
.111.	See 111..	P	R
.112.	See 112..	P	R
.113.	See 113..	P	R
.114.	See 114..	P	R
.115.	See 115..	P	R
.1151	See 1151.	P	R
.1152	See 1152.	P	R
.1153	See 1153.	P	R
.1154	See 1154.	P	R
.1155	See 1155.	P	R
.1156	See 1156.	P	R
.1157	See 1157.	P	R
.1158	See 1158.	P	R
.1159	See 1159.	P	R
.115A	See 115A.	P	R
.115B	See 115B.	P	R
.115C	See XaCKr	P	R
.115D	See XaCKs	P	R
.115E	See XaIey	P	R
.115F	See XaIuC	P	R
.115G	See XaJaE	P	R
.115H	See XaOmf	P	R
.115J	See XaOzS	P	R
.115K	See XaQFT	P	R
.115Z	See 115Z.	P	R
.116.	See XE0sR	P	R
.11Z.	See 11Z..	P	R
.12..	See 12...	P	R
.121.	See 121..	P	R
.122.	See 122..	P	R
.1221	See 1221.	P	R
.1222	See 1222.	P	R
.1223	See 1223.	P	R
.1224	See 1224.	P	R
.1225	See 1225.	P	R
.1226	See XE0o3	P	R
.1227	See 1227.	P	R
.1228	See 1228.	P	R
.1229	See XaCDQ	P	R
.122A	See XaEJU	P	R
.122B	See XaEK9	P	R
.122C	See XaJJ8	P	R
.122D	See XaJJ9	P	R
.122Z	See 122Z.	P	R
.123.	See 123..	P	R
.1231	See 1231.	P	R
.1232	See 1232.	P	R
.1233	See 1233.	P	R
.123Z	See 123Z.	P	R
.124.	See 124..	P	R
.1241	See XE0sT	P	R
.1242	See 1242.	P	R
.1243	See XE2vh	P	R
.1244	See 1244.	P	R
.1245	See 1245.	P	R
.1246	See 1246.	P	R
.1247	See 1247.	P	R
.1248	See 1248.	P	R
.1249	See 1249.	P	R
.124A	See 124A.	P	R
.124B	See 124B.	P	R
.124C	See 124C.	P	R
.124D	See 124D.	P	R
.124E	See 124E.	P	R
.124F	See XM1Jk	P	R
.124G	See XaIpV	P	R
.124H	See XaJvC	P	R
.124J	See XaP8w	P	R
.124Z	See 124Z.	P	R
.125.	See 125..	P	R
.1251	See 1251.	P	R
.1252	See 1252.	P	R
.1253	See XaKYz	P	R
.1254	See XaQI9	P	R
.125Z	See 125Z.	P	R
.126.	See 126..	P	R
.1261	See 1261.	P	R
.1262	See 1262.	P	R
.1263	See 1263.	P	R
.1264	See 1264.	P	R
.1265	See 1265.	P	R
.1266	See 1266.	P	R
.1267	See 1267.	P	R
.1268	See 1268.	P	R
.1269	See 1269.	P	R
.126A	See XaIyI	P	R
.126B	See XaKZ0	P	R
.126C	See XaL0n	P	R
.126Z	See 126Z.	P	R
.127.	See 127..	P	R
.1271	See XE0o9	P	R
.1272	See XE0sV	P	R
.1273	See 1273.	P	R
.1274	See 1274.	P	R
.1275	See XE0sX	P	R
.1276	See XE0oA	P	R
.1277	See Xa6ak	P	R
.127Z	See 127Z.	P	R
.128.	See 128..	P	R
.1281	See 1281.	P	R
.1282	See XE0oB	P	R
.1283	See 1283.	P	R
.1284	See 1284.	P	R
.1285	See 1285.	P	R
.1286	See XE2tX	P	R
.1287	See 1287.	P	R
.1288	See 1288.	P	R
.1289	See 1289.	P	R
.128A	See XaN3u	P	R
.128Z	See 128Z.	P	R
.129.	See 129..	P	R
.1291	See 1291.	P	R
.1292	See 1292.	P	R
.1293	See 1293.	P	R
.1294	See 1294.	P	R
.1295	See 1295.	P	R
.1296	See 1296.	P	R
.1297	See 1297.	P	R
.1298	See 1298.	P	R
.1299	See 1299.	P	R
.129A	See XaIOR	P	R
.129B	See XaIkh	P	R
.129C	See XaONw	P	R
.129Z	See 129Z.	P	R
.12A.	See 12A..	P	R
.12A1	See 12A1.	P	R
.12A2	See 12A2.	P	R
.12A3	See 12A3.	P	R
.12AZ	See 12AZ.	P	R
.12B.	See 12B..	P	R
.12B1	See 12B1.	P	R
.12BZ	See 12BZ.	P	R
.12C.	See XE0sZ	P	R
.12C1	See 12C1.	P	R
.12C2	See XE0oG	P	R
.12C3	See XE0oH	P	R
.12C4	See XE2tY	P	R
.12C5	See 12C5.	P	R
.12C6	See 12C6.	P	R
.12C7	See 12C7.	P	R
.12C8	See 12C8.	P	R
.12C9	See XaCDM	P	R
.12CA	See XaI9x	P	R
.12CB	See XaI9y	P	R
.12CC	See XaI9z	P	R
.12CD	See XaIA0	P	R
.12CE	See XaIA1	P	R
.12CF	See XaIA3	P	R
.12CG	See XaIA4	P	R
.12CH	See XaIA5	P	R
.12CI	See XaILC	P	R
.12CJ	See XaIQx	P	R
.12CK	See XaIq8	P	R
.12CL	See XaIyY	P	R
.12CM	See XaIyZ	P	R
.12CN	See XaIya	P	R
.12CP	See XaIyb	P	R
.12CQ	See XaKqz	P	R
.12CR	See XaKuW	P	R
.12CS	See XaL3O	P	R
.12CT	See XaOc8	P	R
.12CV	See XaP9K	P	R
.12CW	See XaP9M	P	R
.12CZ	See 12CZ.	P	R
.12D.	See 12D..	P	R
.12D1	See 12D1.	P	R
.12D2	See 12D2.	P	R
.12D3	See 12D3.	P	R
.12D4	See 12D4.	P	R
.12DZ	See 12DZ.	P	R
.12E.	See 12E..	P	R
.12E1	See 12E1.	P	R
.12E2	See 12E2.	P	R
.12E3	See 12E3.	P	R
.12E4	See 12E4.	P	R
.12EZ	See 12EZ.	P	R
.12F.	See 12F..	P	R
.12F1	See 12F1.	P	R
.12F2	See 12F2.	P	R
.12F3	See 12F3.	P	R
.12F4	See 12F4.	P	R
.12F5	See 12F5.	P	R
.12F6	See 12F6.	P	R
.12F7	See 12F7.	P	R
.12F8	See 12F8.	P	R
.12F9	See 12F9.	P	R
.12FA	See XaJZG	P	R
.12FB	See XaJZH	P	R
.12FC	See XaKNu	P	R
.12FZ	See 12FZ.	P	R
.12G.	See 12G..	P	R
.12G1	See 12G1.	P	R
.12G2	See XE0sb	P	R
.12G3	See 12G3.	P	R
.12G4	See 12G4.	P	R
.12GZ	See 12GZ.	P	R
.12H.	See 12H..	P	R
.12H1	See 12H1.	P	R
.12H2	See 12H2.	P	R
.12H3	See XE0sd	P	R
.12H4	See 12H4.	P	R
.12H5	See XaQIA	P	R
.12HZ	See 12HZ.	P	R
.12I.	See 12I..	P	R
.12I1	See 12I1.	P	R
.12I2	See 12I2.	P	R
.12I3	See 12I3.	P	R
.12I4	See XaIUE	P	R
[truncated: 393,654+ more rows]

## Sheet: VeI_meds
code	meaning	Diabetes
1140857494	glibornuride	x
1140857496	glutril 25mg tablet	x
1140857500	glymidine	x
1140857502	gondafon 500mg tablet	x
1140857506	pramidex 500mg tablet	x
1140857508	glucotard 5g/sachet mini-tablet	x
1140857584	acetohexamide	x
1140857586	dimelor 500mg tablet	x
1140857590	libanil 2.5mg tablet	x
1140868902	acarbose	x
1140868908	glucobay 50mg tablet	x
1140874646	glipizide	x
1140874650	glibenese 5mg tablet	x
1140874652	minodiab 2.5mg tablet	x
1140874658	gliquidone	x
1140874660	glurenorm 30mg tablet	x
1140874664	tolazamide	x
1140874666	tolanase 100mg tablet	x
1140874674	tolbutamide	x
1140874678	glyconon 500mg tablet	x
1140874680	rastinon 500mg tablet	x
1140874686	glucophage 500mg tablet	x
1140874690	orabet 500mg tablet	x
1140874706	chlorpropamide	x
1140874712	diabinese 100mg tablet	x
1140874716	glymese 250mg tablet	x
1140874718	glibenclamide	x
1140874724	daonil 5mg tablet	x
1140874726	semi-daonil 2.5mg tablet	x
1140874728	euglucon 2.5mg tablet	x
1140874732	malix 2.5mg tablet	x
1140874736	diabetamide 2.5mg tablet	x
1140874740	calabren 2.5mg tablet	x
1140874744	gliclazide	x
1140874746	diamicron 80mg tablet	x
1140874826	glucagon product
1140883066	insulin product	x
1140884600	metformin	x
1140884686	gestronol	x
1140921964	glucamet 500 tablet	x
1140923026	glucagen kit 1mg(1iu) injection
1141152590	glimepiride	x
1141153254	troglitazone	x
1141153262	romozin 200mg tablet	x
1141156984	amaryl 1mg tablet	x
1141157284	glipizide product	x
1141168660	repaglinide	x
1141168668	novonorm 0.5mg tablet	x
1141169504	diaglyk 80mg tablet	x
1141171646	pioglitazone	x
1141171652	actos 15mg tablet	x
1141173144	glucagen hypokit 1mg(1iu) injection
1141173786	starlix 60mg tablet	x
1141173882	nateglinide	x
1141177600	rosiglitazone	x
1141177606	avandia 4mg tablet	x
1141189090	rosiglitazone 1mg / metformin 500mg tablet	x
1141189094	avandamet 1mg / 500mg tablet	x

## Sheet: Meds_Readv2
Read code	Drug	Diabetes
a....	GASTRO-INTESTINAL DRUGS
a1...	OFFICIAL/SIMPLE ANTACIDS
a11..	ALUMINIUM HYDROXIDE [ANTACID]
a111.	ALUMINIUM HYDROXIDE 500mg tablets
a112.	ALUMINIUM HYDROXIDE 4% mixture
a113.	ALU-CAP 475mg capsules
a114.	*ALUDROX gel
a115.	*ALUMINIUM HYDROXIDE gel
a116.	ALUMINIUM HYDROXIDE 475mg capsules
a117.	*ALUDROX liquid
a12..	MAGNESIUM SALTS-ANTACID
a121.	MAGNESIUM CARBONATE mixture
a122.	MAGNESIUM CARB. AROMATIC mixture
a123.	MAGNESIUM HYDROX [ANTACID] liquid
a124.	MAGNESIUM TRISILICATE CO tablets
a125.	MAGNESIUM TRISILICATE mixture
a126.	MAGNESIUM TRISILICATE powder
a127.	MAGNESIUM TRISILICATE ORAL COMPOUND powder
a13..	SODIUM BICARBONATE [ANTACID]
a131.	SODIUM BICARBONATE [ANTAC] powder
a132.	SODIUM BICARBONATE PAED. mixture
a133.	SODIUM BICARBONATE COMPOUND 300mg tablets
a134.	SODIUM BICARB NORTON 500mg capsules
a135.	SODIUM BICARBONATE 300mg tablets
a136.	SODIUM BICARBONATE 600mg tablets
a137.	SODIUM BICARBONATE 500mg capsules
a14..	SODIUM CITRATE [ANTACID]
a141.	SODIUM CITRATE 0.3M oral solution
a2...	COMPOUND ANTACIDS
a21..	GENERIC ANTACIDS
a211.	*ALEXITOL SODIUM 360mg tablets
a212.	ALMASILATE 500mg/5mL suspension
a213.	*HYDROTALCITE 500mg tablets
a214.	HYDROTALCITE 500mg/5mL suspension
a215.	MAGALDRATE 800mg/5mL suspension
a216.	CO-MAGALDROX 400/400mg tablets
a217.	CO-MAGALDROX 300/600mg tablets
a218.	CO-MAGALDROX 195/220mg in 5mL oral suspension
a219.	CO-MAGALDROX 300/600mg/5mL oral suspension
a21A.	*CO-SIMALCITE tablets
a21B.	CO-SIMALCITE suspension
a21F.	ACTIVATED DIMETICONE 40mg/mL liquid
a21G.	*MAGALDRATE orange suspension
a21H.	*MAGALDRATE mint suspension
a21J.	*HYDROTALCITE 500mg pastilles
a22..	COMPOUND PROPRIETARY ANTACIDS A-C
a221.	ACTAL tablets
a222.	*ACTAL 360mg/5mL suspension
a223.	*ACTONORM gel
a224.	*ALGICON tablets
a225.	ALGICON mint suspension 500mL
a226.	*ALTACAPS capsules
a227.	*ALTACAPS 500mg tablets
a228.	*ALTACITE 500mg/5mL suspension
a229.	*ALTACITE PLUS tablets
a22a.	ALTACITE PLUS suspension
a22b.	*ALUDROX tablets
a22c.	*ANDURSIL tablets
a22d.	*ANDURSIL suspension
a22e.	*ANTASIL tablets
a22f.	*ANTASIL liquid
a22g.	*ASILONE tablets x96
a22h.	*ASILONE liquid 300mL
a22i.	*ASILONE liquid 100mL
a22j.	ASILONE for infants liquid 100mL
a22k.	*CO-SIMALCITE tablets
a22l.	*CO-SIMALCITE suspension
a22m.	*ASILONE gel 500mL
a22n.	ALGICON aniseed suspension 500mL
a22o.	*ASILONE liquid 200mL
a22p.	*ASILONE suspension 500mL
a22q.	*ASILONE tablets x24
a22r.	ACTONORM gel
a22s.	*ALTACITE 500mg tablets
a22t.	*ACTAL Pastils
a22u.	ACIDEX oral suspension
a22v.	ACIDEX peppermint liquid
a22w.	ACIDEX MAX STRENGTH HEARTBURN RELIEF peppermint susp 500mL
a22x.	ACIDEX MAX STRENGTH HEARTBURN RELIEF peppermint susp 250mL
a22y.	ACIDEX MAX STRENGTH HEARTBURN RELIEF aniseed oral susp 250mL
a22z.	ACIDEX MAX STRENGTH HEARTBURN RELIEF aniseed oral susp 500mL
a23..	COMPOUND PROPRIETARY ANTACIDS D-L
a231.	*DIJEX 400mg tablets
a232.	*DIJEX liquid
a233.	*DIOVOL tablets
a234.	DIOVOL fruit flavour suspension
a235.	DIOVOL mint flavour suspension
a236.	*DROXALIN tablets
a237.	DYNESE orange flavour suspension
a238.	DYNESE mint flavour suspension
a239.	GASTRILS GREEN (MINT) 500mg pastilles
a23a.	GASTRILS YELLOW (FRUIT) 500mg pastilles
a23A.	GAVISCON ADVANCE peppermint sugar free suspension
a23b.	GASTROCOTE tablets
a23B.	GAVISCON peppermint liquid 150mL
a23c.	*GASTRON tablets
a23C.	GAVISCON peppermint liquid 600mL
a23d.	*GAVISCON tablets
a23D.	GAVISCON liquid 150mL
a23e.	*GAVISCON liquid 500mL
a23E.	GAVISCON liquid 600mL
a23f.	*GAVISCON infant oral powder
a23F.	GAVISCON COOL s/f liquid 300mL
a23g.	*GELUSIL tablets
a23G.	GAVISCON COOL s/f liquid 150mL
a23H.	GAVISCON COOL tablets
a23h.	INFACOL liquid
a23i.	GASTROCOTE liquid 500mL
a23I.	GAVISCON ADVANCE tablets
a23j.	*GAVISCON liquid 100mL
a23J.	GAVISCON COOL s/f liquid 600mL
a23k.	*GAVISCON liquid 200mL
a23K.	GAVISCON DOUBLE ACTION tablets
a23l.	*GAVISCON liquid 300mL
a23L.	GAVISCON DOUBLE ACTION liquid 150mL
a23M.	GAVISCON DOUBLE ACTION liquid 300mL
a23m.	GAVISCON liquid
a23N.	GAVISCON strawberry tablets
a23n.	GAVISCON-250 tablets
a23O.	GAVISCON peppermint flavour chewable tablets
a23o.	GAVISCON peppermint liquid
a23P.	GAVISCON DOUBLE ACTION peppermint liquid sachets
a23p.	GAVISCON peppermint liquid 100mL
a23Q.	GAVISCON INSTANTS tropical fruit flavour sachet oral powder
a23q.	GAVISCON-500 tablets
a23r.	*GAVISCON lemon tablets
a23R.	GAVISCON DOUBLE ACTION mint flavour chewable tablets
a23s.	GAVISCON-250 lemon tablets
a23t.	GAVISCON-500 lemon tablets
a23u.	GASTROCOTE sugar free liquid 250mL
a23v.	GAVISCON ADVANCE sugar free suspension
a23w.	GAVISCON INFANT 0.65g/sachet oral powder
a23x.	GAVISCON peppermint liquid 200mL
a23y.	GAVISCON peppermint liquid 500mL
a23z.	GAVISCON liquid sachets
a24..	COMPOUND PROPRIETARY ANTACIDS M-Z
a241.	*MAALOX tablets
a242.	MAALOX suspension
a243.	*MAALOX suspension 10mL
a244.	*MAALOX TC tablets
a245.	*MAALOX TC suspension
a246.	MAALOX CONCENTRATE suspension 10mL
a247.	MAALOX PLUS tablets
a248.	MAALOX PLUS suspension
a249.	*MALINAL 500mg tablets
a24a.	*MALINAL 500mg/5mL suspension
a24b.	*MUCOGEL tablets
a24c.	MUCOGEL suspension
a24d.	*PHAZYME tablets
a24e.	*POLYALK suspension
a24f.	*POLYCROL tablets
a24g.	*POLYCROL gel 300mL
a24h.	*POLYCROL FORTE tablets
a24i.	*POLYCROL FORTE gel 300mL
a24j.	*PRODEXIN tablets
a24k.	*SILOXYL tablets
a24l.	*SILOXYL suspension
a24m.	*SIMECO tablets
a24n.	*SIMECO suspension
a24o.	*SYNERGEL gel 16mL
a24p.	*TOPAL tablets
a24q.	UNIGEST tablets
a24r.	*MUCAINE suspension 500mL
a24s.	*MUCAINE suspension 200mL
a24t.	PEPTAC liquid
a24u.	RENNIE DUO oral suspension 50mL
a24v.	RENNIE DUO oral suspension 180mL
a24w.	RENNIE DUO oral suspension 500mL
a24x.	PEPCIDTWO chewable indigestion tablets
a24y.	RENNIE DEFLATINE tablets
a24z.	PEPTAC peppermint liquid
a3...	CALCIUM/BISMUTH ANTACIDS
a31..	CALCIUM/BISMUTH ANTACIDS A-Z
a311.	CALCIUM CARBONATE PAEDIATRIC COMPOUND mixture
a312.	CALCIUM CARBONATE COMPOUND powder
a313.	CHALK PAEDIATRIC mixture
a314.	MAGNESIUM CARBONATE CO. tablets
a315.	MAGNESIUM CARBONATE COMPOUND powder
a316.	*NULACIN tablets
a317.	*ROTER tablets
a318.	*TITRALAC tablets
a319.	PEPTOBISMOL 1.752% suspension
a31A.	PEPTO-BISMOL chewable tablets
a4...	ANTISPASMODICS/GASTRO-INTESTIN TRACT MOTILITY ALTERING DRUGS
a41..	ATROPINE SULPHATE [ANTISPASMODIC]
a411.	ATROPINE SULFATE 600micrograms tablets
a42..	*ATROPINE METHONITRATE
a421.	*EUMYDRIN 0.6% solution
a42z.	ATROPINE METHONITRATE 0.6% solution
a43..	*AMBUTONIUM BROMIDE
a431.	*ALUDROX SA suspension
a44..	BELLADONNA ALKALOIDS
a441.	ALUMINUM HYDROXIDE+BELLADONNA mixture
a442.	BELLADONNA PAEDIATRIC 0.05mg/5mL liquid
a443.	MAGNESIUM TRISILICATE+BELLADONNA 0.15mg tablets
a444.	*ALKA-DONNA tablets
a445.	*ALKA-DONNA suspension
a446.	*ALUHYDE tablets
a447.	*BELLOCARB tablets
a448.	CARBELLON tablets
a449.	*NEUTRADONNA tablets
a44a.	*NEUTRADONNA powder
a44b.	*PEPTARD 0.2mg tablets
a44c.	ACTONORM powder
a45..	DICYCLOVERINE HYDROCHLORIDE
a451.	KOLANTICON gel
a452.	*KOLANTYL gel
a453.	*MERBENTYL 10mg tablets
a454.	*MERBENTYL 10mg/5mL syrup
a455.	*MERBENTYL-20 20mg tablets
a45x.	DICYCLOVERINE HYDROCHLORIDE 20mg tablets
a45y.	DICYCLOVERINE HYDROCHLORIDE 10mg tablets
a45z.	DICYCLOVERINE HYDROCHLORIDE 10mg/5mL syrup
a46..	GLYCOPYRRONIUM BROMIDE [ANTISPASMODIC]
a461.	*ROBINUL 2mg tablets
a46z.	*GLYCOPYRRONIUM 2mg tablets
a47..	HYOSCINE BUTYLBROMIDE
a471.	*BUSCOPAN 10mg tablets
a472.	BUSCOPAN 20mg/1mL injection
a473.	BUSCOPAN IBS RELIEF 10mg tablets
a474.	BUSCOPAN CRAMPS 10mg tablets
a47y.	HYOSCINE BUTYLBROMIDE 10mg tablets
a47z.	HYOSCINE BUTYLBROMIDE 20mg/1mL injection
a48..	MEPENZOLATE BROMIDE
a481.	*CANTIL 25mg tablets
a482.	*CANTIL 12.5mg/5mL elixir
a48y.	*MEPENZOLATE BROM 25mg tablets
a48z.	MEPENZOLATE BROM 12.5mg/5mL elixir
a49..	PIPENZOLATE BROMIDE
a491.	*PIPTAL 5mg tablets
a492.	*PIPTALIN suspension
a493.	PIPENZOLATE BROMIDE suspension
a49y.	PIPENZOLATE+DIMETHICONE 4/40mg/5mL suspension
a49z.	PIPENZOLATE BROMIDE 5mg tablets
a4a..	*PIPERIDOLATE HYDROCHLORIDE
a4a1.	*DACTIL 50mg tablets
a4az.	PIPERIDOLATE HYDROCHLORIDE 50mg tablets
a4b..	*POLDINE METHYLSULPHATE
a4b1.	*NACTON 2mg tablets
a4b2.	*NACTON FORTE 4mg tablets
a4by.	*POLDINE METHYL 2mg tablets
a4bz.	*POLDINE METHYL 4mg tablets
a4c..	PROPANTHELINE BROMIDE [ANTISPASMODIC]
a4c1.	PROPANTHELINE 15mg tablets
a4c2.	PRO-BANTHINE 15mg tablets
a4d..	ALVERINE CITRATE
a4d1.	*ALVERCOL granules
a4d2.	SPASMONAL 60mg capsules
a4d3.	*RELAXYL 60mg capsules
a4d4.	ALVERINE CITRATE 120mg capsules
a4d5.	SPASMONAL FORTE 120mg capsules
a4d6.	AUDMONAL 60mg capsules
a4d7.	AUDMONAL FORTE 120mg capsules
a4dz.	ALVERINE CITRATE 60mg capsules
a4e..	MEBEVERINE HYDROCHLORIDE
a4e1.	COLOFAC 135mg tablets
a4e2.	*COLOFAC 50mg/5mL liquid
a4e3.	*COLVEN 135mg granules
a4e4.	*FOMAC 135mg tablets
a4e5.	FYBOGEL-MEBEVERINE orange granules
a4e6.	*EQUILON 135mg tablets
a4e7.	MEBEVERINE HYDROCHLORIDE 100mg tablets
a4e8.	*COLOFAC-100 tablets
a4e9.	COLOFAC MR 200mg m/r capsules
a4eA.	IBS RELIEF 135mg tablets
a4ev.	MEBEVERINE HYDROCHLORIDE 200mg m/r capsules
a4ew.	MEBEVERINE + ISPAGHULA 135mg/3.5g/sachet granules
a4ex.	MEBEVERINE HYDROCHLORIDE 135mg tablets
a4ey.	MEBEVERINE 50mg/5mL sugar free liquid
a4ez.	MEBEVERINE HYDROCHLORIDE 135mg granules
a4f..	PEPPERMINT OIL
a4f1.	COLPERMIN 0.2mL m/r gel e/c capsules
a4f2.	MINTEC 0.2mL e/c capsules
a4f3.	PEPPERMINT OIL BP 0.2mL e/c capsules
a4f4.	PEPPERMINT OIL BP 0.2mL m/r gel e/c capsules
a4f5.	APERCAP 0.2mL gastro-resistant capsules
a4g..	DOMPERIDONE(MOTILITY) [see chapter d for preparations]
a4h..	METOCLOPRAMIDE(MOTILITY) [see chapter d for preparations]
a4i..	LINACLOTIDE
a4i1.	CONSTELLA 290micrograms capsules
a4i2.	LINACLOTIDE 290micrograms capsules
a5...	COMPOUND ANTISPASMODICS
a51..	COMPOUND ANTISPASMODICS A-Z
a511.	*ACTONORM tablets
a512.	*ACTONORM powder
a513.	*ALKA-DONNA-P tablets
a514.	*ALKA-DONNA-P mixture
a515.	*APP STOMACH tablets
a516.	*APP STOMACH powder
a517.	*CANTIL+PHENOBARBITONE tablets
a518.	*EMETROL solution
a519.	*LIBRAXIN tablets
a6...	ULCER-HEALING DRUGS
a61..	CIMETIDINE
a611.	TAGAMET 200mg tablets
a612.	TAGAMET 400mg tablets
a613.	TAGAMET 800mg tablets
a614.	TAGAMET 200mg/5mL syrup
a615.	*TAGAMET 200mg/2mL injection
a616.	TAGAMET 4mg/mL intravenous infusion 100mL
a617.	DYSPAMET CHEWTAB 200mg chewable tablets
a618.	*DYSPAMET 200mg/5mL suspension
a619.	CIMETIDINE 200mg/5mL suspension 600mL
a61A.	*GALENAMET 200mg tablets
a61a.	ALGITEC 200mg/500mg chewable tablets
a61B.	*GALENAMET 400mg tablets
a61b.	ALGITEC 100mg/250mg/5mL suspension 600mL
a61C.	*GALENAMET 800mg tablets
a61c.	CIMETIDINE COMPOUND suspension
a61D.	CIMETIDINE 400mg effervescent tablets
a61d.	TAGAMET EFFERVESCENT 400mg tablets
a61e.	*PEPTIMAX 200mg tablets
a61E.	CIMETIDINE 200mg chewable tablets
a61f.	*PEPTIMAX 400mg tablets
a61F.	*PHIMETIN 200mg tablets
a61g.	*PEPTIMAX 800mg tablets
a61G.	*PHIMETIN 400mg tablets
a61H.	*PHIMETIN 800mg tablets
a61I.	CIMETIDINE 200mg/5mL sugar free oral solution
a61J.	CIMETIDINE 400mg/100mL intravenous infusion
a61K.	*ZITA 200mg tablets
a61L.	*ZITA 400mg tablets
a61M.	*ZITA 800mg tablets
a61N.	*ULTEC 200mg tablets
a61O.	*ULTEC 400mg tablets
a61P.	*ULTEC 800mg tablets
a61Q.	*ACITAK-200 tablets
a61R.	*ACITAK-400 tablets
a61S.	*ACITAK-800 tablets
a61s.	CIMETIDINE+ALGINIC ACID 200mg/500mg chewable tablets
a61t.	CIMETIDINE+SODIUM ALGINATE 100/250mg/5mL suspension
a61T.	TAGAMET DUAL ACTION liquid 200mL
a61u.	CIMETIDINE 200mg tablets
a61U.	TAGAMET DUAL ACTION liquid 600mL
a61v.	CIMETIDINE 400mg tablets
a61w.	CIMETIDINE 800mg tablets
a61x.	CIMETIDINE 200mg/5mL syrup
a61y.	*CIMETIDIN 200mg/2mL injection
a61z.	CIMETIDINE 4mg/mL intravenous infusion
a62..	RANITIDINE
a621.	ZANTAC 150mg tablets
a622.	ZANTAC 150mg dispersible tablets
a623.	ZANTAC 300mg tablets
a624.	ZANTAC 50mg/2mL injection
a625.	ZANTAC 150mg/10mL sugar free syrup 300mL
a626.	ZANTAC EFFERVESCENT 150mg tablets
a627.	ZANTAC EFFERVESCENT 300mg tablets
a628.	RANITIDINE 150mg effervescent tablets
a629.	RANITIDINE 300mg effervescent tablets
a62A.	*RACIRAN 150mg tablets
a62B.	*RACIRAN 300mg tablets
a62C.	*ZAEDOC 150 tablets
a62D.	*ZAEDOC 300 tablets
a62E.	*RANTEC 150mg tablets
a62F.	*RANTEC 300mg tablets
a62G.	RANITIC 150mg tablets
a62H.	RANITIC 300mg tablets
a62I.	HISTAC 150mg tablets
a62J.	HISTAC 300mg tablets
a62K.	RANITIL 150mg tablets
a62L.	RANITIL 300mg tablets
a62M.	ZANTAC 75 DISSOLVE effervescent tablets
a62N.	RANITIDINE 75mg tablets
a62O.	GAVILAST-P 75mg tablets
a62P.	RANZAC 75mg tablets
a62Q.	ZANTAC 75 tablets
a62u.	RANITIDINE 75mg effervescent tablets
a62v.	RANITIDINE 150mg/10mL sugar free syrup
a62w.	RANITIDINE 150mg tablets
a62x.	RANITIDINE 150mg dispersible tablets
a62y.	RANITIDINE 300mg tablets
a62z.	RANITIDINE 50mg/2mL injection
a63..	PIRENZEPINE
a631.	*GASTROZEPIN 50mg tablets
a63z.	*PIRENZEPINE 50mg tablets
a64..	BISMUTH CHELATE
a641.	*DE-NOL 120mg/5mL liquid 100mL
a642.	*DE-NOL 120mg/5mL liquid 560mL
a643.	DE-NOLTAB 120mg tablets
a64y.	BISMUTH CHELATE 120mg/5mL liquid
a64z.	BISMUTH CHELATE 120mg tablets
a65..	SUCRALFATE
a651.	ANTEPSIN 1g tablets
a652.	ANTEPSIN 1g/5mL suspension
a65y.	SUCRALFATE 1g/5mL suspension
a65z.	SUCRALFATE 1g tablets
a66..	CARBENOXOLONE SODIUM [GASTRO-INTESTINAL USE]
a661.	*BIOGASTRONE 50mg tablets
a662.	*DUOGASTRONE 50mg tablets
a663.	*PYROGASTRONE chewable tablets
a664.	*PYROGASTRONE liquid
a66z.	CARBENOXOLONE SODIUM 50mg tablets
a67..	LIQUORICE DEGLYCYRRHIZINISED
a671.	*CAVED-S tablets
a672.	*RABRO tablets
a68..	FAMOTIDINE
a681.	FAMOTIDINE 20mg tablets
a682.	FAMOTIDINE 40mg tablets
a683.	*PEPCID 20mg tablets
a684.	*PEPCID 40mg tablets
a69..	NIZATIDINE
a691.	NIZATIDINE 150mg capsules
a692.	NIZATIDINE 300mg capsules
a693.	*AXID 150mg capsules
a694.	*AXID 300mg capsules
a695.	*AXID 100mg/4mL injection
a696.	NIZATIDINE 100mg/4mL injection
a697.	*ZINGA 150mg capsules
a698.	*ZINGA 300mg capsules
a6a..	MISOPROSTOL
a6a1.	MISOPROSTOL 200microgram tablets
a6a2.	CYTOTEC 200micrograms tablets
a6a3.	*CYTOTEC 200microgram tablets
a6a4.	TOPOGYNE 400micrograms tablets
a6a5.	MISOPROSTOL 400micrograms tablets
a6a6.	MYSODELLE 200micrograms vaginal delivery system
a6a7.	MISOPROSTOL 200micrograms vaginal delivery system
a6b..	OMEPRAZOLE
a6b1.	OMEPRAZOLE 20mg e/c capsules
a6b2.	*LOSEC 20mg capsules x28
a6b3.	LOSEC 20mg capsules
a6b4.	LOSEC 40mg capsules
a6b5.	OMEPRAZOLE 40mg e/c capsules
a6b6.	LOSEC 10mg capsules
a6b7.	OMEPRAZOLE 10mg e/c capsules
a6b8.	OMEPRAZOLE 40mg injection (pdr for recon)+solvent
a6b9.	LOSEC 40mg injection (pdr for recon)+solvent
a6bA.	OMEPRAZOLE 40mg infusion (pdr for recon)
a6bB.	LOSEC 40mg infusion (pdr for recon)
a6bC.	LOSEC MUPS 10mg tablets
a6bD.	LOSEC MUPS 20mg tablets
a6bE.	LOSEC MUPS 40mg tablets
a6bF.	*OMERAN 10mg e/c tablets
a6bG.	*OMERAN 20mg e/c tablets
a6bH.	*OMERAN 40mg e/c tablets
a6bI.	ZANPROL 10mg e/c tablets
a6bJ.	GALPHARM HEARTBURN RELIEF 10mg e/c tablets
a6bK.	UNICHEM HEARTBURN RELIEF 10mg e/c tablets
a6bL.	VANTAGE PHARMACY HEARTBURN RELIEF 10mg e/c tablets
a6bM.	CARE HEARTBURN RELIEF 10mg e/c tablets
a6bN.	NUMARK HEARTBURN RELIEF 10mg e/c tablets
a6bO.	MEPRADEC 10mg e/c capsules
a6bP.	MEPRADEC 20mg e/c capsules
a6bQ.	MEZZOPRAM 10mg gastro-resistant tablets
a6bR.	MEZZOPRAM 20mg gastro-resistant tablets
a6bS.	MEZZOPRAM 40mg gastro-resistant tablets
a6bu.	OMEPRAZOLE 10mg e/c tablets
a6bv.	OMEPRAZOLE 20mg e/c tablets
a6bw.	OMEPRAZOLE 40mg e/c tablets
a6bx.	OMEPRAZOLE 10mg tablets
a6by.	OMEPRAZOLE 20mg tablets
a6bz.	OMEPRAZOLE 40mg tablets
a6c..	LANSOPRAZOLE
a6c1.	*ZOTON 30mg capsules
a6c2.	LANSOPRAZOLE 30mg capsules
a6c3.	LANSOPRAZOLE 15mg capsules
a6c4.	*ZOTON 15mg capsules
a6c5.	LANSOPRAZOLE 30mg oral suspension
a6c6.	*ZOTON 30mg oral suspension
a6c7.	LANSOPRAZOLE 15mg oro-dispersible tablets
a6c8.	LANSOPRAZOLE 30mg oro-dispersible tablets
a6c9.	ZOTON FASTAB 15mg oro-dispersible tablets
a6cA.	ZOTON FASTAB 30mg oro-dispersible tablets
a6d..	RANITIDINE BISMUTH CITRATE
a6d1.	RANITIDINE BISMUTH CITRATE 400mg tablets
a6d2.	*PYLORID 400mg tablets
a6e..	PANTOPRAZOLE
a6e1.	PANTOPRAZOLE 40mg e/c tablets
a6e2.	*PROTIUM 40mg e/c tablets
a6e3.	PANTOPRAZOLE 40mg injection (pdr for recon)
a6e4.	PROTIUM I.V 40mg injection (pdr for recon)
a6e5.	PANTOPRAZOLE 20mg e/c tablets
a6e6.	*PROTIUM 20mg e/c tablets
a6e7.	PANTOLOC CONTROL 20mg gastro-resistant tablets
a6f..	RABEPRAZOLE SODIUM
a6f1.	RABEPRAZOLE SODIUM 10mg e/c tablets
a6f2.	RABEPRAZOLE SODIUM 20mg e/c tablets
a6f3.	PARIET 10mg e/c tablets
a6f4.	PARIET 20mg e/c tablets
a6g..	COMBINATION ULCER HEALING DRUGS
a6g1.	CLARITHROMYCIN tablets+LANSOPRAZOLE capsules+AMOXICILLIN capsules500mg/30mg/500mg pack
a6g2.	*HELICLEAR triple pack
a6g3.	CLARITHROMYCIN tablets+LANSOPRAZOLE capsules+METRONIDAZOLE tablets 500mg/30mg/400mg pack
a6g4.	*HELIMET triple pack
a6h..	ESOMEPRAZOLE
a6h1.	NEXIUM 20mg tablets
a6h2.	NEXIUM 40mg tablets
a6h3.	NEXIUM 40mg i-v injection (pdr for recon)
a6h4.	NEXIUM 10mg gastro-resistant granules for oral suspension
a6h5.	EMOZUL 20mg gastro-resistant capsules
a6h6.	EMOZUL 40mg gastro-resistant capsules
a6hu.	ESOMEPRAZOLE 40mg gastro-resistant capsules
a6hv.	ESOMEPRAZOLE 20mg gastro-resistant capsules
a6hw.	ESOMEPRAZOLE 10mg gastro-resistant granules for oral susp
a6hx.	ESOMEPRAZOLE 40mg i-v injection (pdr for recon)
a6hy.	ESOMEPRAZOLE 40mg tablets
a6hz.	ESOMEPRAZOLE 20mg tablets
a7...	ANTIDIARRHOEAL ADSORBENT MIXTURE
a71..	KAOLIN, LIGHT
a711.	KAOLIN mixture
a712.	KAOLIN PAEDIATRIC mixture
a713.	*KAOPECTATE mixture 180mL
a714.	*KLN mixture
a715.	*KAOPECTATE mixture 500mL
a72..	*CERATONIA
a721.	*AROBON 80% powder
a72z.	*CERATONIA 80% powder
a73..	CHALK
a731.	CHALK PAEDIATRIC mixture
a732.	CHALK AROMATIC powder
a75..	METHYLCELLULOSE [ANTIDIARRHOEAL]
a76..	*STERCULIA [ANTIDIARRHOEAL]
a8...	ANTIDIARRHOEAL-MOTILITY REDUCTION
a81..	CODEINE PHOSPHATE [GASTRO-INTESTINAL TRACT USE]
a811.	CODEINE PHOSPHATE 15mg tablets
a812.	CODEINE PHOSPHATE 30mg tablets
a813.	CODEINE PHOSPHATE 60mg tablets
a814.	*DIARREST liquid
a815.	KAODENE suspension
a82..	DIPHENOXYLATE HYDROCHLORIDE
a821.	LOMOTIL tablets
a822.	*LOMOTIL liquid
a823.	CO-PHENOTROPE tablets
a824.	*CO-PHENOTROPE liquid
a825.	*TROPERGEN tablets
a826.	*LOTHARIN tablets
a827.	DYMOTIL tablets
a83..	LOPERAMIDE HYDROCHLORIDE
a831.	IMODIUM 2mg capsules
a832.	IMODIUM 1mg/5mL sugar free syrup
a833.	*LOPERAGEN capsules
a834.	*DIOCAPS 2mg capsules
a835.	NORIMODE 2mg tablets
a836.	NORMALOE 2mg tablets
a837.	LOPERAMIDE HYDROCHLORIDE 1mg/5mL sugar free liquid
a838.	IMODIUM 1mg/5mL sugar free liquid
a839.	*LODIAR 2mg capsules
a83A.	*DIASORB 2mg capsules
a83B.	ENTROCALM 2mg capsules
a83C.	DIAQUITTE 2mg capsules
a83D.	IMODIUM INSTANTS 2mg oro-dispersible tablets
a83E.	IMODIUM INSTANT MELTS 2mg oro-dispersible tablets
a83w.	LOPERAMIDE HYDROCHLORIDE 2mg oro-dispersible tablets
a83x.	LOPERAMIDE HYDROCHLORIDE 2mg tablets
a83y.	LOPERAMIDE HYDROCHLORIDE 2mg capsules
a83z.	LOPERAMIDE HYDROCHLORIDE 1mg/5mL sugar free syrup
a84..	OPIUM AND MORPHINE
a841.	AROMATIC CHALK + OPIUM mixture
a842.	KAOLIN & MORPHINE mixture
a85..	LOPERAMIDE HYDROCHLORIDE+SIMETHICONE
a851.	LOPERAMIDE HYDROCHLORIDE+SIMETHICONE 2mg/125mg chewable tablets
a852.	IMODIUM PLUS 2mg/125mg chewable tablets
a853.	LOPERAMIDE HYDROCHLORIDE 2mg / SIMETHICONE 125mg tablets
a854.	IMODIUM PLUS 2mg/125mg caplets
a9...	OTHER ANTIDIARRHOEAL PREPARATIONS
a91..	OTHER ANTIDIARRHOEAL PREPARATIONS A-Z
a911.	*FLAR capsules
aa...	CHRONIC DIARRHOEA TREATMENT
aa1..	AZATHIOPRINE [GASTROINTESTINAL]
aa2..	COLESTYRAMINE [ANTIDIARRHOEAL USE]
aa21.	QUESTRAN powder 4g
aa2z.	COLESTYRAMINE powder 4g
aa3..	MESALAZINE
aa31.	ASACOL 400mg tablets
aa32.	PENTASA 1g/100mL enema
aa33.	MESALAZINE 1g/100mL enema
aa34.	*MESALAZINE 250mg m/r tablets
aa35.	*PENTASA SR 250mg m/r tablets
aa36.	ASACOL 250mg suppositories
aa37.	ASACOL 500mg suppositories
aa38.	MESALAZINE 250mg suppositories
aa39.	MESALAZINE 500mg suppositories
aa3a.	SALOFALK 1g suppositories
aa3A.	SALOFALK 250mg e/c tablets
aa3B.	MESALAZINE 250mg e/c tablets
aa3b.	SALOFALK 500mg gastro-resistant tablets
aa3c.	MESALAZINE 500mg gastro-resistant tablets
aa3C.	PENTASA SR 500mg m/r tablets
aa3D.	MESALAZINE 500mg m/r tablets
aa3d.	OCTASA 800mg m/r tablets
aa3e.	PENTASA 1g m/r tablets
aa3E.	PENTASA 1g suppositories
aa3f.	MESALAZINE 1g m/r tablets
aa3F.	MESALAZINE 1g suppositories
aa3G.	ASACOL 1g/metered dose foam enema
aa3g.	SALOFALK 3g/sachet m/r granules
aa3H.	MESALAZINE 1g/metered dose foam enema
aa3h.	MESALAZINE 3g/sachet m/r granules
aa3i.	OCTASA 400mg m/r tablets
aa3I.	SALOFALK 1g/metered dose foam enema
aa3J.	MESALAZINE 2g/59mL enema
aa3j.	MESALAZINE 400mg m/r tablets
aa3k.	PENTASA 4g/sachet m/r granules
aa3K.	SALOFALK 2g/59mL enema
aa3l.	MESALAZINE 4g/sachet m/r granules
aa3L.	SALOFALK 500mg suppositories
aa3M.	*COLTEC EC 400mg e/c tablets
aa3N.	PENTASA 1g/sachet m/r granules
aa3P.	IPOCOL 400mg e/c tablets
aa3Q.	SALOFALK 500mg/sachet m/r granules
aa3R.	SALOFALK 1g/sachet m/r granules
aa3S.	*MESREN MR 400mg m/r tablets
aa3T.	MEZAVANT XL 1200mg m/r tablets
aa3U.	ASACOL MR 800mg m/r tablets
aa3V.	MESALAZINE 800mg m/r tablets
aa3w.	MESALAZINE 1200mg m/r tablets
aa3W.	PENTASA 2g/sachet m/r granules
aa3X.	MESALAZINE 2g/sachet m/r granules
aa3x.	MESALAZINE 500mg/sachet m/r granules
aa3y.	MESALAZINE 1g/sachet m/r granules
aa3Y.	SALOFALK 1.5g/sachet m/r granules
aa3Z.	MESALAZINE 1.5g/sachet m/r granules
aa3z.	MESALAZINE 400mg tablets
aa4..	PREDNISOLONE [for preparations see rectal prednisolone]
aa5..	SODIUM CROMOGLICATE [GASTRO-INTESTINAL USE]
aa51.	NALCROM 100mg capsules
aa5z.	SODIUM CROMOGLICATE 100mg capsules
aa6..	SULFASALAZINE [GASTRO-INTESTINAL USE]
aa61.	SALAZOPYRIN 500mg tablets
aa62.	SALAZOPYRIN-EN 500mg e/c tablets
aa63.	SALAZOPYRIN 500mg suppositories
aa64.	*SALAZOPYRIN 3g/100mL enema
aa65.	SALAZOPYRIN 250mg/5mL suspension
aa66.	SULFASALAZINE 500mg e/c tablets
aa67.	*UCINE 500mg tablets
aa6t.	SULFASALAZINE 250mg/5mL sugar free suspension
aa6u.	SULFASALAZINE 250mg/5mL suspension
aa6v.	SULFASALAZINE 500mg tablets
aa6y.	SULFASALAZINE 500mg suppositories
aa6z.	*SULFASALAZINE 3g/100mL enema
aa7..	OLSALAZINE SODIUM
aa71.	OLSALAZINE 250mg capsules
aa72.	*DIPENTUM 250mg capsules
aa73.	OLSALAZINE SODIUM 500mg tablets
aa74.	*DIPENTUM 500mg tablets
aa8..	*MESALAZINE DUPLICATE DELETED
aa81.	*MESALAZINE 1g/100mL enema
aa82.	*PENTASA 1g/100mL enema
aa9..	BUDESONIDE [GASTRO-INTESTINAL USE]
aa91.	BUDESONIDE 3mg m/r capsules
aa92.	ENTOCORT CR 3mg m/r capsules
aa93.	BUDENOFALK 3mg capsules
aa94.	BUDENOFALK 9mg/sachet gastro-resistant granules
aa95.	BUDESONIDE 9mg/sachet gastro-resistant granules
aa96.	CORTIMENT 9mg m/r tablets
aa97.	BUDESONIDE 9mg m/r tablets
aa9z.	BUDESONIDE 3mg capsules
aaA..	BALSALAZIDE DISODIUM
aaA1.	BALSALAZIDE DISODIUM 750mg capsules
aaA2.	COLAZIDE 750mg capsules
aaB..	BECLOMETASONE [GASTRO-INTESTINAL USE]
aaB1.	CLIPPER 5mg e/c m/r tablets
aaBz.	BECLOMETASONE DIPROPIONATE 5mg e/c m/r tablets
ab...	BULK FORMING DRUGS [GASTRO-INTESTINAL USE]
ab1..	BRAN
ab11.	*FYBRANTA 2g tablets
ab12.	*LEJFIBRE 10g biscuits
ab13.	*PROCTOFIBE 375mg tablets
ab14.	*TRIFYBA 3.5g powder
ab15.	*TRIFYBA 250g powder
ab2..	ISPAGHULA HUSK [GASTRO-INTESTINAL BULK LAXATIVE]
ab21.	FYBOGEL 3.5g plain sugar free granules
ab22.	FYBOGEL 3.5g orange sugar free granules
ab23.	*ISOGEL 90% granules
ab24.	*METAMUCIL 49% powder 7g
ab25.	*METAMUCIL 49% powder
ab26.	*REGULAN powder 3.6g
ab27.	*VI-SIBLIN 66% granules
ab28.	*MANEVAC granules 250g
ab29.	*MANEVAC sachets 4x14
ab2A.	MANEVAC granules 400g
ab2B.	REGULAN orange sugar free powder
ab2C.	*KONSYL 6g s/f powder sachet
ab2D.	*KONSYL DEX 3.4g powder sachet
ab2E.	*KONSYL ORANGE 3.4g pdr sachet
ab2F.	REGULAN lemon/lime sugar free powder
ab2G.	ISPAGHULA HUSK 3.4g/sachet powder
ab2H.	FYBOGEL 3.5g lemon sugar free granules
ab2J.	ISPAGHULA HUSK 3.4g/sachet sugar free powder
ab2K.	ISPAGHULA HUSK 6g/sachet sugar free powder
ab2L.	KONSYL ORANGE 3.5g/sachet sugar free granules
ab2M.	ISPAGEL 3.5g/sachet sugar free powder
ab2N.	FYBOGEL orange s/f granules 150g
ab2n.	ISPAGHULA HUSK 3.5g/sachet sugar free powder
ab2o.	ISPAGHULA HUSK lemon/lime 3.4g/sachet sugar free powder
ab2O.	SENOKOT HI-FIBRE ORANGE 3.5g sachets s/f granules
ab2p.	ISPAGHULA HUSK orange 3.4g/sachet sugar free powder
ab2P.	SENOKOT HI-FIBRE LEMON 3.5g sachets s/f granules
ab2Q.	FIBRELIEF ORANGE 3.5g/sachet sugar free granules
ab2q.	ISPAGHULA HUSK orange 3.5g/sachet sugar free granules
ab2R.	FIBRELIEF 3.5g/sachet sugar free granules
ab2r.	ISPAGHULA HUSK lemon 3.5g/sachet sugar free granules
ab2t.	ISPAGHULA HUSK 3.6g/sachet powder
ab2u.	ISPAGHULA HUSK 3.5g/sachet sugar free granules
ab2v.	*ISPAGHULA HUSK 90% granules
ab2w.	*ISPAGHULA HUSK 49% powder 7g
ab2x.	*ISPAGHULA HUSK 49% powder
ab2y.	ISPAGHULA HUSK 56% powder 6.4g
ab2z.	*ISPAGHULA HUSK 66% granules
ab3..	METHYLCELLULOSE [GASTRO-INTESTINAL BULK LAXATIVE]
ab31.	*METHYLCELLULOSE granules
ab32.	METHYLCELLULOSE 900mg/10mL mixture
ab33.	CELEVAC 500mg tablets
ab34.	*CELEVAC granules
ab35.	*CELLUCON 500mg tablets
ab36.	*COLOGEL 900mg/10mL mixture
ab37.	METHYLCELLULOSE 500mg tablets
ab3y.	*METHYLCELLULOSE granules
ab4..	STERCULIA [BULK LAXATIVE]
ab41.	NORMACOL 500g granules
ab42.	NORMACOL granules 7g/sachet
ab43.	*NORMACOL PLUS granules 200g
ab44.	NORMACOL PLUS granules 500g
ab45.	NORMACOL PLUS granules 7g/sachet
ab46.	*ALVERCOL granules 500g
ab4x.	STERCULIA + FRANGULA 62%/8% granules
ab4y.	STERCULIA 62% granules
ab4z.	*STERCULIA granules 7g
ac...	STIMULANT LAXATIVES
ac1..	BISACODYL
ac11.	BISACODYL 5mg tablets
ac12.	DULCO-LAX 5mg tablets
ac13.	*DULCODOS tablets
ac14.	ENTROLAX 5mg e/c tablets
ac15.	ENTROLAX CONSTIPATION RELIEF 5mg e/c tablets
ac16.	VANTAGE PHARMACY CONSTIPATION RELIEF 5mg e/c tablets
ac2..	CASCARA
ac21.	*CASCARA 20mg tablets
ac3..	CASTOR OIL [LAXATIVE]
ac31.	CASTOR OIL liquid
ac4..	DANTRON
ac41.	CO-DANTHRAMER 200mg/25mg capsules
ac42.	CO-DANTHRAMER 200mg/25mg/5mL suspension
ac43.	CO-DANTHRAMER STRONG 1000mg/75mg/5mL suspension
ac44.	CO-DANTHRUSATE capsules
ac45.	NORMAX capsules
ac46.	*CODALAX liquid 300mL
ac47.	*CODALAX liquid 1 litre
ac48.	*CODALAX FORTE liquid 300mL
ac49.	*CODALAX FORTE liquid 1 litre
ac4a.	*CODALAX FORTE liquid 100mL
ac4A.	NORMAX suspension
ac4B.	CO-DANTHRUSATE suspension
ac4C.	CO-DANTHRAMER STRONG 500mg/37.5mg capsules
ac4D.	*AILAX suspension
ac4E.	*CAPSUVAC capsules
ac4F.	*AILAX FORTE suspension
ac4G.	DANLAX suspension
ac5..	DOCUSATE SODIUM
ac51.	*DIOCTYL 100mg tablets
ac52.	DIOCTYL PAED 12.5mg/5mL syrup 125mL
ac53.	DIOCTYL 50mg/5mL solution
ac54.	*DOCUSATE SODIUM 100mg tablets
ac55.	DOCUSATE SODIUM PAEDIATRIC 12.5mg/5mL syrup
ac56.	DOCUSATE 50mg/5mL solution
ac57.	DIOCTYL PAEDIATRIC 12.5mg/5mL syrup 300mL
ac58.	DIOCTYL 100mg capsules
ac59.	DOCUSATE SODIUM 100mg capsules
ac5A.	DOCUSOL 12.5mg/5mL paediatric solution 100mL
ac5B.	DULCOEASE 100mg capsules
ac6..	FIG
ac61.	FIGS COMPOUND elixir
ac7..	SENNA
ac71.	SENNA 7.5mg tablets
ac72.	*AGIOLAX granules 100g
ac73.	*AGIOLAX granules 250g
ac74.	SENOKOT 7.5mg tablets
ac75.	*SENOKOT 15mg/5mL granules
ac76.	*SENOKOT 7.5mg/5mL syrup
ac77.	*X-PREP 1mg/mL liquid
ac78.	SENOKOT DOUBLE STRENGTH 15mg tablets
ac79.	NYLAX WITH SENNA 7.5mg tablets
ac7A.	SENOKOT 7.5mg/5mL s/f syrup
ac7v.	SENNA 7.5mg/5mL s/f syrup
ac7w.	SENNA 15mg tablets
ac7x.	*SENNA 15mg/5mL granules
ac7y.	*SENNA 7.5mg/5mL syrup
ac7z.	*SENNA 1mg/mL liquid
ac8..	SODIUM PICOSULFATE
ac81.	SODIUM PICOSULPHATE 5mg/5mL elixir
ac82.	*LAXOBERAL 5mg/5mL liquid
ac83.	PICOLAX 10mg oral powder
ac84.	DULCO-LAX 5mg/5mL liquid
ac85.	*DULCO-LAX 2.5mg Perles
ac86.	CITRAFLEET oral powder sachets 16.11g
ac8w.	SODIUM PICOSULFATE 2.5mg capsules
ac8x.	SODIUM PICOSULFATE 5mg/5mL liquid
ac8y.	SODIUM PICOSULFATE 5mg/5mL elixir
ac8z.	SODIUM PICOSULFATE 10mg oral powder
ad...	FAECAL SOFTENERS
ad1..	LIQUID PARAFFIN [LAXATIVE]
ad11.	LIQUID PARAFFIN 50% mixture
ad12.	*PETROLAGAR emulsion
ad13.	LIQUID PARAFFIN emulsion
ae...	OSMOTIC LAXATIVES
ae1..	LACTULOSE
ae11.	LACTULOSE 3.35g/5mL solution
ae12.	DUPHALAC 3.35g/5mL solution
ae13.	*LAXOSE solution
ae14.	LACTUGAL liquid
ae15.	*REGULOSE liquid
ae16.	*LACTULOSE syrup
ae17.	DUPHALAC DRY 10g/sachet powder
ae18.	*LACTULOSE 10g/sachet powder
ae19.	*LAXOSE ORANGE solution
ae1A.	*LEMLAX liquid
ae1B.	LACTULOSE 10g/15mL oral solution sachet
ae2..	MAGNESIUM HYDROXIDE [LAXATIVE]
ae21.	PARAFFIN LIQ+MAGN HYDROX mixture
ae23.	MAGNESIUM HYDROX [LAXATIVE] mixture
ae3..	MAGNESIUM SULFATE
ae31.	MAGNESIUM SULFATE powder
ae32.	MAGNESIUM SULFATE 4g/10mL mixture
ae33.	MAGNESIUM SULFATE BP crystals
ae4..	POLYETHYLENE GLYCOL ELECTROLYTE
ae41.	POLYETHYLENE GLYCOL ELECTROLYTE powder
ae42.	*GOLYTELY powder 4litre
ae43.	KLEAN-PREP powder
ae44.	*GOLYTELY sachets 4x24
ae45.	*GOLYTELY sachets 8x24
ae46.	MOVICOL oral powder
ae47.	IDROLAX oral powder
ae48.	MOVICOL-HALF oral powder
ae49.	MOVICOL PAEDIATRIC PLAIN 6.9g/sachet oral powder
ae4a.	MOVIPREP oral powder sachets
ae4b.	MOVICOL PLAIN 13.7g/sachet oral powder
ae4c.	LAXIDO ORANGE oral powder sachets
ae4d.	MOVICOL CHOCOLATE 13.9g/sachet oral powder
ae4e.	COMPOUND MACROGOL sugar free oral powder sachet
ae4f.	MOLAXOLE oral powder sachets
ae4g.	DULCOBALANCE 10g/sachet oral powder
ae4h.	MOVIPREP ORANGE oral powder sachets
ae4i.	MOVICOL orange concentrate for oral solution 500mL
ae4j.	MOVICOL PAEDIATRIC chocolate flavour 6.9g/sachet oral powder
ae4k.	COSMOCOL orange oral powder sachet
ae4l.	COSMOCOL lemon+lime oral powder sachet
ae4m.	COSMOCOL orange+lemon+lime oral powder sachet
ae4n.	COSMOCOL plain oral powder sachet
ae4o.	COSMOCOL PAEDIATRIC 6.9g/sachet oral powder
ae4p.	COSMOCOL HALF 6.9g/sachet oral powder
ae4q.	LAXIDO PAEDIATRIC PLAIN 6.9g/sachet oral powder
ae5..	MAGNESIUM CITRATE
ae51.	MAGNESIUM CITRATE effervescent powder
ae52.	CITRAMAG effervescent powder 17.7g
ae6..	LACTITOL
ae61.	*IMPORTAL 10g sachets
ae6z.	*LACTITOL 10g/sachet powder
ae7..	SODIUM PHOSPHATE
ae71.	FLEET PHOSPHO-SODA oral solution 2x45mL
ae8..	MINERAL SALTS IN COMBINATION
ae81.	IZINOVA concentrate for oral solution
af...	RECTALLY GIVEN LAXATIVES
af1..	RECTAL LAXATIVES A-Z
af11.	BISACODYL 10mg suppositories
af12.	BISACODYL PAEDIATRIC 5mg suppositories
af13.	GLYCEROL 2g suppositories (child)
af14.	GLYCEROL 1g suppositories (infant)
af15.	GLYCEROL 4g suppositories (adult)
af16.	PHOSPHATES FORMULA "B" enema 128mL
af17.	*BEOJEX 1.72g suppositories
af18.	*DIOCTYL PAEDIATRIC enema
af19.	*DIOCTYL enema
af1a.	DULCO-LAX 10mg suppositories
af1A.	FLETCHERS PHOSPHATE standard tube bottle enema 128mL
af1b.	DULCO-LAX PAEDIATRIC 5mg suppositories
af1B.	PHOSPHATES FORMULA B standard tube bottle enema BP
af1c.	*DULCO-LAX 2.74mg/mL enema
af1C.	*FLEET Micro-enema 5mL
af1d.	*FLETCHERS' ARACHIS OIL enema
af1e.	*FLETCHERS' ENEMETTE 5mL enema
af1f.	FLETCHERS' MAG. SULPHATE 50% enema 130mL
af1g.	FLETCHERS PHOS standard tube enema 128mL
af1h.	FLETCHERS PHOS long tube enema 128mL
af1i.	*KLYX enema 120mL
af1j.	*KLYX enema 240mL
af1k.	MICRALAX Micro-enema 5mL
af1l.	MICOLETTE Micro-enema 5mL
af1m.	RELAXIT Micro-enema 5mL
af1n.	*VERIPAQUE 50mg/3g enema
af1o.	CARBALAX 1.72g suppositories
af1p.	NORGALAX 10g micro-enema x6
af1q.	OXYPHENISATIN 50mg in 3g enema
af1r.	SODIUM ACID PHOSPHATE 1.69g / SODIUM BICARBONATE 1.08g suppositories
af1s.	*ARACHIS OIL enema
af1t.	DOCUSATE SODIUM 120mg enema 10g
af1v.	MAGNESIUM SULPHATE 50% retention enema
af1w.	PHOSPHATES FORMULA A standard tube enema BP
af1x.	PHOSPHATES FORMULA B long tube enema BP
af1y.	FLEET enema
ag...	OTHER LAXATIVES
ag1..	OTHER LAXATIVES A-Z
ag11.	PARAFFIN LIQUID+PHENOLPHTHALEIN suspension
ag12.	*PHENOLPHTHALEIN 125mg tablets
ag13.	RHUBARB COMPOUND mixture
ag14.	RHUBARB+SODA AMMONIATED mixture
ag15.	*AGAROL mixture
ag16.	*ALOPHEN pills
ag17.	KEST tablets
ag18.	*OPOBYL pills
ag19.	MIL-PAR suspension 200mL
ag1A.	MIL-PAR suspension 500mL
ag1B.	RESOLOR 1mg tablets
ag1C.	PRUCALOPRIDE 1mg tablets
ag1D.	RESOLOR 2mg tablets
ag1E.	PRUCALOPRIDE 2mg tablets
ag1F.	LECICARBON A suppositories
ag1G.	AMITIZA 24micrograms capsules
ag1H.	LUBIPROSTONE 24micrograms capsules
ag1I.	LECICARBON C suppositories
ah...	RECTAL SOOTHING AGENTS
ah1..	RECTAL SOOTHER A-Z
ah11.	BISMUTH SUBGALLATE COMPOUND suppositories BP
ah12.	HAMAMELIS 200mg suppositories
ah13.	HAMAMELIS + ZINC OXIDE suppositories
ah14.	*ALCOS ANAL ointment
ah15.	*ALCOS ANAL suppositories
ah16.	ANODESYN ointment 25g
ah17.	ANODESYN suppositories
ah18.	ANUSOL cream
ah19.	ANUSOL ointment
ah1a.	ANUSOL suppositories
ah1A.	PREPARATION H CLEAR gel 25g
ah1b.	*BISMODYNE ointment
ah1B.	PREPARATION H ointment 25g
ah1c.	*BISMODYNE suppositories
ah1C.	PREPARATION H ointment 50g
ah1d.	*LASONIL ointment 14g
ah1D.	PREPARATION H suppositories
ah1e.	*LASONIL rectal ointment 40g
ah1E.	GERMOLOIDS HC spray 30mL
ah1f.	*NESTOSYL ointment 30g
ah1g.	ANACAL ointment
ah1h.	ANACAL suppositories
ah1i.	BISMUTH SUBGALLATE 300mg suppositories BP
ah1j.	GERMOLOIDS cream 55g
ah1k.	GERMOLOIDS SUPPOSITORIES & OINTMENT DUO PACK
ah1l.	PREPARATION H CLEAR gel 50g
ai...	RECTAL CORTICOSTEROIDS
ai1..	RECTAL HYDROCORTISONE
ai11.	HYDROCORTISONE 25mg suppositories
ai12.	COLIFOAM 10% foam 20.8g
ai13.	*CORTENEMA 100mg/60mL enema
ai14.	HYDROCORTISONE 10% foam aerosol
ai2..	RECTAL PREDNISOLONE
ai21.	PREDENEMA standard tube enema 20mg/100mL
ai22.	PREDENEMA long tube enema 20mg/100mL
ai23.	PREDSOL 20mg/100mL enema
ai24.	*PREDSOL 5mg suppositories
ai25.	*PREDFOAM 20mg foam 25g
ai26.	PREDNISOLONE 20mg/100mL enema
ai27.	*PREDNISOLONE 5mg suppository
ai28.	PREDNISOLONE 20mg/dose foam aerosol 20g
ai29.	PREDNISOLONE 20mg/100mL long tube retention enema
ai2a.	PREDNISOLONE 20mg/100mL standard tube retention enema
ai2b.	PREDNISOLONE 20mg/dose rectal foam 25g
ai3..	RECTAL BUDESONIDE
ai31.	BUDESONIDE 2mg/100mL enema
ai32.	ENTOCORT 2mg/100mL enema
ai33.	BUDENOFALK 2mg/actuation foam
ai34.	BUDESONIDE 2mg/actuation foam
aj...	RECTAL COMPOUNDS WITH STEROIDS
aj1..	RECTAL COMPOUNDS+STEROIDS A-Z
aj11.	*ANACAL ointment
aj12.	ANACAL suppositories
aj13.	ANUGESIC-HC cream 30g
aj14.	*ANUGESIC-HC suppositories
aj15.	ANUSOL-HC ointment 30g
aj16.	ANUSOL-HC suppositories
aj17.	*BETNOVATE rectal ointment
aj18.	BETNOVATE COMPOUND suppositories
aj19.	*PROCTOFOAM-HC foam 24g
aj1a.	PROCTOSEDYL ointment 30g
aj1b.	PROCTOSEDYL suppositories
aj1c.	SCHERIPROCT ointment 30g
aj1d.	SCHERIPROCT suppositories
aj1e.	ULTRAPROCT ointment 30g
aj1f.	ULTRAPROCT suppositories
aj1g.	*UNIROID ointment 15g
aj1h.	*UNIROID suppositories
aj1i.	*XYLOPROCT ointment 30g
aj1j.	*XYLOPROCT suppositories x10
aj1k.	UNIROID-HC ointment 30g
aj1l.	UNIROID-HC suppositories
aj1m.	PERINAL spray
aj1p.	*PROCTOCREAM HC cream 15g
aj1q.	ANUSOL PLUS HC suppositories
aj1r.	ANUSOL PLUS HC ointment 15g
aj1s.	PROCTOFOAM-HC foam 21.2g
aj1t.	XYLOPROCT ointment 20g
ak...	OTHER RECTAL PREPARATIONS
ak1..	PHENOL [RECTAL]
ak11.	PHENOL OILY 5% injection 2mL
ak12.	PHENOL OILY 5% injection 5mL
ak13.	PHENOL OILY 5% injection 25mL
ak2..	RECTAL GLYCERYL TRINITRATE
ak21.	GLYCERYL TRINITRATE 0.2% ointment
ak22.	RECTOGESIC 0.4% rectal ointment 30g
ak2z.	GLYCERYL TRINITRATE 0.4% ointment
al...	*STOMA CARE [see chapter s]
al1..	STOMA ADHESIVES [see chapter s]
al11.	*AQUADRY DUPLIC DELETED adhes
al12.	*DOW CORNING DC355 DUP delete
al13.	*DOW CORN MED ADHESIVE delete
al14.	*HOLLISTER ADHESIVE deleted
al15.	*LATEX ADHESIVE SALT SOL dupl
al2..	STOMA ADHESIVE REMOVERS [see chapter s]
al21.	*DOW ADH REMOVER DUPLIC delet
al22.	*HOLLISTER ADHES REMOVER dupl
al23.	*RAYMED PLASTER REMOVER spray
al24.	*SALTS SPR PLASTER REMOV aero
al3..	*STOMA DEODORANTS [see chap s]
al31.	*ATMOCOL DUPLIC DELETED aero
al32.	*CHIRONAIR DUPLIC DELETE liq.
al33.	*COLOSTOMY PLUS DUPLIC D deod
al34.	*DOR DUPLICATE DELETED deod.s
al35.	*FOREST BREEZE DUP DEL deodor
al36.	*NILODOR DUPLIC DELETED deod.
al37.	*NOLODOR DUP DELETED deod.sol
al38.	*OSTOBON DUPLIC DELETED deod.
al39.	*NOROMA DUPLIC DELETED 30ml de
al3a.	*NOROMA DUPLIC DELETED 300ml d
al3b.	*STOMOGEL DUPLIC DELETED deod
al3c.	*SWEEN DUPLIC DELETED deodora
al3d.	*TRANSLET MEN DUP DEL deod.so
al3e.	*TRANSLET FEM DUP DEL deod.so
al4..	STOMA SKIN "HELPERS" [see chapter s]
al41.	*BALSPRAY DUPLIC DELETED aero
al42.	*BALSPRAY KARAYA PWDR DU
al43.	*CHIRON BARRIER DUP DEL cream
al44.	*COMFEEL BARRIER DELETED crea
al45.	*DOWNS KARAYA DUPL DEL gel.
al46.	*DOWNS KARAYA GUM DUP deleted
al47.	*DOWNS OSTOMY SEAL DUP delete
al48.	*HOLLISTER KARAYA DUPLIC dele
al49.	*HOLLISTER KARAYA DUP deleted
al4a.	*HOLLISTER DUP DEL skin gel.
al4b.	*KARAYA GUM PDR DUP DELE
al4c.	*SALTAIR LOTION DUP DEL
al4d.	*SALTAIR OST DUPLIC DEL soap
al4e.	*SALTAIR BALSAM DUP DEL
al4f.	*SIMPLA SASSCO DUP DEL gel.
al4g.	*STOMAHESIVE DUPLIC DEL paste
al4h.	*STOMOBAR BARRIER DUP deleted
al4i.	*STOMOSOL DUPLIC DELETED
al4j.	*TRANSLET BARRIER DUP DE crea
al5..	*STOMA PATIENT PRESCRIBING
am...	GALL BLADDER DRUGS
am1..	CHENODEOXYCHOLIC ACID
am11.	CHENODEOXYCHOLIC ACID 125mg capsules
am12.	CHENODEOXYCHOLIC ACID 250mg capsules
am13.	*CHENDOL 125mg capsules
am14.	*CHENDOL 250mg tablets
am15.	*CHENOCEDON 250mg capsules
am16.	*CHENOFALK 250mg capsules
am1y.	CHENODEOXYCHOLIC ACID 250mg tablets
am2..	DEHYDROCHOLIC ACID
am21.	DEHYDROCHOLIC ACID 250mg tablets
am3..	URSODEOXYCHOLIC ACID
am31.	DESTOLIT 150mg tablets
am32.	URSOFALK 250mg capsules
am33.	URSOGAL 150mg tablets
am34.	URSOGAL 250mg capsules
am35.	URSODEOXYCHOLIC ACID 300mg tablets
am36.	URDOX 300mg tablets
am37.	URSOFALK 250mg/5mL suspension
am38.	URSOFALK 500mg tablets
am3w.	URSODEOXYCHOLIC ACID 500mg tablets
am3x.	URSODEOXYCHOLIC ACID 250mg/5mL sugar free suspension
am3y.	URSODEOXYCHOLIC ACID 150mg tablets
am3z.	URSODEOXYCHOLIC ACID 250mg capsules
am4..	OTHER BILIARY DRUGS
am41.	ROWACHOL capsules
am42.	*ROWACHOL liquid
am5..	CHENO- + URSO- DEOXYCHOLIC ACID
am51.	*LITHOFALK tablets
am52.	*COMBIDOL tablets
am53.	CHENODEOXYCHOLIC ACID+URSODEOXYCHOLIC ACID 125mg/125mg tablets
am54.	CHENODEOXYCHOLIC ACID+URSODEOXYCHOLIC ACID 250mg/250mg tablets
am6..	CHOLIC ACID
am61.	ORPHACOL 50mg capsules
am62.	CHOLIC ACID 50mg capsules
am63.	ORPHACOL 250mg capsules
am64.	CHOLIC ACID 250mg capsules
an...	GASTRIC ACIDITY INCREASE DRUGS
an1..	GASTRIC ACIDITY INCREASERS A-Z
an11.	*ACIDOL-PEPSIN tablets
an12.	*MURIPSIN tablets
an13.	*GLUTAMIC ACID 500mg tablets
ao...	APROTININ [PANCREATITIS] [see chapter b]
ao1..	APROTININ [PANCREATITIS] [see chapter b]
ao11.	*TRASYLOL injection 5mL
ao12.	*TRASYLOL injection 10mL
ao1y.	*APROTININ injection 5mL
ao1z.	*APROTININ injection 10mL
ap...	PANCREATIN SUPPLEMENTS
ap1..	PANCREATIN
ap11.	PANCREATIN BP-1980 powder
ap12.	*COTAZYM capsules
ap13.	CREON e/c granules in capsules
ap14.	NUTRIZYM GR e/c granules in capsules
ap15.	PANCREASE e/c granules in capsules
ap16.	PANCREX granules
ap17.	PANCREX V powder
ap18.	PANCREX V capsules
ap19.	PANCREX V "125" capsules
ap1a.	PANCREX V tablets
ap1b.	PANCREX V FORTE tablets
ap1c.	CREON 25000 e/c granules in capsules
ap1d.	PANCREASE HL e/c granules in capsules
ap1e.	NUTRIZYM 22 e/c granules in capsules
ap1f.	NUTRIZYM 10 e/c granules in capsules
ap1g.	CREON 20,000units/sachet e/c granules
ap1h.	PANZYTRAT 25,000 e/c granules in capsules
ap1j.	PANCREATIN capsules
ap1k.	PANCREATIN+HIGH LIPASE capsules
ap1m.	PANCREATIN granules
ap1n.	PANCREATIN e/c tablets
ap1p.	PANCREATIN 750mg/sachet granules
ap1q.	PANCREATIN e/c granules in capsules
ap1r.	*PANCREATIN e/c granules
ap1s.	CREON 10000 e/c granules in capsules
ap1t.	CREON 40000 e/c granules in capsules
ap1u.	CREON MICRO 100mg/5mL g/r granules
aq...	EMETICS
aq1..	IPECACUANHA
aq11.	PAEDIATRIC IPECACUANHA EMETIC mixture
ar...	ADSORBENTS
ar1..	CHARCOAL ACTIVATED
ar11.	ACTIVATED CHARCOAL powder 50g
ar12.	ACTIVATED CHARCOAL granules 5g/sach x5
ar13.	CARBOMIX powder 50g
ar14.	MEDICOAL granules 5g/sachet x5
ar15.	*MEDICINAL CHARCOAL tablets
ar16.	*CARBOMIX powder 25g
ar17.	ACTIVATED CHARCOAL oral suspension
ar18.	LIQUI-CHAR oral suspension 25g
ar19.	LIQUI-CHAR oral suspension 50g
ar1A.	MEDICOAL granules 5g/sachet x30
ar1B.	ACTIDOSE-AQUA oral suspension 50g
ar1C.	CHARCODOTE 50g/250mL oral suspension
ar1D.	ACTIDOSE-AQUA ADVANCE oral suspension 50g
ar2..	FULLER'S EARTH
ar21.	FULLER'S EARTH powder
as...	CYANIDE POISONING [ANTIDOTE]
as1..	DICOBALT EDETATE
as11.	DICOBALT EDETATE 300mg/20mL injection
as12.	KELOCYANOR 300mg/20mL injection
as2..	SODIUM NITRITE
as21.	SODIUM NITRITE 300mg/10mL injection
as3..	SODIUM THIOSULFATE
as31.	SODIUM THIOSULFATE 12.5g/25mL injection
as4..	AMYL NITRITE
as41.	AMYL NITRITE vitrellae
at...	HEAVY METAL POISONING [ANTIDOTE]
at1..	DIMERCAPROL
at11.	DIMERCAPROL [BAL] 100mg/2mL injection
at2..	SODIUM CALCIUM EDETATE
at21.	SODIUM CALCIUM EDETATE 1g/5mL injection
at22.	LEDCLAIR 1g/5mL injection
at23.	SODIUM CALCIUM EDETATE 10% cream
at24.	LEDCLAIR 10% cream 45g
au...	ORGANOPHOSPHORUS POISONING
au1..	PRALIDOXIME MESYLATE
au11.	PRALIDOXIME MESYLATE 1g/5mL injection
au2..	PRALIDOXIME CHLORIDE
au21.	PRALIDOXIME CHLORIDE 1g powder for solution for injection
au22.	PROTOPAM CHLORIDE 1g powder for solution for injection
av...	HELICOBACTER PYLORI DIAGNOSTIC TEST
av1..	UREA [13C]
av11.	UREA [13C] 100mg soluble tablet+kit
av12.	PYLOBACTELL 100mg soluble tablet+kit
av13.	UREA[13C] 75mg powder for oral solution+kit
av14.	INFAI HELICOBACTER TEST kit
av15.	HELICOBACTER TEST HP-PLUS 100mg soluble tablet+kit
av16.	UREA [13C] 50mg tablet+kit
av17.	DIABACT UBT 50mg tablet+kit
av18.	UREA [13C] 50mg tablet
av19.	DIABACT UBT 50mg tablet
aw...	PERIPHERALLY ACTING ANTIOBESITY DRUGS
aw1..	ORLISTAT
aw11.	ORLISTAT 120mg capsules
aw12.	XENICAL 120mg capsules
aw13.	ALLI 60mg capsules
aw14.	ORLISTAT 60mg capsules
aw15.	ALLI 27mg chewable tablets
aw16.	ORLISTAT 27mg chewable tablets
aw17.	BEACITA 120mg capsules
ax...	OPIOID ANTAGONIST
ax1..	METHYLNALTREXONE BROMIDE
ax11.	RELISTOR 12mg/0.6mL solution for injection
ax12.	METHYLNALTREXONE BROMIDE 12mg/0.6mL solution for injection
ax2..	NALOXEGOL
ax21.	MOVENTIG 12.5mg tablets
ax22.	MOVENTIG 25mg tablets
ax23.	NALOXEGOL 12.5mg tablets
ax24.	NALOXEGOL 25mg tablets
ay...	ANTIDIARRHOEAL ANTISECRETORY
ay1..	RACECADOTRIL
ay11.	HIDRASEC INFANTS 10mg granules sachets
ay12.	RACECADOTRIL 10mg granules sachets
ay13.	HIDRASEC CHILDREN 30mg granules sachets
ay14.	RACECADOTRIL 30mg granules sachets
ay15.	HIDRASEC 100mg capsules
ay16.	RACECADOTRIL 100mg capsules
az...	OTHER GASTROINTESTINAL DRUGS
az1..	TEDUGLUTIDE
az11.	REVESTIVE 5mg powder and solvent for solution for injection
az12.	TEDUGLUTIDE 5mg powder+solvent for solution for injection
b....	CARDIOVASCULAR DRUGS
b1...	CARDIAC GLYCOSIDES
b11..	DIGOXIN
b111.	DIGOXIN 62.5micrograms tablets
b112.	DIGOXIN 125microgram tablets
b113.	DIGOXIN 250microgram tablets
b114.	DIGOXIN PAEDIATRIC 100microgram/mL injection
b115.	LANOXIN 125micrograms tablets
b116.	LANOXIN 250micrograms tablets
b117.	LANOXIN 500micrograms/2mL injection
b118.	LANOXIN-PG 62.5micrograms tablets
b119.	LANOXIN-PG 50microgram/mL elixir
b11A.	DIGOXIN 50microgram/mL elixir
b11B.	DIGOXIN 500microgram/2mL injection
b11C.	DIGAMEX 62.5micrograms tablets
b11D.	*DIGAMEX 125micrograms tablets
b11E.	*DIGAMEX 250micrograms tablets
b12..	DIGITOXIN
b121.	DIGITOXIN 100micrograms tablets
b122.	DIGITALINE NATIVELLE 100microgram tablets
b123.	DIGITALINE NATIVELLE 1mg/mL solution
b13..	*LANATOSIDE C
b131.	CEDILANID 250microgram tablets
b13z.	LANATOSIDE C 250microgram tablets
b14..	*MEDIGOXIN
b141.	*LANITOP 100microgram tablets
b14z.	MEDIGOXIN 100microgram tablets
b15..	*OUABAIN
b151.	OUABAINE ARNAUD 250microgram/1mL injection
b16..	DIGOXIN SPECIFIC ANTIBODY
b161.	*DIGIBIND 38mg infusion
b162.	DIGOXIN SPECIFIC ANTIBODY 38mg infusion
b163.	DIGIFAB 40mg powder for solution for infusion
b164.	DIGOXIN IMMUNE FAB (ovine) 40mg powder for soln for infusion
b2...	THIAZIDE DIURETICS
b21..	BENDROFLUMETHIAZIDE
b211.	BENDROFLUMETHIAZIDE 2.5mg tablets
b212.	BENDROFLUMETHIAZIDE 5mg tablets
b213.	APRINOX 2.5mg tablets
b214.	APRINOX 5mg tablets
b215.	*BERKOZIDE 2.5mg tablets
b216.	*BERKOZIDE 5mg tablets
b217.	*CENTYL 2.5mg tablets
b218.	*CENTYL 5mg tablets
b219.	NEO-NACLEX 5mg tablets
b21A.	*NEO-BENDROMAX 2.5mg tablets
b21a.	*URIZIDE 5mg tablets
b21B.	*NEO-BENDROMAX 5mg tablets
b21b.	NEO-NACLEX 2.5mg tablets
b22..	CHLOROTHIAZIDE
b221.	*SALURIC 500mg tablets
b222.	DIURIL 250mg/5mL oral suspension
b22y.	CHLOROTHIAZIDE 250mg/5mL oral suspension
b22z.	*CHLOROTHIAZIDE 500mg tablets
b23..	CHLORTALIDONE
b231.	HYGROTON 50mg tablets
b232.	*HYGROTON 100mg tablets
b23y.	CHLORTALIDONE 50mg tablets
b23z.	*CHLORTHALIDONE 100mg tablets
b24..	CLOPAMIDE [INGREDIENT see bdek]
b25..	CYCLOPENTHIAZIDE
b251.	NAVIDREX 500micrograms tablets
b25z.	CYCLOPENTHIAZIDE 500microgram tablets
b26..	HYDROCHLOROTHIAZIDE
b261.	*ESIDREX 25mg tablets
b262.	*ESIDREX 50mg tablets
b263.	*HYDROSALURIC 25mg tablets
b264.	*HYDROSALURIC 50mg tablets
b26y.	HYDROCHLOROTHIAZIDE 50mg tablets
b26z.	HYDROCHLOROTHIAZIDE 25mg tablets
b27..	HYDROFLUMETHIAZIDE
b271.	*HYDRENOX 50mg tablets
b27z.	HYDROFLUMETHIAZIDE 50mg tablets
b28..	INDAPAMIDE
b281.	NATRILIX 2.5mg tablets
b282.	*NINDAXA 2.5mg tablets
b283.	*NATRAMID 2.5mg tablets
b284.	*OPUMIDE 2.5mg tablets
b285.	INDAPAMIDE 1.5mg m/r tablets
b286.	NATRILIX SR 1.5mg m/r tablets
b287.	ETHIBIDE XL 1.5mg m/r tablets
b288.	INDIPAM XL 1.5mg m/r tablets
b289.	MAPEMID XL 1.5mg m/r tablets
b28z.	INDAPAMIDE 2.5mg tablets
b29..	MEFRUSIDE
b291.	*BAYCARON 25mg tablets
b29z.	*MEFRUSIDE 25mg tablets
b2a..	*METHYCLOTHIAZIDE
b2a1.	*ENDURON 5mg tablets
b2az.	*METHYCLOTHIAZIDE 5mg tablets
b2b..	METOLAZONE
b2b1.	*METENIX-5 5mg tablets
b2b2.	*XURET 500micrograms tablets
b2b3.	METOLAZONE 500micrograms tablets
b2bz.	*METOLAZONE 5mg tablets
b2c..	POLYTHIAZIDE
b2c1.	*NEPHRIL 1mg tablets
b2cz.	*POLYTHIAZIDE 1mg tablets
b2d..	XIPAMIDE
b2d1.	DIUREXAN 20mg tablets
b2dz.	XIPAMIDE 20mg tablets
b3...	LOOP DIURETICS
b31..	FUROSEMIDE
b311.	FUROSEMIDE 20mg tablets
b312.	FUROSEMIDE 40mg tablets
b313.	FUROSEMIDE 500mg tablets
b314.	*ALUZINE 20mg tablets
b315.	*ALUZINE 40mg tablets
b316.	*ALUZINE 500mg tablets
b317.	*DIURESAL 40mg tablets
b318.	*DIURESAL 20mg/2mL injection
b319.	*DIURESAL 50mg/5mL injection
b31a.	*DRYPTAL 40mg tablets
b31A.	MIN-I-JET FRUSEMIDE 250mg/25mL injection
b31b.	*DRYPTAL 500mg tablets
b31B.	MIN-I-JET FRUSEMIDE 80mg/8mL injection
b31c.	*DRYPTAL 20mg/2mL injection
b31C.	FUROSEMIDE 80mg/8mL prefilled syringe
b31d.	*DRYPTAL 50mg/5mL injection
b31D.	FRUSEMIDE 250mg/25mL prefilled syringe
b31e.	*DRYPTAL 250mg/25mL injection
b31E.	FROOP 40mg tablets
b31f.	*FRUSETIC 40mg tablets
b31F.	FRUSOL 20mg/5mL sugar free oral solution
b31g.	*FRUSID 40mg tablets
b31G.	FRUSOL 40mg/5mL sugar free oral solution
b31h.	*LASIX 20mg tablets
b31H.	FRUSOL 50mg/5mL sugar free oral solution
b31i.	*LASIX 40mg tablets
b31j.	*LASIX 500mg tablets
b31k.	LASIX PAEDIATRIC 1mg/1mL liquid
b31l.	LASIX 20mg/2mL injection
b31m.	*LASIX 50mg/5mL injection
b31n.	*LASIX 250mg/25mL injection
b31o.	*FRUMAX 40mg tablets
b31p.	*RUSYDE 20mg tablets
b31q.	*RUSYDE 40mg tablets
b31r.	FUROSEMIDE 20mg/5mL sugar free solution
b31s.	FUROSEMIDE 40mg/5mL sugar free solution
b31t.	FUROSEMIDE 50mg/5mL sugar free solution
b31u.	FUROSEMIDE 50mg/5mL injection
b31x.	*FRUSEMIDE 1mg/1mL liquid
b31y.	FUROSEMIDE 20mg/2mL injection
b31z.	FUROSEMIDE 250mg/25mL injection
b32..	BUMETANIDE
b321.	*BURINEX 1mg tablets
b322.	*BURINEX 5mg tablets
b323.	*BURINEX 1mg/5mL liquid
b324.	*BURINEX 1mg/2mL injection
b325.	*BURINEX 2mg/4mL injection
b326.	*BURINEX 5mg/10mL injection
b327.	*BETINEX 1mg tablets
b328.	*BETINEX 5mg tablets
b32u.	BUMETANIDE 1mg tablets
b32v.	BUMETANIDE 5mg tablets
b32w.	BUMETANIDE 1mg/5mL liquid
b32x.	*BUMETANIDE 1mg/2mL injection
b32y.	BUMETANIDE 2mg/4mL injection
b32z.	*BUMETANIDE 5mg/10mL injection
b33..	ETACRYNIC ACID
b331.	*EDECRIN 50mg tablets
b332.	*EDECRIN 50mg injection
b33y.	*ETHACRYNIC ACID 50mg tablets
b33z.	ETHACRYNIC ACID 50mg injection
b34..	PIRETANIDE
b341.	*ARELIX 6mg m/r capsules
b34z.	*PIRETANIDE 6mg m/r capsules
b35..	TORASEMIDE
b351.	TOREM 2.5mg tablets
b352.	TOREM 5mg tablets
b353.	TOREM 10mg tablets
b354.	*TOREM 10mg/2mL injection
b355.	*TOREM 20mg/4mL injection
b356.	TORASEMIDE 2.5mg tablets
b357.	TORASEMIDE 5mg tablets
b358.	TORASEMIDE 10mg tablets
b359.	*TORASEMIDE 10mg/2mL injection
b35A.	*TORASEMIDE 20mg/4mL injection
b4...	POTASSIUM SPARING DIURETICS
b41..	AMILORIDE HYDROCHLORIDE
b411.	*MIDAMOR 5mg tablets
b412.	*AMILOSPARE 5mg tablets
b413.	AMILORIDE 5mg/5mL sugar free solution
b414.	*BERKAMIL 5mg tablets
b415.	AMILAMONT 5mg/5mL sugar free oral solution
b41z.	AMILORIDE HCL 5mg tablets
b42..	POTASSIUM CANRENOATE
b421.	SPIROCTAN-M 200mg/10mL injection
b42z.	POTASSIUM CANRENOATE 200mg/10mL injection
b43..	SPIRONOLACTONE
b431.	SPIRONOLACTONE 25mg tablets
b432.	SPIRONOLACTONE 50mg tablets
b433.	SPIRONOLACTONE 100mg tablets
b434.	ALDACTONE 25mg tablets
b435.	ALDACTONE 50mg tablets
b436.	ALDACTONE 100mg tablets
b437.	*DIATENSEC 50mg tablets
b438.	*LARACTONE 25mg tablets
b439.	*LARACTONE 100mg tablets
b43A.	*SPIROSPARE 25mg tablets
b43a.	SPIRETIC 25mg tablets
b43b.	SPIRETIC 100mg tablets
b43c.	*SPIROCTAN 25mg tablets
b43d.	*SPIROCTAN 50mg tablets
b43e.	*SPIROCTAN 100mg capsules
b43f.	*SPIROLONE 25mg tablets
b43g.	*SPIROLONE 50mg tablets
b43h.	*SPIROLONE 100mg tablets
b43i.	*LARACTONE 50mg tablets
b43j.	*SPIROSPARE 100mg tablets
b43k.	SPIRONOLACTONE 5mg/5mL oral suspension
b43l.	SPIRONOLACTONE 10mg/5mL oral suspension
b43m.	SPIRONOLACTONE 25mg/5mL oral suspension
b43n.	SPIRONOLACTONE 50mg/5mL oral suspension
b43z.	*SPIRONOLACTONE 100mg capsules
b44..	TRIAMTERENE
b441.	DYTAC 50mg capsules
b44z.	TRIAMTERENE 50mg capsules
b45..	EPLERENONE
b451.	INSPRA 25mg tablets
b452.	INSPRA 50mg tablets
b45y.	EPLERENONE 50mg tablets
b45z.	EPLERENONE 25mg tablets
b5...	POTASSIUM SPARING COMPOUND DIURETICS
b51..	POTASSIUM SPARING COMPOUND DIURETICS A-Z
b511.	ALDACTIDE-25 tablets
b512.	ALDACTIDE-50 tablets
b513.	*AMILCO tablets
b514.	DYAZIDE tablets
b515.	*DYTIDE capsules
b516.	FRUMIL 40/5mg tablets
b517.	FRUSENE tablets
b518.	KALSPARE tablets
b519.	LASILACTONE capsules
b51A.	CO-TRIAMTERZIDE 50/25mg tablets
b51a.	MODURET-25 tablets
b51B.	*FRU-CO 40/5mg tablets
b51b.	MODURETIC tablets
b51c.	*MODURETIC mixture
b51C.	AMILORIDE HCL+CYCLOPENTHIAZIDE 2.5mg/250micrograms tablets
b51d.	*NORMETIC tablets
b51D.	AMILORIDE HCL+BUMETANIDE 5mg/1mg tablets
b51e.	*SYNURETIC tablets
b51E.	TRIAMTERENE+BENZTHIAZIDE 50mg/25mg capsules
b51f.	*TRIAMCO tablets
b51F.	TRIAMTERENE+CHLORTHALIDONE 50mg/25mg tablets
b51g.	*HYPERTANE-50 tablets
b51G.	TRIAMTERENE+CHLORTALIDONE 50mg/50mg tablets
b51h.	*LASORIDE tablets
b51H.	TRIAMTERENE+FUROSEMIDE 50mg/40mg tablets
b51i.	*CO-AMILOFRUSE tablets
b51j.	CO-AMILOZIDE 2.5/25mg tablets
b51J.	SPIRONOLACTONE+FUROSEMIDE 50mg/20mg capsules
b51K.	*DELVAS tablets
b51k.	CO-AMILOZIDE 5/50mg tablets
b51L.	*ARIDIL 2.5mg/20mg tablets
b51l.	CO-AMILOZIDE 5mg/50mg/5mL mixture
b51M.	*ARIDIL 5mg/40mg tablets
b51m.	VASETIC CO-AMILOZIDE 5/50mg tablets
b51N.	*ARIDIL 10mg/80mg tablets
b51n.	*FRUSENE tablets 56CP
b51O.	*SPIRO-CO 25mg tablets
b51o.	FRUMIL LS 20/2.5mg tablets
b51P.	*SPIRO-CO 50mg tablets
b51p.	CO-FLUMACTONE-25 tablets
b51Q.	*ZIDA-CO 5mg/50mg tablets
b51q.	CO-FLUMACTONE-50 tablets
b51R.	*FRUSEMEK 5mg/40mg tablets
b51r.	NAVISPARE 2.5/0.25mg tablets
b51s.	*AMILMAXCO 5/50 tablets
b51S.	*FROOP CO 5mg/40mg tablets
b51t.	*BURINEX A tablets
b51T.	*KOMIL 5/40 tablets
b51u.	*FRUMIL FORTE 80/10mg tablets
b51v.	*TRIAMAXCO 50/25mg tablets
b51w.	*KALSPARE LS tablets
b51x.	CO-AMILOFRUSE 2.5/20mg tablets
b51y.	CO-AMILOFRUSE 5/40mg tablets
b51z.	CO-AMILOFRUSE 10/80mg tablets
b6...	OSMOTIC DIURETICS
b61..	MANNITOL
b611.	MANNITOL 10% intravenous infusion 500mL
b612.	MANNITOL 20% intravenous infusion 250mL
b613.	MANNITOL 20% intravenous infusion 500mL
b614.	MANNITOL 25% intravenous infusion 50mL
b615.	OSMITROL 10% intravenous infusion 500mL
b616.	OSMITROL 15% intravenous infusion 500mL
b617.	OSMITROL 20% intravenous infusion 250mL
b618.	OSMITROL 20% intravenous infusion 500mL
b619.	MIN-I-JET MANNITOL 25% injection 50mL
b61A.	MANNITOL 25% prefilled syringe 50mL
b61B.	BRONCHITOL 40mg powder for inhalation capsules
b61C.	MANNITOL 40mg powder for inhalation capsules
b62..	*UREA
b621.	UREAPHIL 40g intravenous infusion
b7...	MERCURIAL DIURETICS
b71..	MERSALYL
b711.	MERSALYL injection 2mL
b8...	CARBONIC ANHYDRASE INHIBITORS [NO DRUGS HERE]
b9...	DIURETICS+POTASSIUM SUPPLEMENT
b91..	DIURETICS+POTASSIUM SUPPLEMENT A-Z
b911.	*BRINALDIX K tablets
b912.	*BURINEX K tablets
b913.	*CENTYL K m/r tablets
b914.	*DIUMIDE-K CONTINUS tablets
b915.	*ESIDREX K tablets
b916.	HYGROTON K tablets combination pack
b917.	*LASIKAL tablets
b918.	LASIX+K tablets 30day-CP combination pack
b919.	*NAVIDREX-K tablets
b91a.	NEO-NACLEX-K tablets
b91b.	BUMETANIDE+POTASSIUM 500micrograms/7.7mmol m/r tablets
b91c.	BENDROFLUMETHIAZIDE+POTASSIUM 2.5mg/7.7mmol m/r tablets
b91d.	FRUSEMIDE+POTASSIUM 40mg/8mmol m/r tablets
b91e.	CHLORTHALIDONE tablets+POTASSIUM m/r tablets 25mg/6.7mmol pack
b91f.	FUROSEMIDE+POTASSIUM 20mg/10mmol m/r tablets
b91g.	FRUSEMIDE tablets+POTASSIUM m/r tablets 40mg/10mmol pack
b91h.	BENDROFLUMETHIAZIDE+POTASSIUM 2.5mg/8.4mmol m/r tablets
bA...	CALCIUM-CHANNEL BLOCKER+ANGIOTENSIN-CONVERTING ENZYME INHIBITOR
ba...	INDIVIDUAL ARRHYTHMIAS [NO DRUGS HERE]
bA1..	FELODIPINE+RAMIPRIL
bA11.	TRIAPIN MITE 2.5mg/2.5mg tablets
bA12.	TRIAPIN 5mg/5mg tablets
bA1y.	FELODIPINE+RAMIPRIL 2.5mg/2.5mg tablets
bA1z.	FELODIPINE+RAMIPRIL 5mg/5mg tablets
bB...	IF INHIBITOR
bb...	SUPRAVENTRICULAR ARRHYTHMIAS
bb1..	AMIODARONE HYDROCHLORIDE
bB1..	IVABRADINE
bb11.	CORDARONE X 100mg tablets
bB11.	PROCORALAN 5mg tablets
bb12.	CORDARONE X 200mg tablets
bB12.	PROCORALAN 7.5mg tablets
bb13.	CORDARONE X 150mg/3mL injection
bb14.	*AMIDOX 100mg tablets
bb15.	*AMIDOX 200mg tablets
bb16.	AMYBEN 100mg tablets
bb17.	AMYBEN 200mg tablets
bb18.	AMIODARONE HYDROCHLORIDE 30mg/mL Minijet 10mL prefilled syringe
bb1w.	AMIODARONE HYDROCHLORIDE 300mg/10mL prefilled syringe
bb1x.	AMIODARONE HYDROCHLORIDE 100mg tablets
bb1y.	AMIODARONE HYDROCHLORIDE 200mg tablets
bB1y.	IVABRADINE 7.5mg tablets
bb1z.	AMIODARONE HCL 150mg/3mL injection
bB1z.	IVABRADINE 5mg tablets
bb2..	ATROPINE SULFATE [ANTIARRHYTHMIC]
bb21.	ATROPINE SULFATE 400microgram/1mL injection
bb22.	ATROPINE SULFATE 600microgram/1mL injection
bb23.	ATROPINE SULPHATE 15mg/25mL injection
bb24.	ATROPINE SULFATE 800microgram/1mL injection
bb25.	ATROPINE SULFATE 1mg/1mL injection
bb26.	ATROPINE SULPHATE 600micrograms/0.5mL injection
bb27.	ATROPINE SULFATE 1.25mg/1mL injection
bb28.	ATROPINE SULFATE 3mg/10mL prefilled syringe
bb29.	ATROPINE SULFATE 3mg/30mL prefilled syringe
bb2A.	MIN-I-JET ATROPINE 3mg/30mL prefilled syringe
bb2B.	ATROPINE SULFATE 3mg/10mL injection
bb2C.	ATROPINE SULFATE 1mg/5mL prefilled syringe
bb2D.	ATROPINE SULFATE 600micrograms/1mL prefilled syringe
bb3..	VERAPAMIL HYDROCHLORIDE
bb31.	VERAPAMIL 40mg tablets
bb32.	VERAPAMIL 80mg tablets
bb33.	VERAPAMIL 120mg tablets
bb34.	*BERKATENS 40mg tablets
bb35.	*BERKATENS 80mg tablets
bb36.	*BERKATENS 120mg tablets
bb37.	*BERKATENS 160mg tablets
bb38.	*CORDILOX 40mg tablets
bb39.	*CORDILOX 80mg tablets
bb3a.	CORDILOX 120mg tablets
bb3A.	VERAPAMIL 240mg m/r tablets
bb3b.	*CORDILOX 160mg tablets
bb3B.	HALF SECURON SR 120mg m/r tablets
bb3c.	*CORDILOX 5mg/2mL injection
bb3C.	VERAPAMIL 120mg m/r tablets
bb3d.	*SECURON 40mg tablets
bb3D.	VERAPAMIL 40mg/5mL sugar free solution
bb3e.	*SECURON 80mg tablets
bb3E.	VERAPAMIL HCL 5mg/2mL prefilled syringe
bb3f.	*SECURON 120mg tablets
bb3F.	HALF-SECURON SR 120mg m/r tablets 28CP
bb3G.	*HYPANEZE 40 tablets
bb3g.	*SECURON 120mg tablets 56CP
bb3H.	*HYPANEZE 80 tablets
bb3h.	*SECURON 160mg tablets 56CP
bb3i.	*SECURON 160mg tablets
bb3J.	*HYPANEZE 120 tablets
bb3j.	SECURON SR 240mg m/r tablets
bb3K.	*VERAPRESS MR 240 m/r tablets
bb3k.	SECURON SR 240mg m/r tablets 28CP
bb3L.	*ETHIMIL MR 240 m/r tablets
bb3l.	UNIVER 120mg m/r capsules x28
bb3M.	CORDILOX MR 240 m/r tablets
bb3m.	UNIVER 180mg m/r capsules x56
bb3n.	UNIVER 240mg m/r capsules x28
bb3N.	ZOLVERA 40mg/5mL oral solution
bb3O.	*RANVERA MR 240mg m/r tablets
bb3o.	SECURON IV 5mg/2mL injection
bb3p.	*GEANGIN 40mg tablets
bb3P.	VERA-TIL SR 240mg m/r tablets
bb3q.	*GEANGIN 80mg tablets
bb3Q.	VERA-TIL SR 120mg m/r tablets
bb3r.	*GEANGIN 120mg tablets
bb3s.	VERTAB SR 240 m/r tablets
bb3t.	VERAPAMIL 5mg/2mL injection
bb3v.	VERAPAMIL 120mg m/r capsules
bb3w.	VERAPAMIL 160mg tablets
bb3x.	VERPAMIL HCL 120mg tablets x56
bb3y.	VERAPAMIL 240mg m/r capsules
bb3z.	VERAPAMIL 180mg m/r capsules
bb4..	DRONEDARONE HYDROCHLORIDE
bb41.	MULTAQ 400mg tablets
bb4z.	DRONEDARONE 400mg tablets
bC...	BRADYKININ ANTAGONIST
bc...	VENTRICULAR ARRHYTHMIA DRUGS
bc1..	BRETYLIUM TOSYLATE
bC1..	ICATIBANT
bc11.	*BRETYLATE 100mg/2mL injection
bC11.	FIRAZYR 30mg/3mL solution for injection prefilled syringe
bc12.	BRETYLATE 500mg/10mL injection
bC12.	ICATIBANT 30mg/3mL solution for injection prefilled syringe
bc13.	MIN-I-JET BRETYLIUM TOSYLATE 500mg/10mL injection
bc14.	BRETYLIUM TOSYLATE 500mg/10mL injection
bc15.	BRETYLIUM TOSYLATE 500mg/10mL prefilled syringe
bc2..	DISOPYRAMIDE
bc21.	DISOPYRAMIDE 100mg capsules
bc22.	DISOPYRAMIDE 150mg capsules
bc23.	DIRYTHMIN SA 150mg m/r tablets
bc24.	RYTHMODAN 100mg capsules
bc25.	RYTHMODAN 150mg capsules
bc26.	RYTHMODAN 50mg/5mL injection
bc27.	RYTHMODAN RETARD 250mg m/r tablets
bc28.	*ISOMIDE-100 100mg capsules
bc29.	ISOMIDE CR 250mg m/r capsules
bc2a.	DISOPYRAMIDE 250mg m/r capsules
bc2w.	DISOPYRAMIDE 150mg m/r tablets
bc2y.	DISOPYRAMIDE 50mg/5mL injection
bc2z.	DISOPYRAMIDE 250mg m/r tablets
bc3..	FLECAINIDE ACETATE
bc31.	TAMBOCOR 100mg tablets
bc32.	TAMBOCOR 150mg/15mL injection
bc33.	TAMBOCOR 50mg tablets
bc34.	TAMBOCOR XL 200mg m/r capsules
bc3w.	FLECAINIDE ACETATE 200mg m/r capsules
bc3x.	FLECAINIDE ACETATE 50mg tablets
bc3y.	FLECAINIDE ACETATE 100mg tablets
bc3z.	FLECAINIDE ACET 150mg/15mL injection
bc4..	LIDOCAINE HYDROCHLORIDE [ANTIARRHYTHMIC]
bc41.	LIDOCAINE IN GLUCOSE 0.1% infusion 500mL
bc42.	LIGNOCAINE IN GLUCOSE 0.1% infusion 1litre
bc43.	LIDOCAINE IN GLUCOSE 0.2% infusion 500mL
bc44.	LIGNOCAINE IN GLUCOSE 0.2% infusion 1litre
bc45.	*XYLOCARD 100mg/5mL injection
bc46.	*XYLOCARD 1g/5mL injection
bc47.	*XYLOCARD 2g/10mL injection
bc48.	MIN-I-JET LIGNOCAINE 1% prefilled syringe 10mL
bc49.	MIN-I-JET LIGNOCAINE 2% prefilled syringe 5mL
bc4a.	SELECT-A-JET LIGNOCAINE 20% prefilled syringe 5mL
bc4b.	LIDOCAINE 1g/5mL injection
bc4c.	*LIGNOCAINE 2g/10mL injection
bc4d.	LIDOCAINE 100mg/10mL injection
bc4e.	LIDOCAINE 100mg/5mL injection
bc5..	MEXILETINE HYDROCHLORIDE
bc51.	*MEXITIL 50mg capsules
bc52.	*MEXITIL 200mg capsules
bc53.	*MEXITIL 250mg/10mL injection
bc54.	*MEXITIL PL 360mg Perlongets
bc5w.	*MEXILETINE 50mg capsules
bc5x.	*MEXILETINE 200mg capsules
bc5y.	MEXILETINE 250mg/10mL injection
bc5z.	*MEXILETINE 360mg m/r capsules
bc6..	PHENYTOIN SODIUM [ANTIARRHYTHMIC]
bc61.	EPANUTIN READY MIXED PARENTERAL 250mg/5mL injection
bc62.	PHENYTOIN 250mg/5mL injection
bc7..	*PRACTOLOL [ANTIARRHYTHMIC]
bc71.	*ERALDIN 10mg/5mL injection
bc7z.	*PRACTOLOL 10mg/5mL injection
bc8..	PROCAINAMIDE HYDROCHLORIDE
bc81.	PROCAINAMIDE DURULES 500mg m/r tablets
bc82.	*PRONESTYL 250mg tablets
bc83.	*PRONESTYL 1g/10mL injection
bc8x.	PROCAINAMIDE HYDROCHLORIDE 500mg m/r tablets
bc8y.	PROCAINAMIDE HYDROCHLORIDE 250mg tablets
bc8z.	PROCAINAMIDE HYDROCHLORIDE 1g/10mL injection
bc9..	QUINIDINE
bc91.	QUINIDINE SULPHATE 200mg tablets
bc92.	QUINIDINE SULPHATE 300mg tablets
bc93.	*KIDITARD 250mg m/r capsules
bc94.	KINIDIN DURULES 250mg m/r tablets
bc95.	*QUINICARDINE 200mg tablets
bc9w.	*QUINIDINE 200mg tablets
bc9x.	*QUINIDINE 300mg tablets
bc9y.	*QUINIDINE 250mg m/r capsules
bc9z.	*QUINIDINE 250mg m/r tablets
bca..	TOCAINIDE HYDROCHLORIDE
bca1.	*TONOCARD 400mg tablets
bca2.	*TONOCARD 600mg tablets
bca3.	*TONOCARD 750mg/15mL injection
bcax.	*TOCAINIDE 400mg tablets
bcay.	*TOCAINIDE 600mg tablets
bcaz.	TOCAINIDE 750mg/15mL injection
bcb..	PROPAFENONE HYDROCHLORIDE
bcb1.	PROPAFENONE 150mg tablets
bcb2.	PROPAFENONE 300mg tablets
bcb3.	ARYTHMOL 150mg tablets
bcb4.	ARYTHMOL 300mg tablets
bcc..	ADENOSINE
bcc1.	ADENOSINE 6mg/2mL intravenous injection
bcc2.	ADENOCOR 6mg/2mL intravenous injection
bcc3.	ADENOSINE 30mg/10mL infusion
bcc4.	ADENOSCAN 30mg/10mL infusion
bcd..	MORACIZINE HYDROCHLORIDE
bcd1.	ETHMOZINE 200mg tablets
bcd2.	ETHMOZINE 250mg tablets
bcd3.	ETHMOZINE 300mg tablets
bcd4.	MORACIZINE HYDROCHLORIDE 200mg tablets
bcd5.	MORACIZINE HYDROCHLORIDE 250mg tablets
bcd6.	MORACIZINE HYDROCHLORIDE 300mg tablets
bd...	BETA-ADRENOCEPTOR BLOCKERS
bD...	OTHER ANTIANGINAL DRUGS
bd1..	PROPRANOLOL HYDROCHLORIDE
bD1..	RANOLAZINE
bd11.	PROPRANOLOL 10mg tablets
bD11.	RANEXA 375mg m/r tablets
bd12.	PROPRANOLOL 40mg tablets
bD12.	RANEXA 500mg m/r tablets
bd13.	PROPRANOLOL 80mg tablets
bD13.	RANEXA 750mg m/r tablets
bd14.	PROPRANOLOL 160mg tablets
bd15.	*ANGILOL 10mg tablets
bd16.	*ANGILOL 40mg tablets
bd17.	*ANGILOL 80mg tablets
bd18.	*ANGILOL 160mg tablets
bd19.	*APSOLOL 10mg tablets
bd1a.	*APSOLOL 40mg tablets
bd1A.	*PROPANIX 10mg tablets
bd1b.	*APSOLOL 80mg tablets
bd1B.	*PROPANIX 40mg tablets
bd1c.	*APSOLOL 160mg tablets
bd1C.	*PROPANIX 80mg tablets
bd1d.	*BEDRANOL 10mg tablets
bd1D.	*PROPANIX 160mg tablets
bd1e.	*BEDRANOL 40mg tablets
bd1E.	PROPANIX SR 160mg m/r capsules
bd1f.	*BEDRANOL 80mg tablets
bd1F.	*BETADUR CR 160mg m/r tablets
bd1g.	BEDRANOL SR 160mg m/r capsules
bd1G.	BETA-PROGRANE 160mg m/r capsules
bd1h.	*BERKOLOL 10mg tablets
bd1H.	PROPRANOLOL 1mg/1mL injection
bd1i.	*BERKOLOL 40mg tablets
bd1I.	PROPRANOLOL 5mg/5mL syrup
bd1j.	*BERKOLOL 80mg tablets
bd1J.	PROPRANOLOL 50mg/5mL syrup
bd1k.	*BERKOLOL 160mg tablets
bd1K.	HALF-BETADUR CR 80mg m/r capsules
bd1L.	HALF BETA-PROGRANE 80mg m/r capsules
bd1l.	HALF-INDERAL LA 80mg m/r capsules
bd1m.	*INDERAL 10mg tablets
bd1M.	*SLOPROLOL 80mg m/r capsules
bd1n.	*INDERAL 40mg tablets
bd1N.	*PROBETA LA 160mg m/r capsules
bd1o.	*INDERAL 80mg tablets
bd1O.	LOPRANOL LA 160mg m/r capsules
bd1p.	*INDERAL 160mg tablets
bd1P.	PROPRANOLOL HYDROCHLORIDE 10mg/5mL syrup
bd1q.	*INDERAL 1mg/1mL injection
bd1Q.	PROPRANOLOL HYDROCHLORIDE 40mg/5mL syrup
bd1r.	*INDERAL-LA 160mg m/r capsules
bd1R.	PROPRANOLOL HYDROCHLORIDE 80mg/5mL syrup
bd1s.	*SLOPROLOL 160mg m/r capsules
bd1S.	HALF PROPANIX LA 80mg m/r capsules
bd1t.	*CARDINOL 10mg tablets
bd1T.	PROPANIX LA 160mg m/r capsules
bd1u.	*CARDINOL 40mg tablets
bd1U.	HALF PROPATARD LA 80mg m/r capsules
bd1v.	*CARDINOL 80mg tablets
bd1V.	PROPATARD LA 160mg m/r capsules
bd1w.	*CARDINOL 160mg tablets
bd1W.	PROPRANOLOL HYDROCHLORIDE 5mg/5mL sugar free oral solution
bd1x.	PROPRANOLOL 160mg m/r capsules
bd1X.	PROPRANOLOL HYDROCHLORIDE 10mg/5mL sugar free oral solution
bD1x.	RANOLAZINE 750mg m/r tablets
bd1y.	PROPRANOLOL 80mg m/r capsules
bd1Y.	PROPRANOLOL HYDROCHLORIDE 50mg/5mL sugar free oral solution
bD1y.	RANOLAZINE 500mg m/r tablets
bD1z.	RANOLAZINE 375mg m/r tablets
bd1z.	SYPROL 10mg/5mL oral solution
bd1Z.	SYPROL 5mg/5mL oral solution
bd2..	ACEBUTOLOL
bd21.	SECTRAL 100mg capsules
bd22.	SECTRAL 200mg capsules
bd23.	SECTRAL 400mg tablets
bd24.	*SECTRAL 10mg/2mL injection
bd2w.	ACEBUTOLOL 100mg capsules
bd2x.	ACEBUTOLOL 200mg capsules
bd2y.	ACEBUTOLOL 400mg tablets
bd2z.	*ACEBUTOLOL 10mg/2mL injection
bd3..	ATENOLOL
bd31.	TENORMIN 100mg tablets
bd32.	TENORMIN 25mg/5mL syrup
bd33.	TENORMIN 5mg/10mL injection
bd34.	TENORMIN LS 50mg tablets
bd35.	ATENOLOL 50mg tablets
bd36.	ATENOLOL 100mg tablets
bd37.	*TENORMIN CCU PACK
bd38.	*BETA-ADALAT 50/20mg capsules
bd39.	*TENIF 50/20mg capsules
bd3a.	*ANTIPRESSAN 50mg tablets
bd3b.	*ANTIPRESSAN 100mg tablets
bd3c.	*TENORMIN 25 tablets
bd3d.	*VASATEN 50mg tablets
bd3e.	*VASATEN 100mg tablets
bd3f.	ATENIX 50mg tablets
bd3g.	ATENIX 100mg tablets
bd3h.	*TOTAMOL 50mg tablets
bd3i.	*TOTAMOL 100mg tablets
bd3j.	ATENOLOL 25mg tablets
bd3k.	*TOTAMOL 25mg tablets
bd3l.	*ANTIPRESSAN 25mg tablets
bd3x.	ATENOLOL 25mg/5mL syrup
bd3y.	ATENOLOL 5mg/10mL injection
bd3z.	ATENIX 25mg tablets
bd4..	BETAXOLOL HCL [B-BLOCKER]
bd41.	*KERLONE 20mg tablets
bd4z.	BETAXOLOL HYDROCHLORIDE 20mg tablets
bd5..	LABETALOL HYDROCHLORIDE
bd51.	LABETALOL 100mg tablets
bd52.	LABETALOL 200mg tablets
bd53.	LABETALOL 400mg tablets
bd54.	*LABROCOL 100mg tablets
bd55.	*LABROCOL 200mg tablets
bd56.	*LABROCOL 400mg tablets
bd57.	TRANDATE 50mg tablets
bd58.	TRANDATE 100mg tablets
bd59.	TRANDATE 200mg tablets
bd5a.	TRANDATE 400mg tablets
bd5b.	*TRANDATE 100mg/20mL injection
bd5c.	LABETALOL HYDROCHLORIDE 50mg/10mL prefilled syringe
bd5t.	*LABETALOL 100mg tablets
bd5u.	*LABETALOL 200mg tablets
bd5v.	LABETALOL 50mg tablets
bd5w.	*LABETALOL 100mg tablets
bd5x.	*LABETALOL 200mg tablets
bd5y.	*LABETALOL 400mg tablets
bd5z.	LABETALOL 100mg/20mL injection
bd6..	METOPROLOL TARTRATE
bd61.	*BETALOC 50mg tablets
bd62.	*BETALOC 100mg tablets
bd63.	BETALOC 5mg/5mL injection
bd64.	BETALOC-SA DURULES 200mg m/r tablets
bd65.	LOPRESOR 50mg tablets
bd66.	LOPRESOR 100mg tablets
bd67.	*MEPRANIX 50mg tablets
bd68.	*MEPRANIX 100mg tablets
bd6a.	*LOPRESOR 5mg/5mL injection
bd6b.	LOPRESOR SR 200mg m/r tablets
bd6c.	*ARBRALENE 50mg tablets
bd6d.	*ARBRALENE 100mg tablets
bd6e.	*TENSOMEX 100mg tablets
bd6w.	METOPROLOL 100mg tablets
bd6x.	METOPROLOL 50mg tablets
bd6y.	METOPROLOL 5mg/5mL injection
bd6z.	METOPROLOL 200mg m/r tablets
bd7..	NADOLOL
bd71.	*CORGARD 40mg tablets
bd72.	CORGARD 80mg tablets
bd7y.	*NADOLOL 40mg tablets
bd7z.	NADOLOL 80mg tablets
bd8..	OXPRENOLOL HYDROCHLORIDE
bd81.	OXPRENOLOL 20mg tablets
bd82.	OXPRENOLOL 40mg tablets
bd83.	OXPRENOLOL 80mg tablets
bd84.	OXPRENOLOL 160mg tablets
bd85.	*APSOLOX 20mg tablets
bd86.	*APSOLOX 40mg tablets
bd87.	*APSOLOX 80mg tablets
bd88.	*APSOLOX 160mg tablets
bd89.	*LARACOR 20mg tablets
bd8a.	*LARACOR 40mg tablets
bd8b.	*LARACOR 80mg tablets
bd8c.	*LARACOR 160mg tablets
bd8d.	*SLOW-PREN 160mg m/r tablets
bd8e.	SLOW-TRASICOR 160mg m/r tablets
bd8f.	*TRASICOR 20mg tablets
bd8g.	*TRASICOR 40mg tablets
bd8h.	*TRASICOR 80mg tablets
bd8i.	*TRASICOR 160mg tablets
bd8j.	*TRASICOR 2mg injection
bd8k.	*PARITANE 20mg tablets
bd8l.	*PARITANE 40mg tablets
bd8m.	*PARITANE 80mg tablets
bd8n.	*PARITANE 160mg tablets
bd8o.	*OXYPRENIX 160mg m/r tablets
bd8u.	OXPRENOLOL 160mg m/r tablets
bd9..	PENBUTOLOL SULPHATE[INGREDIENT]
bda..	PINDOLOL
bda1.	VISKEN 5mg tablets
bda2.	VISKEN 15mg tablets
bda3.	*BETADREN 5mg tablets
bda4.	*BETADREN 15mg tablets
bday.	PINDOLOL 5mg tablets
bdaz.	PINDOLOL 15mg tablets
bdb..	*PRACTOLOL [B-BLOCKER]
bdc..	SOTALOL HYDROCHLORIDE
bdc1.	*BETA-CARDONE 40mg tablets
bdc2.	BETA-CARDONE 80mg tablets
bdc3.	BETA-CARDONE 200mg tablets
bdc4.	SOTACOR 80mg tablets
bdc5.	*SOTACOR 160mg tablets
bdc6.	*SOTACOR 10mg/5mL injection
bdc7.	*SOTACOR 100mg/10mL injection
bdc8.	*SOTACOR 40mg/4mL injection
bdcs.	*SOTALOL 40mg/4mL injection
bdcu.	SOTALOL 40mg tablets
bdcv.	SOTALOL 80mg tablets
bdcw.	SOTALOL 200mg tablets
bdcx.	SOTALOL 160mg tablets
bdcy.	*SOTALOL 10mg/5mL injection
bdcz.	*SOTALOL 100mg/10mL injection
bdd..	TIMOLOL MALEATE [B-BLOCKER]
bdd1.	*BETIM 10mg tablets
bdd2.	*BLOCADREN 10mg tablets
bddz.	TIMOLOL 10mg tablets
bde..	COMPOUND BETA-BLOCKERS
bde1.	*CO-BETALOC tablets
bde2.	*CO-BETALOC SA m/r tablets
bde3.	*CORGARETIC-40 tablets
bde4.	*CORGARETIC-80 tablets
bde5.	*INDERETIC capsules
bde6.	*INDEREX m/r capsules
bde7.	KALTEN capsules
bde8.	*LASIPRESSIN tablets
bde9.	*LOPRESORETIC tablets
bdea.	*MODUCREN tablets
bdeA.	METOPROLOL TART+HYDROCHLOROTHIAZIDE 100mg/12.5mg tablets
bdeB.	METOPROLOL TART+HYDROCHLOROTHIAZIDE 200mg/25mg m/r tablets
bdeb.	PRESTIM tablets
bdec.	*PRESTIM FORTE tablets
bdeC.	METOPROLOL TART+CHLORTHALIDONE 100mg/12.5mg tablets
bded.	*SECADREX tablets
bdeD.	NADOLOL+BENDROFLUMETHIAZIDE 40mg/5mg tablets
bdee.	*SOTAZIDE tablets
bdeE.	NADOLOL+BENDROFLUAZIDE 80mg/5mg tablets
bdef.	*SPIROPROP tablets
bdeF.	PENBUTOLOL SULPHATE+FRUSEMIDE 40mg/20mg tablets
bdeG.	PINDOLOL+CLOPAMIDE 10mg/5mg tablets
bdeg.	TENORET-50 tablets
bdeH.	SOTALOL HCL+HYDROCHLOROTHIAZIDE 160mg/25mg tablets
bdeh.	TENORETIC tablets
bdei.	*TOLERZIDE tablets
bdej.	*TRASIDREX tablets
bdeJ.	SOTALOL HCL+HYDROCHLOROTHIAZIDE 80mg/12.5mg tablets
bdeK.	TIMOLOL MALEATE+CO-AMILOZIDE 10mg/2.5mg/25mg tablets
bdek.	VISKALDIX tablets
bdel.	*CO-PRENOZIDE tablets
bdeL.	TIMOLOL MALEATE+BENDROFLUMETHIAZIDE 10mg/2.5mg tablets
bdem.	CO-TENIDONE 50/12.5mg tablets
bdeM.	TIMOLOL MALEATE+BENDROFLUAZIDE 20mg/5mg tablets
bden.	CO-TENIDONE 100/25mg tablets
bdeN.	TOTARETIC 50mg/12.5mg tablets
bdeo.	ATENIXCO 50/12.5mg tablets
bdeO.	TOTARETIC 100mg/25mg tablets
bdep.	*ATENIXCO 100/25mg tablets
bdeP.	ATENOLOL+BENDROFLUAZIDE 25mg/1.25mg capsules
bdeQ.	*TENBEN capsules
bdeq.	*TENCHLOR 50/12.5mg tablets
bder.	*TENCHLOR 100/25mg tablets
bdeR.	COMBITENS m/r capsules
bdes.	*BETA-ADALAT 50/20mg capsules
bdet.	TENIF 50/20mg capsules
bdeu.	CO-PRENOZIDE 160/0.25mg m/r tablets
bdev.	PROPRANOLOL HCL+BENDROFLUAZIDE 80mg/2.5mg capsules
bdew.	PROPRANOLOL HCL+BENDROFLUAZIDE 160mg/5mg m/r capsules
bdex.	ACEBUTOLOL+HYDROCHLOROTHIAZIDE 200mg/12.5mg tablets
bdey.	ATENOLOL+CO-AMILOZIDE 50mg/2.5mg/25mg capsules
bdez.	ATENOLOL+NIFEDIPINE 50mg/20mg m/r capsules
bdf..	BISOPROLOL FUMARATE
bdf1.	BISOPROLOL FUMARATE 5mg tablets
bdf2.	BISOPROLOL FUMARATE 10mg tablets
bdf3.	*MONOCOR 5mg tablets
bdf4.	*MONOCOR 10mg tablets
bdf5.	*EMCOR LS 5mg tablets
bdf6.	*EMCOR 10mg tablets
bdf7.	*MONOZIDE-10 tablets
bdf8.	BISOPROLOL FUMARATE+HYDROCHLOROTHIAZIDE 10mg/6.25mg tablets
bdf9.	CARDICOR 1.25mg tablets
bdfA.	CARDICOR 2.5mg tablets
bdfB.	CARDICOR 3.75mg tablets
bdfC.	CARDICOR 5mg tablets
bdfD.	CARDICOR 7.5mg tablets
[truncated: 65,614 more rows]

## Sheet: Meds_BNF
BNF_Presentation_Code	BNF_Presentation	BNF_Product	BNF_Chemical_Substance	BNF_Subparagraph	BNF_Paragraph	BNF_Section	BNF_Chapter	Diabetes
20010000101	Absorbent Cott Wool BP 25g	DUMMY PRODUCT 20010000101	DUMMY CHEMICAL SUBSTANCE 200100001	DUMMY SUB-PARAGRAPH 2001000	DUMMY PARAGRAPH 200100	Absorbent Cottons	Dressings
20010000102	Absorbent Cott Wool BP 100g	DUMMY PRODUCT 20010000102	DUMMY CHEMICAL SUBSTANCE 200100001	DUMMY SUB-PARAGRAPH 2001000	DUMMY PARAGRAPH 200100	Absorbent Cottons	Dressings
20010000103	Absorbent Cott Wool BP 500g	DUMMY PRODUCT 20010000103	DUMMY CHEMICAL SUBSTANCE 200100001	DUMMY SUB-PARAGRAPH 2001000	DUMMY PARAGRAPH 200100	Absorbent Cottons	Dressings
20010000201	Absorbent Cott Wool HQ 100g	DUMMY PRODUCT 20010000201	DUMMY CHEMICAL SUBSTANCE 200100002	DUMMY SUB-PARAGRAPH 2001000	DUMMY PARAGRAPH 200100	Absorbent Cottons	Dressings
20010000202	Absorbent Cott Wool HQ 500g	DUMMY PRODUCT 20010000202	DUMMY CHEMICAL SUBSTANCE 200100002	DUMMY SUB-PARAGRAPH 2001000	DUMMY PARAGRAPH 200100	Absorbent Cottons	Dressings
20020100101	Arm Sling	DUMMY PRODUCT 20020100101	DUMMY CHEMICAL SUBSTANCE 200201001	DUMMY SUB-PARAGRAPH 2002010	DUMMY PARAGRAPH 200201	Arm Sling/Bandages	Dressings
20020200251	Easifix Crinx 5cm x 3.5m Cott Conform Type A Band	DUMMY PRODUCT 20020200251	DUMMY CHEMICAL SUBSTANCE 200202002	DUMMY SUB-PARAGRAPH 2002020	DUMMY PARAGRAPH 200202	Arm Sling/Bandages	Dressings
20020200252	Easifix Crinx 7.5cm x 3.5m Cott Conform Type A Band	DUMMY PRODUCT 20020200252	DUMMY CHEMICAL SUBSTANCE 200202002	DUMMY SUB-PARAGRAPH 2002020	DUMMY PARAGRAPH 200202	Arm Sling/Bandages	Dressings
20020200253	Easifix Crinx 10cm x 3.5m Cott Conform Type A Band	DUMMY PRODUCT 20020200253	DUMMY CHEMICAL SUBSTANCE 200202002	DUMMY SUB-PARAGRAPH 2002020	DUMMY PARAGRAPH 200202	Arm Sling/Bandages	Dressings
20020200254	Easifix Crinx 15cm 3.5m Cott Conform Type A Band	DUMMY PRODUCT 20020200254	DUMMY CHEMICAL SUBSTANCE 200202002	DUMMY SUB-PARAGRAPH 2002020	DUMMY PARAGRAPH 200202	Arm Sling/Bandages	Dressings
20020200281	Dt App_Band:Cott Conform Type B (Kling) 5cm x 3.5m	DUMMY PRODUCT 20020200281	DUMMY CHEMICAL SUBSTANCE 200202002	DUMMY SUB-PARAGRAPH 2002020	DUMMY PARAGRAPH 200202	Arm Sling/Bandages	Dressings
20020200282	Dt App_Band:Cott Conform Type B (Kling) 7.5cm x 3.5m	DUMMY PRODUCT 20020200282	DUMMY CHEMICAL SUBSTANCE 200202002	DUMMY SUB-PARAGRAPH 2002020	DUMMY PARAGRAPH 200202	Arm Sling/Bandages	Dressings
20020200283	Dt App_Band:Cott Conform Type B (Kling) 10cm x 3.5m	DUMMY PRODUCT 20020200283	DUMMY CHEMICAL SUBSTANCE 200202002	DUMMY SUB-PARAGRAPH 2002020	DUMMY PARAGRAPH 200202	Arm Sling/Bandages	Dressings
20020200284	Dt App_Band:Cott Conform Type B (Kling) 15cm x 3.5m	DUMMY PRODUCT 20020200284	DUMMY CHEMICAL SUBSTANCE 200202002	DUMMY SUB-PARAGRAPH 2002020	DUMMY PARAGRAPH 200202	Arm Sling/Bandages	Dressings
20020200301	Cott Crepe 7.5cm x 4.5m Band BP 1988	DUMMY PRODUCT 20020200301	DUMMY CHEMICAL SUBSTANCE 200202003	DUMMY SUB-PARAGRAPH 2002020	DUMMY PARAGRAPH 200202	Arm Sling/Bandages	Dressings
20020200302	Cott Crepe 10cm x 4.5m Band BP 1988	DUMMY PRODUCT 20020200302	DUMMY CHEMICAL SUBSTANCE 200202003	DUMMY SUB-PARAGRAPH 2002020	DUMMY PARAGRAPH 200202	Arm Sling/Bandages	Dressings
20020200321	Crepe 5cm x 4.5m BP 1988 Band	DUMMY PRODUCT 20020200321	DUMMY CHEMICAL SUBSTANCE 200202003	DUMMY SUB-PARAGRAPH 2002020	DUMMY PARAGRAPH 200202	Arm Sling/Bandages	Dressings
20020200322	Crepe 7.5cm x 4.5m BP 1988 Band	DUMMY PRODUCT 20020200322	DUMMY CHEMICAL SUBSTANCE 200202003	DUMMY SUB-PARAGRAPH 2002020	DUMMY PARAGRAPH 200202	Arm Sling/Bandages	Dressings
20020200323	Crepe 10cm x 4.5m BP 1988 Band	DUMMY PRODUCT 20020200323	DUMMY CHEMICAL SUBSTANCE 200202003	DUMMY SUB-PARAGRAPH 2002020	DUMMY PARAGRAPH 200202	Arm Sling/Bandages	Dressings
20020200324	Crepe 15cm x 4.5m BP 1988 Band	DUMMY PRODUCT 20020200324	DUMMY CHEMICAL SUBSTANCE 200202003	DUMMY SUB-PARAGRAPH 2002020	DUMMY PARAGRAPH 200202	Arm Sling/Bandages	Dressings
20020200331	Soffcrepe 5cm x 4.5m Cott Polyam & Elastane Band	DUMMY PRODUCT 20020200331	DUMMY CHEMICAL SUBSTANCE 200202003	DUMMY SUB-PARAGRAPH 2002020	DUMMY PARAGRAPH 200202	Arm Sling/Bandages	Dressings
20020200332	Soffcrepe 7.5cm x 4.5m Cott Polyam & Elastane Band	DUMMY PRODUCT 20020200332	DUMMY CHEMICAL SUBSTANCE 200202003	DUMMY SUB-PARAGRAPH 2002020	DUMMY PARAGRAPH 200202	Arm Sling/Bandages	Dressings
20020200333	Soffcrepe 10cm x 4.5m Cott Polyam & Elastane Band	DUMMY PRODUCT 20020200333	DUMMY CHEMICAL SUBSTANCE 200202003	DUMMY SUB-PARAGRAPH 2002020	DUMMY PARAGRAPH 200202	Arm Sling/Bandages	Dressings
20020200334	Soffcrepe 15cm x 4.5m Cott Polyam & Elastane Band	DUMMY PRODUCT 20020200334	DUMMY CHEMICAL SUBSTANCE 200202003	DUMMY SUB-PARAGRAPH 2002020	DUMMY PARAGRAPH 200202	Arm Sling/Bandages	Dressings
20020200336	Neosport 5cm x 4.5m Cott Polyam & Elastane Band	DUMMY PRODUCT 20020200336	DUMMY CHEMICAL SUBSTANCE 200202003	DUMMY SUB-PARAGRAPH 2002020	DUMMY PARAGRAPH 200202	Arm Sling/Bandages	Dressings
20020200337	Neosport 7.5cm x 4.5m Cott Polyam & Elastane Band	DUMMY PRODUCT 20020200337	DUMMY CHEMICAL SUBSTANCE 200202003	DUMMY SUB-PARAGRAPH 2002020	DUMMY PARAGRAPH 200202	Arm Sling/Bandages	Dressings
20020200338	Neosport 10cm x 4.5m Cott Polyam & Elastane Band	DUMMY PRODUCT 20020200338	DUMMY CHEMICAL SUBSTANCE 200202003	DUMMY SUB-PARAGRAPH 2002020	DUMMY PARAGRAPH 200202	Arm Sling/Bandages	Dressings
20020200339	Neosport 15cm x 4.5m Cott Polyam & Elastane Band	DUMMY PRODUCT 20020200339	DUMMY CHEMICAL SUBSTANCE 200202003	DUMMY SUB-PARAGRAPH 2002020	DUMMY PARAGRAPH 200202	Arm Sling/Bandages	Dressings
20020200341	Elas Adh 5cm x 4.5m Plain Or Porous Band	DUMMY PRODUCT 20020200341	DUMMY CHEMICAL SUBSTANCE 200202003	DUMMY SUB-PARAGRAPH 2002020	DUMMY PARAGRAPH 200202	Arm Sling/Bandages	Dressings
20020200342	Elas Adh 7.5cm x 4.5m Plain Or Porous Band	DUMMY PRODUCT 20020200342	DUMMY CHEMICAL SUBSTANCE 200202003	DUMMY SUB-PARAGRAPH 2002020	DUMMY PARAGRAPH 200202	Arm Sling/Bandages	Dressings
20020200343	Elas Adh 10cm x 4.5m Plain Or Porous Band	DUMMY PRODUCT 20020200343	DUMMY CHEMICAL SUBSTANCE 200202003	DUMMY SUB-PARAGRAPH 2002020	DUMMY PARAGRAPH 200202	Arm Sling/Bandages	Dressings
20020200360	Dt App_Band:Elas Diachylon 7.5cm x 4.5m	DUMMY PRODUCT 20020200360	DUMMY CHEMICAL SUBSTANCE 200202003	DUMMY SUB-PARAGRAPH 2002020	DUMMY PARAGRAPH 200202	Arm Sling/Bandages	Dressings
20020200361	Lestreflex Ventilated 7.5cm x 4.5m Elas Diachylon Band	DUMMY PRODUCT 20020200361	DUMMY CHEMICAL SUBSTANCE 200202003	DUMMY SUB-PARAGRAPH 2002020	DUMMY PARAGRAPH 200202	Arm Sling/Bandages	Dressings
20020200370	Hospilite 5cm x 4.5m Cott Polyam & Elastane Band	DUMMY PRODUCT 20020200370	DUMMY CHEMICAL SUBSTANCE 200202003	DUMMY SUB-PARAGRAPH 2002020	DUMMY PARAGRAPH 200202	Arm Sling/Bandages	Dressings
20020200371	Hospilite 7.5cm x 4.5m Cott Polyam & Elastane Band	DUMMY PRODUCT 20020200371	DUMMY CHEMICAL SUBSTANCE 200202003	DUMMY SUB-PARAGRAPH 2002020	DUMMY PARAGRAPH 200202	Arm Sling/Bandages	Dressings
20020200372	Hospilite 10cm x 4.5m Cott Polyam & Elastane Band	DUMMY PRODUCT 20020200372	DUMMY CHEMICAL SUBSTANCE 200202003	DUMMY SUB-PARAGRAPH 2002020	DUMMY PARAGRAPH 200202	Arm Sling/Bandages	Dressings
20020200373	Hospilite 15cm x 4.5m Cott Polyam & Elastane Band	DUMMY PRODUCT 20020200373	DUMMY CHEMICAL SUBSTANCE 200202003	DUMMY SUB-PARAGRAPH 2002020	DUMMY PARAGRAPH 200202	Arm Sling/Bandages	Dressings
20020200381	Blue Line 7.5cm x 1m Elas Web Band	DUMMY PRODUCT 20020200381	DUMMY CHEMICAL SUBSTANCE 200202003	DUMMY SUB-PARAGRAPH 2002020	DUMMY PARAGRAPH 200202	Arm Sling/Bandages	Dressings
20020200382	Blue Line 10cm x 1m Elas Web Band	DUMMY PRODUCT 20020200382	DUMMY CHEMICAL SUBSTANCE 200202003	DUMMY SUB-PARAGRAPH 2002020	DUMMY PARAGRAPH 200202	Arm Sling/Bandages	Dressings
20020200391	Blue Line 7.5cm x 2.25m Wfl Elas Web Band (Ex Loop)	DUMMY PRODUCT 20020200391	DUMMY CHEMICAL SUBSTANCE 200202003	DUMMY SUB-PARAGRAPH 2002020	DUMMY PARAGRAPH 200202	Arm Sling/Bandages	Dressings
20020200401	Red Line 7.5cm x 2.75m Wtfl Elas Web Band	DUMMY PRODUCT 20020200401	DUMMY CHEMICAL SUBSTANCE 200202004	DUMMY SUB-PARAGRAPH 2002020	DUMMY PARAGRAPH 200202	Arm Sling/Bandages	Dressings
20020200402	Red Line 7.5cm x 3.75m Wtfl Elas Web Band	DUMMY PRODUCT 20020200402	DUMMY CHEMICAL SUBSTANCE 200202004	DUMMY SUB-PARAGRAPH 2002020	DUMMY PARAGRAPH 200202	Arm Sling/Bandages	Dressings
20020200421	Heavy Cott & Rubb Elas 7.5cm x 1.8m (Ex Loop) Band	DUMMY PRODUCT 20020200421	DUMMY CHEMICAL SUBSTANCE 200202004	DUMMY SUB-PARAGRAPH 2002020	DUMMY PARAGRAPH 200202	Arm Sling/Bandages	Dressings
20020200461	Dt App_Band:Hydrocort & Slc (Cortacream) 7.5cm x 2m	DUMMY PRODUCT 20020200461	DUMMY CHEMICAL SUBSTANCE 200202004	DUMMY SUB-PARAGRAPH 2002020	DUMMY PARAGRAPH 200202	Arm Sling/Bandages	Dressings
20020200465	Knit Fix 5cm x 4m Ktd Polyam & Cellulose Contr Band	DUMMY PRODUCT 20020200465	DUMMY CHEMICAL SUBSTANCE 200202004	DUMMY SUB-PARAGRAPH 2002020	DUMMY PARAGRAPH 200202	Arm Sling/Bandages	Dressings
20020200466	Knit Fix 7cm x 4m Ktd Polyam & Cellulose Contr Band	DUMMY PRODUCT 20020200466	DUMMY CHEMICAL SUBSTANCE 200202004	DUMMY SUB-PARAGRAPH 2002020	DUMMY PARAGRAPH 200202	Arm Sling/Bandages	Dressings
20020200467	Knit Fix 10cm x 4m Ktd Polyam & Cellulose Contr Band	DUMMY PRODUCT 20020200467	DUMMY CHEMICAL SUBSTANCE 200202004	DUMMY SUB-PARAGRAPH 2002020	DUMMY PARAGRAPH 200202	Arm Sling/Bandages	Dressings
20020200468	Knit Fix 15cm x 4m Ktd Polyam & Cellulose Contr Band	DUMMY PRODUCT 20020200468	DUMMY CHEMICAL SUBSTANCE 200202004	DUMMY SUB-PARAGRAPH 2002020	DUMMY PARAGRAPH 200202	Arm Sling/Bandages	Dressings
20020200471	Easifix 5cm x 4m Polyam & Cellulose Contr Band	DUMMY PRODUCT 20020200471	DUMMY CHEMICAL SUBSTANCE 200202004	DUMMY SUB-PARAGRAPH 2002020	DUMMY PARAGRAPH 200202	Arm Sling/Bandages	Dressings
20020200472	Easifix 7.5cm x 4m Polyam & Cellulose Contr Band	DUMMY PRODUCT 20020200472	DUMMY CHEMICAL SUBSTANCE 200202004	DUMMY SUB-PARAGRAPH 2002020	DUMMY PARAGRAPH 200202	Arm Sling/Bandages	Dressings
20020200473	Easifix 10cm x 4m Polyam & Cellulose Contr Band	DUMMY PRODUCT 20020200473	DUMMY CHEMICAL SUBSTANCE 200202004	DUMMY SUB-PARAGRAPH 2002020	DUMMY PARAGRAPH 200202	Arm Sling/Bandages	Dressings
20020200474	Easifix 15cm x 4m Polyam & Cellulose Contr Band	DUMMY PRODUCT 20020200474	DUMMY CHEMICAL SUBSTANCE 200202004	DUMMY SUB-PARAGRAPH 2002020	DUMMY PARAGRAPH 200202	Arm Sling/Bandages	Dressings
20020200475	Acti-Wrap 6cm x 4m Polyam & Cellulose Contr Band	DUMMY PRODUCT 20020200475	DUMMY CHEMICAL SUBSTANCE 200202004	DUMMY SUB-PARAGRAPH 2002020	DUMMY PARAGRAPH 200202	Arm Sling/Bandages	Dressings
20020200476	Acti-Wrap 8cm x 4m Polyam & Cellulose Contr Band	DUMMY PRODUCT 20020200476	DUMMY CHEMICAL SUBSTANCE 200202004	DUMMY SUB-PARAGRAPH 2002020	DUMMY PARAGRAPH 200202	Arm Sling/Bandages	Dressings
20020200477	Acti-Wrap 10cm x 4m Polyam & Cellulose Contr Band	DUMMY PRODUCT 20020200477	DUMMY CHEMICAL SUBSTANCE 200202004	DUMMY SUB-PARAGRAPH 2002020	DUMMY PARAGRAPH 200202	Arm Sling/Bandages	Dressings
20020200478	Acti-Wrap Ltx Free 6cm x 4m Polyam & Cellulose Contr Band	DUMMY PRODUCT 20020200478	DUMMY CHEMICAL SUBSTANCE 200202004	DUMMY SUB-PARAGRAPH 2002020	DUMMY PARAGRAPH 200202	Arm Sling/Bandages	Dressings
20020200479	Acti-Wrap Ltx Free 8cm x 4m Polyam & Cellulose Contr Band	DUMMY PRODUCT 20020200479	DUMMY CHEMICAL SUBSTANCE 200202004	DUMMY SUB-PARAGRAPH 2002020	DUMMY PARAGRAPH 200202	Arm Sling/Bandages	Dressings
20020200480	Acti-Wrap Ltx Free 10cm x 4m Polyam & Cellulose Contr Band	DUMMY PRODUCT 20020200480	DUMMY CHEMICAL SUBSTANCE 200202004	DUMMY SUB-PARAGRAPH 2002020	DUMMY PARAGRAPH 200202	Arm Sling/Bandages	Dressings
20020200481	Slinky 5cm x 4m Polyam & Cellulose Contr Band	DUMMY PRODUCT 20020200481	DUMMY CHEMICAL SUBSTANCE 200202004	DUMMY SUB-PARAGRAPH 2002020	DUMMY PARAGRAPH 200202	Arm Sling/Bandages	Dressings
20020200482	Slinky 7.5cm x 4m Polyam & Cellulose Contr Band	DUMMY PRODUCT 20020200482	DUMMY CHEMICAL SUBSTANCE 200202004	DUMMY SUB-PARAGRAPH 2002020	DUMMY PARAGRAPH 200202	Arm Sling/Bandages	Dressings
20020200483	Slinky 10cm x 4m Polyam & Cellulose Contr Band	DUMMY PRODUCT 20020200483	DUMMY CHEMICAL SUBSTANCE 200202004	DUMMY SUB-PARAGRAPH 2002020	DUMMY PARAGRAPH 200202	Arm Sling/Bandages	Dressings
20020200484	Slinky 15cm x 4m Polyam & Cellulose Contr Band	DUMMY PRODUCT 20020200484	DUMMY CHEMICAL SUBSTANCE 200202004	DUMMY SUB-PARAGRAPH 2002020	DUMMY PARAGRAPH 200202	Arm Sling/Bandages	Dressings
20020200485	Mollelast 4cm x 4m Polyam & Cellulose Contr Band	DUMMY PRODUCT 20020200485	DUMMY CHEMICAL SUBSTANCE 200202004	DUMMY SUB-PARAGRAPH 2002020	DUMMY PARAGRAPH 200202	Arm Sling/Bandages	Dressings
20020200486	Mollelast 6cm x 4m Polyam & Cellulose Contr Band	DUMMY PRODUCT 20020200486	DUMMY CHEMICAL SUBSTANCE 200202004	DUMMY SUB-PARAGRAPH 2002020	DUMMY PARAGRAPH 200202	Arm Sling/Bandages	Dressings
20020200491	Stayform 5cm x 4m Polyam & Cellulose Contr Band	DUMMY PRODUCT 20020200491	DUMMY CHEMICAL SUBSTANCE 200202004	DUMMY SUB-PARAGRAPH 2002020	DUMMY PARAGRAPH 200202	Arm Sling/Bandages	Dressings
20020200492	Stayform 7.5cm x 4m Polyam & Cellulose Contr Band	DUMMY PRODUCT 20020200492	DUMMY CHEMICAL SUBSTANCE 200202004	DUMMY SUB-PARAGRAPH 2002020	DUMMY PARAGRAPH 200202	Arm Sling/Bandages	Dressings
20020200493	Stayform 10cm x 4m Polyam & Cellulose Contr Band	DUMMY PRODUCT 20020200493	DUMMY CHEMICAL SUBSTANCE 200202004	DUMMY SUB-PARAGRAPH 2002020	DUMMY PARAGRAPH 200202	Arm Sling/Bandages	Dressings
20020200494	Stayform 15cm x 4m Polyam & Cellulose Contr Band	DUMMY PRODUCT 20020200494	DUMMY CHEMICAL SUBSTANCE 200202004	DUMMY SUB-PARAGRAPH 2002020	DUMMY PARAGRAPH 200202	Arm Sling/Bandages	Dressings
20020200495	Kontour 5cm x 4m Polyam & Cellulose Contr Band	DUMMY PRODUCT 20020200495	DUMMY CHEMICAL SUBSTANCE 200202004	DUMMY SUB-PARAGRAPH 2002020	DUMMY PARAGRAPH 200202	Arm Sling/Bandages	Dressings
20020200496	Kontour 7.5cm x 4m Polyam & Cellulose Contr Band	DUMMY PRODUCT 20020200496	DUMMY CHEMICAL SUBSTANCE 200202004	DUMMY SUB-PARAGRAPH 2002020	DUMMY PARAGRAPH 200202	Arm Sling/Bandages	Dressings
20020200497	Kontour 10cm x 4m Polyam & Cellulose Contr Band	DUMMY PRODUCT 20020200497	DUMMY CHEMICAL SUBSTANCE 200202004	DUMMY SUB-PARAGRAPH 2002020	DUMMY PARAGRAPH 200202	Arm Sling/Bandages	Dressings
20020200498	Kontour 15cm x 4m Polyam & Cellulose Contr Band	DUMMY PRODUCT 20020200498	DUMMY CHEMICAL SUBSTANCE 200202004	DUMMY SUB-PARAGRAPH 2002020	DUMMY PARAGRAPH 200202	Arm Sling/Bandages	Dressings
20020200501	O/Wov 2.5cm x 5m Type 1 Band	DUMMY PRODUCT 20020200501	DUMMY CHEMICAL SUBSTANCE 200202005	DUMMY SUB-PARAGRAPH 2002020	DUMMY PARAGRAPH 200202	Arm Sling/Bandages	Dressings
20020200502	O/Wov 5cm x 5m Type 1 Band	DUMMY PRODUCT 20020200502	DUMMY CHEMICAL SUBSTANCE 200202005	DUMMY SUB-PARAGRAPH 2002020	DUMMY PARAGRAPH 200202	Arm Sling/Bandages	Dressings
20020200503	O/Wov 7.5cm x 5m Type 1 Band	DUMMY PRODUCT 20020200503	DUMMY CHEMICAL SUBSTANCE 200202005	DUMMY SUB-PARAGRAPH 2002020	DUMMY PARAGRAPH 200202	Arm Sling/Bandages	Dressings
20020200504	O/Wov 10cm x 5m Type 1 Band	DUMMY PRODUCT 20020200504	DUMMY CHEMICAL SUBSTANCE 200202005	DUMMY SUB-PARAGRAPH 2002020	DUMMY PARAGRAPH 200202	Arm Sling/Bandages	Dressings
20020200515	Setopress 7.5cm x 3.5m P.E.C High Compress Band	DUMMY PRODUCT 20020200515	DUMMY CHEMICAL SUBSTANCE 200202005	DUMMY SUB-PARAGRAPH 2002020	DUMMY PARAGRAPH 200202	Arm Sling/Bandages	Dressings
20020200516	Setopress 10cm x 3.5m P.E.C High Compress Band	DUMMY PRODUCT 20020200516	DUMMY CHEMICAL SUBSTANCE 200202005	DUMMY SUB-PARAGRAPH 2002020	DUMMY PARAGRAPH 200202	Arm Sling/Bandages	Dressings
20020200520	Tensopress 7.5cm x 3m V.E.C High Compress Band	DUMMY PRODUCT 20020200520	DUMMY CHEMICAL SUBSTANCE 200202005	DUMMY SUB-PARAGRAPH 2002020	DUMMY PARAGRAPH 200202	Arm Sling/Bandages	Dressings
20020200521	Tensopress 10cm x 3m V.E.C High Compress Band	DUMMY PRODUCT 20020200521	DUMMY CHEMICAL SUBSTANCE 200202005	DUMMY SUB-PARAGRAPH 2002020	DUMMY PARAGRAPH 200202	Arm Sling/Bandages	Dressings
20020200525	SurePress 10cm x 3m High Compress Band	DUMMY PRODUCT 20020200525	DUMMY CHEMICAL SUBSTANCE 200202005	DUMMY SUB-PARAGRAPH 2002020	DUMMY PARAGRAPH 200202	Arm Sling/Bandages	Dressings
20020200531	Plas Of Paris (Gypsona) 7.5cm x 2.7m Band	DUMMY PRODUCT 20020200531	DUMMY CHEMICAL SUBSTANCE 200202005	DUMMY SUB-PARAGRAPH 2002020	DUMMY PARAGRAPH 200202	Arm Sling/Bandages	Dressings
20020200532	Plas Of Paris (Gypsona) 10cm x 2.7m Band	DUMMY PRODUCT 20020200532	DUMMY CHEMICAL SUBSTANCE 200202005	DUMMY SUB-PARAGRAPH 2002020	DUMMY PARAGRAPH 200202	Arm Sling/Bandages	Dressings
20020200535	Neosafe 7.5cm x 2.7m Plas Of Paris Band	DUMMY PRODUCT 20020200535	DUMMY CHEMICAL SUBSTANCE 200202005	DUMMY SUB-PARAGRAPH 2002020	DUMMY PARAGRAPH 200202	Arm Sling/Bandages	Dressings
20020200536	Neosafe 10cm x 2.7m Plas Of Paris Band	DUMMY PRODUCT 20020200536	DUMMY CHEMICAL SUBSTANCE 200202005	DUMMY SUB-PARAGRAPH 2002020	DUMMY PARAGRAPH 200202	Arm Sling/Bandages	Dressings
20020200540	Adva-Co 10cm x 3.5m High Compress Band	DUMMY PRODUCT 20020200540	DUMMY CHEMICAL SUBSTANCE 200202005	DUMMY SUB-PARAGRAPH 2002020	DUMMY PARAGRAPH 200202	Arm Sling/Bandages	Dressings
20020200561	Dt App_Band:Titanium Diox Elas Adh (Credaplast)7.5cm x 4.5m*	DUMMY PRODUCT 20020200561	DUMMY CHEMICAL SUBSTANCE 200202005	DUMMY SUB-PARAGRAPH 2002020	DUMMY PARAGRAPH 200202	Arm Sling/Bandages	Dressings
20020200601	Susp Band Type 1 Sml/Med/Lge	DUMMY PRODUCT 20020200601	DUMMY CHEMICAL SUBSTANCE 200202006	DUMMY SUB-PARAGRAPH 2002020	DUMMY PARAGRAPH 200202	Arm Sling/Bandages	Dressings
20020200604	Susp Band Type 1 Exlge	DUMMY PRODUCT 20020200604	DUMMY CHEMICAL SUBSTANCE 200202006	DUMMY SUB-PARAGRAPH 2002020	DUMMY PARAGRAPH 200202	Arm Sling/Bandages	Dressings
20020200611	Susp Band Type 2 Sml	DUMMY PRODUCT 20020200611	DUMMY CHEMICAL SUBSTANCE 200202006	DUMMY SUB-PARAGRAPH 2002020	DUMMY PARAGRAPH 200202	Arm Sling/Bandages	Dressings
20020200612	Susp Band Type 2 Med	DUMMY PRODUCT 20020200612	DUMMY CHEMICAL SUBSTANCE 200202006	DUMMY SUB-PARAGRAPH 2002020	DUMMY PARAGRAPH 200202	Arm Sling/Bandages	Dressings
20020200613	Susp Band Type 2 Lge	DUMMY PRODUCT 20020200613	DUMMY CHEMICAL SUBSTANCE 200202006	DUMMY SUB-PARAGRAPH 2002020	DUMMY PARAGRAPH 200202	Arm Sling/Bandages	Dressings
20020200614	Susp Band Type 2 Exlge	DUMMY PRODUCT 20020200614	DUMMY CHEMICAL SUBSTANCE 200202006	DUMMY SUB-PARAGRAPH 2002020	DUMMY PARAGRAPH 200202	Arm Sling/Bandages	Dressings
20020200621	Susp Band Type 3 Sml/Med/Lge	DUMMY PRODUCT 20020200621	DUMMY CHEMICAL SUBSTANCE 200202006	DUMMY SUB-PARAGRAPH 2002020	DUMMY PARAGRAPH 200202	Arm Sling/Bandages	Dressings
20020200624	Susp Band Type 3 Exlge	DUMMY PRODUCT 20020200624	DUMMY CHEMICAL SUBSTANCE 200202006	DUMMY SUB-PARAGRAPH 2002020	DUMMY PARAGRAPH 200202	Arm Sling/Bandages	Dressings
20020200650	Triangular Calico 90cm x 127cm Band	DUMMY PRODUCT 20020200650	DUMMY CHEMICAL SUBSTANCE 200202006	DUMMY SUB-PARAGRAPH 2002020	DUMMY PARAGRAPH 200202	Arm Sling/Bandages	Dressings
20020200701	Viscopaste Pb7 10% 7.5cm x 6m Zn Paste Band	DUMMY PRODUCT 20020200701	DUMMY CHEMICAL SUBSTANCE 200202007	DUMMY SUB-PARAGRAPH 2002020	DUMMY PARAGRAPH 200202	Arm Sling/Bandages	Dressings
20020200702	Zincaband 15% 7.5cm x 6m Zn Paste Band	DUMMY PRODUCT 20020200702	DUMMY CHEMICAL SUBSTANCE 200202007	DUMMY SUB-PARAGRAPH 2002020	DUMMY PARAGRAPH 200202	Arm Sling/Bandages	Dressings
20020200703	Steripaste 15% 7.5cm x 6m Zn Paste Band	DUMMY PRODUCT 20020200703	DUMMY CHEMICAL SUBSTANCE 200202007	DUMMY SUB-PARAGRAPH 2002020	DUMMY PARAGRAPH 200202	Arm Sling/Bandages	Dressings
20020200704	Benefoot 10% 7.5cm x 6m Zn Paste Band	DUMMY PRODUCT 20020200704	DUMMY CHEMICAL SUBSTANCE 200202007	DUMMY SUB-PARAGRAPH 2002020	DUMMY PARAGRAPH 200202	Arm Sling/Bandages	Dressings
20020200711	Zn Paste & Coal Tar 7.5cm x 6m Band	DUMMY PRODUCT 20020200711	DUMMY CHEMICAL SUBSTANCE 200202007	DUMMY SUB-PARAGRAPH 2002020	DUMMY PARAGRAPH 200202	Arm Sling/Bandages	Dressings
20020200721	Ichthopaste (6/2%) 7.5cm x 6m Zn Paste & Ichthammol Band	DUMMY PRODUCT 20020200721	DUMMY CHEMICAL SUBSTANCE 200202007	DUMMY SUB-PARAGRAPH 2002020	DUMMY PARAGRAPH 200202	Arm Sling/Bandages	Dressings
20020200722	Icthaband (15/2%) 7.5cm x 6m Zn Paste & Ichthammol Band	DUMMY PRODUCT 20020200722	DUMMY CHEMICAL SUBSTANCE 200202007	DUMMY SUB-PARAGRAPH 2002020	DUMMY PARAGRAPH 200202	Arm Sling/Bandages	Dressings
20020200731	Quinaband 7.5cm x 6m Zn Paste, Calamine & Clioquinol Band	DUMMY PRODUCT 20020200731	DUMMY CHEMICAL SUBSTANCE 200202007	DUMMY SUB-PARAGRAPH 2002020	DUMMY PARAGRAPH 200202	Arm Sling/Bandages	Dressings
20020200741	Calaband 7.5cm x 6m Zn Paste & Calamine Band	DUMMY PRODUCT 20020200741	DUMMY CHEMICAL SUBSTANCE 200202007	DUMMY SUB-PARAGRAPH 2002020	DUMMY PARAGRAPH 200202	Arm Sling/Bandages	Dressings
20020200760	PremierBand 5cm x 4m Polyam & Cellulose Contr Band	DUMMY PRODUCT 20020200760	DUMMY CHEMICAL SUBSTANCE 200202007	DUMMY SUB-PARAGRAPH 2002020	DUMMY PARAGRAPH 200202	Arm Sling/Bandages	Dressings
20020200761	PremierBand 7.5cm x 4m Polyam & Cellulose Contr Band	DUMMY PRODUCT 20020200761	DUMMY CHEMICAL SUBSTANCE 200202007	DUMMY SUB-PARAGRAPH 2002020	DUMMY PARAGRAPH 200202	Arm Sling/Bandages	Dressings
20020200762	PremierBand 10cm x 4m Polyam & Cellulose Contr Band	DUMMY PRODUCT 20020200762	DUMMY CHEMICAL SUBSTANCE 200202007	DUMMY SUB-PARAGRAPH 2002020	DUMMY PARAGRAPH 200202	Arm Sling/Bandages	Dressings
20020200763	PremierBand 15cm x 4m Polyam & Cellulose Contr Band	DUMMY PRODUCT 20020200763	DUMMY CHEMICAL SUBSTANCE 200202007	DUMMY SUB-PARAGRAPH 2002020	DUMMY PARAGRAPH 200202	Arm Sling/Bandages	Dressings
20020200765	Peha-haft 2.5cm x 4m Polyam & Cellulose Contr Band	DUMMY PRODUCT 20020200765	DUMMY CHEMICAL SUBSTANCE 200202007	DUMMY SUB-PARAGRAPH 2002020	DUMMY PARAGRAPH 200202	Arm Sling/Bandages	Dressings
20020200766	Peha-haft 4cm x 4m Polyam & Cellulose Contr Band	DUMMY PRODUCT 20020200766	DUMMY CHEMICAL SUBSTANCE 200202007	DUMMY SUB-PARAGRAPH 2002020	DUMMY PARAGRAPH 200202	Arm Sling/Bandages	Dressings
20020200767	Peha-haft 6cm x 4m Polyam & Cellulose Contr Band	DUMMY PRODUCT 20020200767	DUMMY CHEMICAL SUBSTANCE 200202007	DUMMY SUB-PARAGRAPH 2002020	DUMMY PARAGRAPH 200202	Arm Sling/Bandages	Dressings
20020200768	Peha-haft 8cm x 4m Polyam & Cellulose Contr Band	DUMMY PRODUCT 20020200768	DUMMY CHEMICAL SUBSTANCE 200202007	DUMMY SUB-PARAGRAPH 2002020	DUMMY PARAGRAPH 200202	Arm Sling/Bandages	Dressings
20020200769	Peha-haft 10cm x 4m Polyam & Cellulose Contr Band	DUMMY PRODUCT 20020200769	DUMMY CHEMICAL SUBSTANCE 200202007	DUMMY SUB-PARAGRAPH 2002020	DUMMY PARAGRAPH 200202	Arm Sling/Bandages	Dressings
20020200770	Peha-haft 12cm x 4m Polyam & Cellulose Contr Band	DUMMY PRODUCT 20020200770	DUMMY CHEMICAL SUBSTANCE 200202007	DUMMY SUB-PARAGRAPH 2002020	DUMMY PARAGRAPH 200202	Arm Sling/Bandages	Dressings
20020200801	K-Band 5cm x 4m Ktd Polyam & Cellulose Contr Band	DUMMY PRODUCT 20020200801	DUMMY CHEMICAL SUBSTANCE 200202008	DUMMY SUB-PARAGRAPH 2002020	DUMMY PARAGRAPH 200202	Arm Sling/Bandages	Dressings
20020200802	K-Band 7cm x 4m Ktd Polyam & Cellulose Contr Band	DUMMY PRODUCT 20020200802	DUMMY CHEMICAL SUBSTANCE 200202008	DUMMY SUB-PARAGRAPH 2002020	DUMMY PARAGRAPH 200202	Arm Sling/Bandages	Dressings
20020200803	K-Band 10cm x 4m Ktd Polyam & Cellulose Contr Band	DUMMY PRODUCT 20020200803	DUMMY CHEMICAL SUBSTANCE 200202008	DUMMY SUB-PARAGRAPH 2002020	DUMMY PARAGRAPH 200202	Arm Sling/Bandages	Dressings
20020200804	K-Band 15cm x 4m Ktd Polyam & Cellulose Contr Band	DUMMY PRODUCT 20020200804	DUMMY CHEMICAL SUBSTANCE 200202008	DUMMY SUB-PARAGRAPH 2002020	DUMMY PARAGRAPH 200202	Arm Sling/Bandages	Dressings
20020200810	Knit-Band 5cm x 4m Ktd Polyam & Cellulose Contr Band	DUMMY PRODUCT 20020200810	DUMMY CHEMICAL SUBSTANCE 200202008	DUMMY SUB-PARAGRAPH 2002020	DUMMY PARAGRAPH 200202	Arm Sling/Bandages	Dressings
20020200811	Knit-Band 7cm x 4m Ktd Polyam & Cellulose Contr Band	DUMMY PRODUCT 20020200811	DUMMY CHEMICAL SUBSTANCE 200202008	DUMMY SUB-PARAGRAPH 2002020	DUMMY PARAGRAPH 200202	Arm Sling/Bandages	Dressings
20020200812	Knit-Band 10cm x 4m Ktd Polyam & Cellulose Contr Band	DUMMY PRODUCT 20020200812	DUMMY CHEMICAL SUBSTANCE 200202008	DUMMY SUB-PARAGRAPH 2002020	DUMMY PARAGRAPH 200202	Arm Sling/Bandages	Dressings
20020200813	Knit-Band 15cm x 4m Ktd Polyam & Cellulose Contr Band	DUMMY PRODUCT 20020200813	DUMMY CHEMICAL SUBSTANCE 200202008	DUMMY SUB-PARAGRAPH 2002020	DUMMY PARAGRAPH 200202	Arm Sling/Bandages	Dressings
20020200814	Easifix K 2.5cm x 4m Ktd Polyam & Cellulose Contr Band	DUMMY PRODUCT 20020200814	DUMMY CHEMICAL SUBSTANCE 200202008	DUMMY SUB-PARAGRAPH 2002020	DUMMY PARAGRAPH 200202	Arm Sling/Bandages	Dressings
20020200815	Easifix K 5cm x 4m Ktd Polyam & Cellulose Contr Band	DUMMY PRODUCT 20020200815	DUMMY CHEMICAL SUBSTANCE 200202008	DUMMY SUB-PARAGRAPH 2002020	DUMMY PARAGRAPH 200202	Arm Sling/Bandages	Dressings
20020200816	Easifix K 7.5cm x 4m Ktd Polyam & Cellulose Contr Band	DUMMY PRODUCT 20020200816	DUMMY CHEMICAL SUBSTANCE 200202008	DUMMY SUB-PARAGRAPH 2002020	DUMMY PARAGRAPH 200202	Arm Sling/Bandages	Dressings
20020200817	Easifix K 10cm x 4m Ktd Polyam & Cellulose Contr Band	DUMMY PRODUCT 20020200817	DUMMY CHEMICAL SUBSTANCE 200202008	DUMMY SUB-PARAGRAPH 2002020	DUMMY PARAGRAPH 200202	Arm Sling/Bandages	Dressings
20020200818	Easifix K 15cm x 4m Ktd Polyam & Cellulose Contr Band	DUMMY PRODUCT 20020200818	DUMMY CHEMICAL SUBSTANCE 200202008	DUMMY SUB-PARAGRAPH 2002020	DUMMY PARAGRAPH 200202	Arm Sling/Bandages	Dressings
20020200820	K-Lite 5cm x 4.5m Ktd Elastomer & Viscose Band	DUMMY PRODUCT 20020200820	DUMMY CHEMICAL SUBSTANCE 200202008	DUMMY SUB-PARAGRAPH 2002020	DUMMY PARAGRAPH 200202	Arm Sling/Bandages	Dressings
20020200821	K-Lite 7cm x 4.5m Ktd Elastomer & Viscose Band	DUMMY PRODUCT 20020200821	DUMMY CHEMICAL SUBSTANCE 200202008	DUMMY SUB-PARAGRAPH 2002020	DUMMY PARAGRAPH 200202	Arm Sling/Bandages	Dressings
20020200822	K-Lite 10cm x 4.5m M/Layer Compress Bandaging	DUMMY PRODUCT 20020200822	DUMMY CHEMICAL SUBSTANCE 200202008	DUMMY SUB-PARAGRAPH 2002020	DUMMY PARAGRAPH 200202	Arm Sling/Bandages	Dressings
20020200823	K-Lite 15cm x 4.5m Ktd Elastomer & Viscose Band	DUMMY PRODUCT 20020200823	DUMMY CHEMICAL SUBSTANCE 200202008	DUMMY SUB-PARAGRAPH 2002020	DUMMY PARAGRAPH 200202	Arm Sling/Bandages	Dressings
20020200824	K-Lite Long 10cm x 5.25m M/Layer Compress Bandaging	DUMMY PRODUCT 20020200824	DUMMY CHEMICAL SUBSTANCE 200202008	DUMMY SUB-PARAGRAPH 2002020	DUMMY PARAGRAPH 200202	Arm Sling/Bandages	Dressings
20020200830	K-Plus 10cm x 6m Ktd Elastomer & Viscose Band	DUMMY PRODUCT 20020200830	DUMMY CHEMICAL SUBSTANCE 200202008	DUMMY SUB-PARAGRAPH 2002020	DUMMY PARAGRAPH 200202	Arm Sling/Bandages	Dressings
20020200831	K-Plus 10cm x 8.7m M/Layer Compress Bandaging	DUMMY PRODUCT 20020200831	DUMMY CHEMICAL SUBSTANCE 200202008	DUMMY SUB-PARAGRAPH 2002020	DUMMY PARAGRAPH 200202	Arm Sling/Bandages	Dressings
20020200832	K-Plus Long 10cm x 10.25m M/Layer Compress Bandaging	DUMMY PRODUCT 20020200832	DUMMY CHEMICAL SUBSTANCE 200202008	DUMMY SUB-PARAGRAPH 2002020	DUMMY PARAGRAPH 200202	Arm Sling/Bandages	Dressings
20020200835	Dt App_Band:Ktd Elastomer & Viscose (Litetex +) 10cm x 6m	DUMMY PRODUCT 20020200835	DUMMY CHEMICAL SUBSTANCE 200202008	DUMMY SUB-PARAGRAPH 2002020	DUMMY PARAGRAPH 200202	Arm Sling/Bandages	Dressings
20020200836	Dt App_M/Layer Compress Bandaging (Litetex +) 10cm x 8.7m	DUMMY PRODUCT 20020200836	DUMMY CHEMICAL SUBSTANCE 200202008	DUMMY SUB-PARAGRAPH 2002020	DUMMY PARAGRAPH 200202	Arm Sling/Bandages	Dressings
20020200840	Dt App_Band:Ktd Polyam & Cellulose Contr (Texband) 5cm x 4m	DUMMY PRODUCT 20020200840	DUMMY CHEMICAL SUBSTANCE 200202008	DUMMY SUB-PARAGRAPH 2002020	DUMMY PARAGRAPH 200202	Arm Sling/Bandages	Dressings
20020200841	Dt App_Band:Ktd Polyam & Cellulose Contr (Texband) 7cm x 4m	DUMMY PRODUCT 20020200841	DUMMY CHEMICAL SUBSTANCE 200202008	DUMMY SUB-PARAGRAPH 2002020	DUMMY PARAGRAPH 200202	Arm Sling/Bandages	Dressings
20020200842	Dt App_Band:Ktd Polyam & Cellulose Contr (Texband) 10cm x 4m	DUMMY PRODUCT 20020200842	DUMMY CHEMICAL SUBSTANCE 200202008	DUMMY SUB-PARAGRAPH 2002020	DUMMY PARAGRAPH 200202	Arm Sling/Bandages	Dressings
20020200843	Dt App_Band:Ktd Polyam & Cellulose Contr (Texband) 15cm x 4m	DUMMY PRODUCT 20020200843	DUMMY CHEMICAL SUBSTANCE 200202008	DUMMY SUB-PARAGRAPH 2002020	DUMMY PARAGRAPH 200202	Arm Sling/Bandages	Dressings
20020200845	Dt App_Band:Ktd Elastomer & Viscose (Litetex) 5cm x 4.5m	DUMMY PRODUCT 20020200845	DUMMY CHEMICAL SUBSTANCE 200202008	DUMMY SUB-PARAGRAPH 2002020	DUMMY PARAGRAPH 200202	Arm Sling/Bandages	Dressings
20020200846	Dt App_Band:Ktd Elastomer & Viscose (Litetex) 7cm x 4.5m	DUMMY PRODUCT 20020200846	DUMMY CHEMICAL SUBSTANCE 200202008	DUMMY SUB-PARAGRAPH 2002020	DUMMY PARAGRAPH 200202	Arm Sling/Bandages	Dressings
20020200847	Dt App_Band:Ktd Elastomer & Viscose (Litetex) 10cm x 4.5m	DUMMY PRODUCT 20020200847	DUMMY CHEMICAL SUBSTANCE 200202008	DUMMY SUB-PARAGRAPH 2002020	DUMMY PARAGRAPH 200202	Arm Sling/Bandages	Dressings
20020200848	Dt App_Band:Ktd Elastomer & Viscose (Litetex) 15cm x 4.5m	DUMMY PRODUCT 20020200848	DUMMY CHEMICAL SUBSTANCE 200202008	DUMMY SUB-PARAGRAPH 2002020	DUMMY PARAGRAPH 200202	Arm Sling/Bandages	Dressings
20020200849	Ko-Flex Long 10cm x 7m M/Layer Compress Bandaging	DUMMY PRODUCT 20020200849	DUMMY CHEMICAL SUBSTANCE 200202008	DUMMY SUB-PARAGRAPH 2002020	DUMMY PARAGRAPH 200202	Arm Sling/Bandages	Dressings
20020200850	Coban Self-Adherent 10cm x 6m M/Layer Compress Bandaging	DUMMY PRODUCT 20020200850	DUMMY CHEMICAL SUBSTANCE 200202008	DUMMY SUB-PARAGRAPH 2002020	DUMMY PARAGRAPH 200202	Arm Sling/Bandages	Dressings
20020200851	Ultra Soft 10cm x 3.5m Wadding Band	DUMMY PRODUCT 20020200851	DUMMY CHEMICAL SUBSTANCE 200202008	DUMMY SUB-PARAGRAPH 2002020	DUMMY PARAGRAPH 200202	Arm Sling/Bandages	Dressings
20020200852	Ultra Fast Cohesive 10cm x 6.3m M/Layer Compress Bandaging	DUMMY PRODUCT 20020200852	DUMMY CHEMICAL SUBSTANCE 200202008	DUMMY SUB-PARAGRAPH 2002020	DUMMY PARAGRAPH 200202	Arm Sling/Bandages	Dressings
20020200853	Elset 10cm x 6m M/Layer Compress Bandaging	DUMMY PRODUCT 20020200853	DUMMY CHEMICAL SUBSTANCE 200202008	DUMMY SUB-PARAGRAPH 2002020	DUMMY PARAGRAPH 200202	Arm Sling/Bandages	Dressings
20020200854	Soffban Natur 10cm x 3.5m M/Layer Compress Bandaging	DUMMY PRODUCT 20020200854	DUMMY CHEMICAL SUBSTANCE 200202008	DUMMY SUB-PARAGRAPH 2002020	DUMMY PARAGRAPH 200202	Arm Sling/Bandages	Dressings
20020200855	Profore #3 10cm x 8.7m M/Layer Compress Bandaging	DUMMY PRODUCT 20020200855	DUMMY CHEMICAL SUBSTANCE 200202008	DUMMY SUB-PARAGRAPH 2002020	DUMMY PARAGRAPH 200202	Arm Sling/Bandages	Dressings
20020200856	Profore #4 10cm x 2.5m M/Layer Compress Bandaging	DUMMY PRODUCT 20020200856	DUMMY CHEMICAL SUBSTANCE 200202008	DUMMY SUB-PARAGRAPH 2002020	DUMMY PARAGRAPH 200202	Arm Sling/Bandages	Dressings
20020200857	Ko-Flex 10cm x 6m M/Layer Compress Bandaging	DUMMY PRODUCT 20020200857	DUMMY CHEMICAL SUBSTANCE 200202008	DUMMY SUB-PARAGRAPH 2002020	DUMMY PARAGRAPH 200202	Arm Sling/Bandages	Dressings
20020200858	Ortho-Band Plus 10cm x 3.5cm Sub-Compress Wadding Band	DUMMY PRODUCT 20020200858	DUMMY CHEMICAL SUBSTANCE 200202008	DUMMY SUB-PARAGRAPH 2002020	DUMMY PARAGRAPH 200202	Arm Sling/Bandages	Dressings
20020200859	AAA-Flex 10cm x 6.3m M/Layer Compress Bandaging	DUMMY PRODUCT 20020200859	DUMMY CHEMICAL SUBSTANCE 200202008	DUMMY SUB-PARAGRAPH 2002020	DUMMY PARAGRAPH 200202	Arm Sling/Bandages	Dressings
20020200860	Hospicrepe 239 5cm x 4.5m Cott Crepe Band	DUMMY PRODUCT 20020200860	DUMMY CHEMICAL SUBSTANCE 200202008	DUMMY SUB-PARAGRAPH 2002020	DUMMY PARAGRAPH 200202	Arm Sling/Bandages	Dressings
20020200861	Hospicrepe 239 7.5cm x 4.5m Cott Crepe Band	DUMMY PRODUCT 20020200861	DUMMY CHEMICAL SUBSTANCE 200202008	DUMMY SUB-PARAGRAPH 2002020	DUMMY PARAGRAPH 200202	Arm Sling/Bandages	Dressings
20020200862	Hospicrepe 239 10cm x 4.5m Cott Crepe Band	DUMMY PRODUCT 20020200862	DUMMY CHEMICAL SUBSTANCE 200202008	DUMMY SUB-PARAGRAPH 2002020	DUMMY PARAGRAPH 200202	Arm Sling/Bandages	Dressings
20020200863	Hospicrepe 239 15cm x 4.5m Cott Crepe Band	DUMMY PRODUCT 20020200863	DUMMY CHEMICAL SUBSTANCE 200202008	DUMMY SUB-PARAGRAPH 2002020	DUMMY PARAGRAPH 200202	Arm Sling/Bandages	Dressings
20020200864	Hospicrepe 229 5cm x 4.5m Cott Crepe Band	DUMMY PRODUCT 20020200864	DUMMY CHEMICAL SUBSTANCE 200202008	DUMMY SUB-PARAGRAPH 2002020	DUMMY PARAGRAPH 200202	Arm Sling/Bandages	Dressings
20020200865	Hospicrepe 229 7.5cm x 4.5m Cott Crepe Band	DUMMY PRODUCT 20020200865	DUMMY CHEMICAL SUBSTANCE 200202008	DUMMY SUB-PARAGRAPH 2002020	DUMMY PARAGRAPH 200202	Arm Sling/Bandages	Dressings
20020200866	Hospicrepe 229 10cm x 4.5m Cott Crepe Band	DUMMY PRODUCT 20020200866	DUMMY CHEMICAL SUBSTANCE 200202008	DUMMY SUB-PARAGRAPH 2002020	DUMMY PARAGRAPH 200202	Arm Sling/Bandages	Dressings
20020200867	Hospicrepe 229 15cm x 4.5m Cott Crepe Band	DUMMY PRODUCT 20020200867	DUMMY CHEMICAL SUBSTANCE 200202008	DUMMY SUB-PARAGRAPH 2002020	DUMMY PARAGRAPH 200202	Arm Sling/Bandages	Dressings
20020200870	Hospicrepe 233 5cm x 4.5m Cott Stch Band BP 1988	DUMMY PRODUCT 20020200870	DUMMY CHEMICAL SUBSTANCE 200202008	DUMMY SUB-PARAGRAPH 2002020	DUMMY PARAGRAPH 200202	Arm Sling/Bandages	Dressings
20020200871	Hospicrepe 233 7.5cm x 4.5m Cott Stch Band BP 1988	DUMMY PRODUCT 20020200871	DUMMY CHEMICAL SUBSTANCE 200202008	DUMMY SUB-PARAGRAPH 2002020	DUMMY PARAGRAPH 200202	Arm Sling/Bandages	Dressings
20020200872	Hospicrepe 233 10cm x 4.5m Cott Stch Band BP 1988	DUMMY PRODUCT 20020200872	DUMMY CHEMICAL SUBSTANCE 200202008	DUMMY SUB-PARAGRAPH 2002020	DUMMY PARAGRAPH 200202	Arm Sling/Bandages	Dressings
20020200873	Hospicrepe 233 15cm x 4.5m Cott Stch Band BP 1988	DUMMY PRODUCT 20020200873	DUMMY CHEMICAL SUBSTANCE 200202008	DUMMY SUB-PARAGRAPH 2002020	DUMMY PARAGRAPH 200202	Arm Sling/Bandages	Dressings
20020200874	Comprilan 6cm x 5m Short Stch Compress Band	DUMMY PRODUCT 20020200874	DUMMY CHEMICAL SUBSTANCE 200202008	DUMMY SUB-PARAGRAPH 2002020	DUMMY PARAGRAPH 200202	Arm Sling/Bandages	Dressings
20020200875	Comprilan 8cm x 5m Short Stch Compress Band	DUMMY PRODUCT 20020200875	DUMMY CHEMICAL SUBSTANCE 200202008	DUMMY SUB-PARAGRAPH 2002020	DUMMY PARAGRAPH 200202	Arm Sling/Bandages	Dressings
20020200876	Comprilan 10cm x 5m Short Stch Compress Band	DUMMY PRODUCT 20020200876	DUMMY CHEMICAL SUBSTANCE 200202008	DUMMY SUB-PARAGRAPH 2002020	DUMMY PARAGRAPH 200202	Arm Sling/Bandages	Dressings
20020200877	Comprilan 12cm x 5m Short Stch Compress Band	DUMMY PRODUCT 20020200877	DUMMY CHEMICAL SUBSTANCE 200202008	DUMMY SUB-PARAGRAPH 2002020	DUMMY PARAGRAPH 200202	Arm Sling/Bandages	Dressings
20020200880	Rosidal K 8cm x 5m Short Stch Compress Band	DUMMY PRODUCT 20020200880	DUMMY CHEMICAL SUBSTANCE 200202008	DUMMY SUB-PARAGRAPH 2002020	DUMMY PARAGRAPH 200202	Arm Sling/Bandages	Dressings
20020200881	Rosidal K 10cm x 5m Short Stch Compress Band	DUMMY PRODUCT 20020200881	DUMMY CHEMICAL SUBSTANCE 200202008	DUMMY SUB-PARAGRAPH 2002020	DUMMY PARAGRAPH 200202	Arm Sling/Bandages	Dressings
20020200882	Rosidal K 12cm x 5m Short Stch Compress Band	DUMMY PRODUCT 20020200882	DUMMY CHEMICAL SUBSTANCE 200202008	DUMMY SUB-PARAGRAPH 2002020	DUMMY PARAGRAPH 200202	Arm Sling/Bandages	Dressings
20020200883	Rosidal K 4cm x 5m Short Stch Compress Band	DUMMY PRODUCT 20020200883	DUMMY CHEMICAL SUBSTANCE 200202008	DUMMY SUB-PARAGRAPH 2002020	DUMMY PARAGRAPH 200202	Arm Sling/Bandages	Dressings
20020200884	Rosidal K 6cm x 5m Short Stch Compress Band	DUMMY PRODUCT 20020200884	DUMMY CHEMICAL SUBSTANCE 200202008	DUMMY SUB-PARAGRAPH 2002020	DUMMY PARAGRAPH 200202	Arm Sling/Bandages	Dressings
20020200885	Rosidal K 10cm x 10m Short Stch Compress Band	DUMMY PRODUCT 20020200885	DUMMY CHEMICAL SUBSTANCE 200202008	DUMMY SUB-PARAGRAPH 2002020	DUMMY PARAGRAPH 200202	Arm Sling/Bandages	Dressings
20020200886	Dt App_Band:Short Stch Compress (Tensolan K) 8cm x 5m	DUMMY PRODUCT 20020200886	DUMMY CHEMICAL SUBSTANCE 200202008	DUMMY SUB-PARAGRAPH 2002020	DUMMY PARAGRAPH 200202	Arm Sling/Bandages	Dressings
20020200887	Dt App_Band:Short Stch Compress (Tensolan K) 10cm x 5m	DUMMY PRODUCT 20020200887	DUMMY CHEMICAL SUBSTANCE 200202008	DUMMY SUB-PARAGRAPH 2002020	DUMMY PARAGRAPH 200202	Arm Sling/Bandages	Dressings
20020200888	Dt App_Band:Short Stch Compress (Tensolan K) 12cm x 5m	DUMMY PRODUCT 20020200888	DUMMY CHEMICAL SUBSTANCE 200202008	DUMMY SUB-PARAGRAPH 2002020	DUMMY PARAGRAPH 200202	Arm Sling/Bandages	Dressings
20020200890	Varex Short Stch 10cm x 5m Compress Band	DUMMY PRODUCT 20020200890	DUMMY CHEMICAL SUBSTANCE 200202008	DUMMY SUB-PARAGRAPH 2002020	DUMMY PARAGRAPH 200202	Arm Sling/Bandages	Dressings
20020200893	Silkolan 8cm x 5m Short Stch Compress Band	DUMMY PRODUCT 20020200893	DUMMY CHEMICAL SUBSTANCE 200202008	DUMMY SUB-PARAGRAPH 2002020	DUMMY PARAGRAPH 200202	Arm Sling/Bandages	Dressings
20020200894	Silkolan 10cm x 5m Short Stch Compress Band	DUMMY PRODUCT 20020200894	DUMMY CHEMICAL SUBSTANCE 200202008	DUMMY SUB-PARAGRAPH 2002020	DUMMY PARAGRAPH 200202	Arm Sling/Bandages	Dressings
20020200895	Setocrepe 10cm x 4.5m M/Layer Compress Bandaging	DUMMY PRODUCT 20020200895	DUMMY CHEMICAL SUBSTANCE 200202008	DUMMY SUB-PARAGRAPH 2002020	DUMMY PARAGRAPH 200202	Arm Sling/Bandages	Dressings
20020200897	Meban 10cm x 6m M/Layer Compress Bandaging	DUMMY PRODUCT 20020200897	DUMMY CHEMICAL SUBSTANCE 200202008	DUMMY SUB-PARAGRAPH 2002020	DUMMY PARAGRAPH 200202	Arm Sling/Bandages	Dressings
20020200898	CliniPlus 10cm x 8.7m Ktd Elastomer & Viscose Band	DUMMY PRODUCT 20020200898	DUMMY CHEMICAL SUBSTANCE 200202008	DUMMY SUB-PARAGRAPH 2002020	DUMMY PARAGRAPH 200202	Arm Sling/Bandages	Dressings
20020200901	Elset 15cm x 6m Ktd Elastomer & Viscose Band	DUMMY PRODUCT 20020200901	DUMMY CHEMICAL SUBSTANCE 200202009	DUMMY SUB-PARAGRAPH 2002020	DUMMY PARAGRAPH 200202	Arm Sling/Bandages	Dressings
20020200902	Elset 10cm x 8m M/Layer Compress Bandaging	DUMMY PRODUCT 20020200902	DUMMY CHEMICAL SUBSTANCE 200202009	DUMMY SUB-PARAGRAPH 2002020	DUMMY PARAGRAPH 200202	Arm Sling/Bandages	Dressings
20020200903	Elset S 15cm x 12m Ktd Elastomer & Viscose Band	DUMMY PRODUCT 20020200903	DUMMY CHEMICAL SUBSTANCE 200202009	DUMMY SUB-PARAGRAPH 2002020	DUMMY PARAGRAPH 200202	Arm Sling/Bandages	Dressings
20020200905	Flexi-Ban 10cm x 3.5m Sub-Compress Wadding Band	DUMMY PRODUCT 20020200905	DUMMY CHEMICAL SUBSTANCE 200202009	DUMMY SUB-PARAGRAPH 2002020	DUMMY PARAGRAPH 200202	Arm Sling/Bandages	Dressings
20020200910	Softexe 10cm x 3.5m M/Layer Compress Bandaging	DUMMY PRODUCT 20020200910	DUMMY CHEMICAL SUBSTANCE 200202009	DUMMY SUB-PARAGRAPH 2002020	DUMMY PARAGRAPH 200202	Arm Sling/Bandages	Dressings
20020200912	SurePress 10cm x 3m M/Layer Compress Bandaging	DUMMY PRODUCT 20020200912	DUMMY CHEMICAL SUBSTANCE 200202009	DUMMY SUB-PARAGRAPH 2002020	DUMMY PARAGRAPH 200202	Arm Sling/Bandages	Dressings
20020200913	K-Soft 10cm x 3.5m M/Layer Compress Bandaging	DUMMY PRODUCT 20020200913	DUMMY CHEMICAL SUBSTANCE 200202009	DUMMY SUB-PARAGRAPH 2002020	DUMMY PARAGRAPH 200202	Arm Sling/Bandages	Dressings
20020200914	K-Soft Long 10cm x 4.5m M/Layer Compress Bandaging	DUMMY PRODUCT 20020200914	DUMMY CHEMICAL SUBSTANCE 200202009	DUMMY SUB-PARAGRAPH 2002020	DUMMY PARAGRAPH 200202	Arm Sling/Bandages	Dressings
20020200915	Cellona Undercast 7.5cm x 2.75m M/Layer Compress Bandaging	DUMMY PRODUCT 20020200915	DUMMY CHEMICAL SUBSTANCE 200202009	DUMMY SUB-PARAGRAPH 2002020	DUMMY PARAGRAPH 200202	Arm Sling/Bandages	Dressings
20020200916	Cellona Undercast 10cm x 2.75m M/Layer Compress Bandaging	DUMMY PRODUCT 20020200916	DUMMY CHEMICAL SUBSTANCE 200202009	DUMMY SUB-PARAGRAPH 2002020	DUMMY PARAGRAPH 200202	Arm Sling/Bandages	Dressings
20020200917	Cellona Undercast 15cm x 2.75m M/Layer Compress Bandaging	DUMMY PRODUCT 20020200917	DUMMY CHEMICAL SUBSTANCE 200202009	DUMMY SUB-PARAGRAPH 2002020	DUMMY PARAGRAPH 200202	Arm Sling/Bandages	Dressings
20020200918	Cellona Undercast 5cm x 2.75m M/Layer Compress Bandaging	DUMMY PRODUCT 20020200918	DUMMY CHEMICAL SUBSTANCE 200202009	DUMMY SUB-PARAGRAPH 2002020	DUMMY PARAGRAPH 200202	Arm Sling/Bandages	Dressings
20020200921	CliniLite 5cm x 4.5m Ktd Elastomer & Viscose Band	DUMMY PRODUCT 20020200921	DUMMY CHEMICAL SUBSTANCE 200202009	DUMMY SUB-PARAGRAPH 2002020	DUMMY PARAGRAPH 200202	Arm Sling/Bandages	Dressings
20020200922	CliniLite 7.5cm x 4.5m Ktd Elastomer & Viscose Band	DUMMY PRODUCT 20020200922	DUMMY CHEMICAL SUBSTANCE 200202009	DUMMY SUB-PARAGRAPH 2002020	DUMMY PARAGRAPH 200202	Arm Sling/Bandages	Dressings
20020200923	CliniLite 10cm x 4.5m Ktd Elastomer & Viscose Band	DUMMY PRODUCT 20020200923	DUMMY CHEMICAL SUBSTANCE 200202009	DUMMY SUB-PARAGRAPH 2002020	DUMMY PARAGRAPH 200202	Arm Sling/Bandages	Dressings
20020200924	CliniLite 15cm x 4.5m Ktd Elastomer & Viscose Band	DUMMY PRODUCT 20020200924	DUMMY CHEMICAL SUBSTANCE 200202009	DUMMY SUB-PARAGRAPH 2002020	DUMMY PARAGRAPH 200202	Arm Sling/Bandages	Dressings
20020200925	Setoprime 9.5cm x 9.5cm M/Layer Compress Bandaging	DUMMY PRODUCT 20020200925	DUMMY CHEMICAL SUBSTANCE 200202009	DUMMY SUB-PARAGRAPH 2002020	DUMMY PARAGRAPH 200202	Arm Sling/Bandages	Dressings
20020200930	Actico 10cm x 6m Short Stch Compress Band	DUMMY PRODUCT 20020200930	DUMMY CHEMICAL SUBSTANCE 200202009	DUMMY SUB-PARAGRAPH 2002020	DUMMY PARAGRAPH 200202	Arm Sling/Bandages	Dressings
20020200931	Actico 4cm x 6m Short Stch Compress Band	DUMMY PRODUCT 20020200931	DUMMY CHEMICAL SUBSTANCE 200202009	DUMMY SUB-PARAGRAPH 2002020	DUMMY PARAGRAPH 200202	Arm Sling/Bandages	Dressings
20020200932	Actico 6cm x 6m Short Stch Compress Band	DUMMY PRODUCT 20020200932	DUMMY CHEMICAL SUBSTANCE 200202009	DUMMY SUB-PARAGRAPH 2002020	DUMMY PARAGRAPH 200202	Arm Sling/Bandages	Dressings
20020200933	Actico 8cm x 6m Short Stch Compress Band	DUMMY PRODUCT 20020200933	DUMMY CHEMICAL SUBSTANCE 200202009	DUMMY SUB-PARAGRAPH 2002020	DUMMY PARAGRAPH 200202	Arm Sling/Bandages	Dressings
20020200934	Actico 12cm x 6m Short Stch Compress Band	DUMMY PRODUCT 20020200934	DUMMY CHEMICAL SUBSTANCE 200202009	DUMMY SUB-PARAGRAPH 2002020	DUMMY PARAGRAPH 200202	Arm Sling/Bandages	Dressings
20020200935	Velband 10cm x 4.5m M/Layer Compress Bandaging	DUMMY PRODUCT 20020200935	DUMMY CHEMICAL SUBSTANCE 200202009	DUMMY SUB-PARAGRAPH 2002020	DUMMY PARAGRAPH 200202	Arm Sling/Bandages	Dressings
20020200940	Paratex 9.5cm x 9.5cm M/Layer Compress Bandaging	DUMMY PRODUCT 20020200940	DUMMY CHEMICAL SUBSTANCE 200202009	DUMMY SUB-PARAGRAPH 2002020	DUMMY PARAGRAPH 200202	Arm Sling/Bandages	Dressings
20020200945	Profore Wound Contact Layer 14cmx20cm M/Layer Compress Band	DUMMY PRODUCT 20020200945	DUMMY CHEMICAL SUBSTANCE 200202009	DUMMY SUB-PARAGRAPH 2002020	DUMMY PARAGRAPH 200202	Arm Sling/Bandages	Dressings
20020200950	Actiban 8cm x 5m Short Stch Compress Band	DUMMY PRODUCT 20020200950	DUMMY CHEMICAL SUBSTANCE 200202009	DUMMY SUB-PARAGRAPH 2002020	DUMMY PARAGRAPH 200202	Arm Sling/Bandages	Dressings
20020200951	Actiban 10cm x 5m Short Stch Compress Band	DUMMY PRODUCT 20020200951	DUMMY CHEMICAL SUBSTANCE 200202009	DUMMY SUB-PARAGRAPH 2002020	DUMMY PARAGRAPH 200202	Arm Sling/Bandages	Dressings
20020200952	Actiban 12cm x 5m Short Stch Compress Band	DUMMY PRODUCT 20020200952	DUMMY CHEMICAL SUBSTANCE 200202009	DUMMY SUB-PARAGRAPH 2002020	DUMMY PARAGRAPH 200202	Arm Sling/Bandages	Dressings
20020200955	Knit-Firm 5cm x 4.5m Ktd Elastomer & Viscose Band	DUMMY PRODUCT 20020200955	DUMMY CHEMICAL SUBSTANCE 200202009	DUMMY SUB-PARAGRAPH 2002020	DUMMY PARAGRAPH 200202	Arm Sling/Bandages	Dressings
20020200956	Knit-Firm 7cm x 4.5m Ktd Elastomer & Viscose Band	DUMMY PRODUCT 20020200956	DUMMY CHEMICAL SUBSTANCE 200202009	DUMMY SUB-PARAGRAPH 2002020	DUMMY PARAGRAPH 200202	Arm Sling/Bandages	Dressings
20020200957	Knit-Firm 10cm x 4.5m Ktd Elastomer & Viscose Band	DUMMY PRODUCT 20020200957	DUMMY CHEMICAL SUBSTANCE 200202009	DUMMY SUB-PARAGRAPH 2002020	DUMMY PARAGRAPH 200202	Arm Sling/Bandages	Dressings
20020200958	Knit-Firm 15cm x 4.5m Ktd Elastomer & Viscose Band	DUMMY PRODUCT 20020200958	DUMMY CHEMICAL SUBSTANCE 200202009	DUMMY SUB-PARAGRAPH 2002020	DUMMY PARAGRAPH 200202	Arm Sling/Bandages	Dressings
20020200960	MillPlus 10cm x 6m Ktd Elastomer & Viscose Band	DUMMY PRODUCT 20020200960	DUMMY CHEMICAL SUBSTANCE 200202009	DUMMY SUB-PARAGRAPH 2002020	DUMMY PARAGRAPH 200202	Arm Sling/Bandages	Dressings
20020200961	MillPlus 10cm x 8.7m M/Layer Compress Bandaging	DUMMY PRODUCT 20020200961	DUMMY CHEMICAL SUBSTANCE 200202009	DUMMY SUB-PARAGRAPH 2002020	DUMMY PARAGRAPH 200202	Arm Sling/Bandages	Dressings
20020200962	L3 10cm x 8.6m Ktd Elastomer & Viscose Band	DUMMY PRODUCT 20020200962	DUMMY CHEMICAL SUBSTANCE 200202009	DUMMY SUB-PARAGRAPH 2002020	DUMMY PARAGRAPH 200202	Arm Sling/Bandages	Dressings
20020200965	Hospiform 6cm x 4m Conform Syn Band	DUMMY PRODUCT 20020200965	DUMMY CHEMICAL SUBSTANCE 200202009	DUMMY SUB-PARAGRAPH 2002020	DUMMY PARAGRAPH 200202	Arm Sling/Bandages	Dressings
20020200966	Hospiform 8cm x 4m Conform Syn Band	DUMMY PRODUCT 20020200966	DUMMY CHEMICAL SUBSTANCE 200202009	DUMMY SUB-PARAGRAPH 2002020	DUMMY PARAGRAPH 200202	Arm Sling/Bandages	Dressings
20020200967	Hospiform 10cm x 4m Conform Syn Band	DUMMY PRODUCT 20020200967	DUMMY CHEMICAL SUBSTANCE 200202009	DUMMY SUB-PARAGRAPH 2002020	DUMMY PARAGRAPH 200202	Arm Sling/Bandages	Dressings
20020200968	Hospiform 12cm x 4m Conform Syn Band	DUMMY PRODUCT 20020200968	DUMMY CHEMICAL SUBSTANCE 200202009	DUMMY SUB-PARAGRAPH 2002020	DUMMY PARAGRAPH 200202	Arm Sling/Bandages	Dressings
20020200970	Profore #1 10cm x 3.5m M/Layer Compress Bandaging	DUMMY PRODUCT 20020200970	DUMMY CHEMICAL SUBSTANCE 200202009	DUMMY SUB-PARAGRAPH 2002020	DUMMY PARAGRAPH 200202	Arm Sling/Bandages	Dressings
20020200971	Profore #2 10cm x 4.5m M/Layer Compress Bandaging	DUMMY PRODUCT 20020200971	DUMMY CHEMICAL SUBSTANCE 200202009	DUMMY SUB-PARAGRAPH 2002020	DUMMY PARAGRAPH 200202	Arm Sling/Bandages	Dressings
20020200975	Profore + 10cm x 3m M/Layer Compress Bandaging	DUMMY PRODUCT 20020200975	DUMMY CHEMICAL SUBSTANCE 200202009	DUMMY SUB-PARAGRAPH 2002020	DUMMY PARAGRAPH 200202	Arm Sling/Bandages	Dressings
20020200980	Hospi Four #1 10cm x 3.5m M/Layer Compress Bandaging	DUMMY PRODUCT 20020200980	DUMMY CHEMICAL SUBSTANCE 200202009	DUMMY SUB-PARAGRAPH 2002020	DUMMY PARAGRAPH 200202	Arm Sling/Bandages	Dressings
20020200981	Hospi Four #2 10cm x 4.5m M/Layer Compress Bandaging	DUMMY PRODUCT 20020200981	DUMMY CHEMICAL SUBSTANCE 200202009	DUMMY SUB-PARAGRAPH 2002020	DUMMY PARAGRAPH 200202	Arm Sling/Bandages	Dressings
20020200982	Hospi Four #3 10cm x 8.7m M/Layer Compress Bandaging	DUMMY PRODUCT 20020200982	DUMMY CHEMICAL SUBSTANCE 200202009	DUMMY SUB-PARAGRAPH 2002020	DUMMY PARAGRAPH 200202	Arm Sling/Bandages	Dressings
20020200990	K-Four 9.5cm x 9.5cm M/Layer Compress Bandaging	DUMMY PRODUCT 20020200990	DUMMY CHEMICAL SUBSTANCE 200202009	DUMMY SUB-PARAGRAPH 2002020	DUMMY PARAGRAPH 200202	Arm Sling/Bandages	Dressings
20020200991	K-Four #1 10cm x 3.5m M/Layer Compress Bandaging	DUMMY PRODUCT 20020200991	DUMMY CHEMICAL SUBSTANCE 200202009	DUMMY SUB-PARAGRAPH 2002020	DUMMY PARAGRAPH 200202	Arm Sling/Bandages	Dressings
20020200992	K-Four #2 10cm x 4.5m M/Layer Compress Bandaging	DUMMY PRODUCT 20020200992	DUMMY CHEMICAL SUBSTANCE 200202009	DUMMY SUB-PARAGRAPH 2002020	DUMMY PARAGRAPH 200202	Arm Sling/Bandages	Dressings
20020200993	K-Four #3 10cm x 8.7m M/Layer Compress Bandaging	DUMMY PRODUCT 20020200993	DUMMY CHEMICAL SUBSTANCE 200202009	DUMMY SUB-PARAGRAPH 2002020	DUMMY PARAGRAPH 200202	Arm Sling/Bandages	Dressings
20020201000	System 4 9.5cm x 9.5cm M/Layer Compress Bandaging	DUMMY PRODUCT 20020201000	DUMMY CHEMICAL SUBSTANCE 200202010	DUMMY SUB-PARAGRAPH 2002020	DUMMY PARAGRAPH 200202	Arm Sling/Bandages	Dressings
20020201001	System 4 #1 10cm x 3.5m M/Layer Compress Bandaging	DUMMY PRODUCT 20020201001	DUMMY CHEMICAL SUBSTANCE 200202010	DUMMY SUB-PARAGRAPH 2002020	DUMMY PARAGRAPH 200202	Arm Sling/Bandages	Dressings
20020201002	System 4 #2 10cm x 4.5m M/Layer Compress Bandaging	DUMMY PRODUCT 20020201002	DUMMY CHEMICAL SUBSTANCE 200202010	DUMMY SUB-PARAGRAPH 2002020	DUMMY PARAGRAPH 200202	Arm Sling/Bandages	Dressings
20020201003	System 4 #3 10cm x 6m M/Layer Compress Bandaging	DUMMY PRODUCT 20020201003	DUMMY CHEMICAL SUBSTANCE 200202010	DUMMY SUB-PARAGRAPH 2002020	DUMMY PARAGRAPH 200202	Arm Sling/Bandages	Dressings
20020201004	System 4 #3 10cm x 8m M/Layer Compress Bandaging	DUMMY PRODUCT 20020201004	DUMMY CHEMICAL SUBSTANCE 200202010	DUMMY SUB-PARAGRAPH 2002020	DUMMY PARAGRAPH 200202	Arm Sling/Bandages	Dressings
20020201010	Ultra Four #1 10cm x 3.5m M/Layer Compress Bandaging	DUMMY PRODUCT 20020201010	DUMMY CHEMICAL SUBSTANCE 200202010	DUMMY SUB-PARAGRAPH 2002020	DUMMY PARAGRAPH 200202	Arm Sling/Bandages	Dressings
20020201011	Ultra Lite 10cm x 4.5m M/Layer Compress Bandaging	DUMMY PRODUCT 20020201011	DUMMY CHEMICAL SUBSTANCE 200202010	DUMMY SUB-PARAGRAPH 2002020	DUMMY PARAGRAPH 200202	Arm Sling/Bandages	Dressings
20020201012	Ultra Plus 10cm x 8.7m M/Layer Compress Bandaging	DUMMY PRODUCT 20020201012	DUMMY CHEMICAL SUBSTANCE 200202010	DUMMY SUB-PARAGRAPH 2002020	DUMMY PARAGRAPH 200202	Arm Sling/Bandages	Dressings
20020201013	Ultra Four 14.5cm x 12.5cm M/Layer Compress Bandaging	DUMMY PRODUCT 20020201013	DUMMY CHEMICAL SUBSTANCE 200202010	DUMMY SUB-PARAGRAPH 2002020	DUMMY PARAGRAPH 200202	Arm Sling/Bandages	Dressings
20020201015	ProGuide Wound Contact Layer 10cmx10cm M/Layer Compress Band	DUMMY PRODUCT 20020201015	DUMMY CHEMICAL SUBSTANCE 200202010	DUMMY SUB-PARAGRAPH 2002020	DUMMY PARAGRAPH 200202	Arm Sling/Bandages	Dressings
20020201016	ProGuide #1 10cm x 4m M/Layer Compress Bandaging	DUMMY PRODUCT 20020201016	DUMMY CHEMICAL SUBSTANCE 200202010	DUMMY SUB-PARAGRAPH 2002020	DUMMY PARAGRAPH 200202	Arm Sling/Bandages	Dressings
20020201017	ProGuide #2 Red 10cm x 3m M/Layer Compress Bandaging	DUMMY PRODUCT 20020201017	DUMMY CHEMICAL SUBSTANCE 200202010	DUMMY SUB-PARAGRAPH 2002020	DUMMY PARAGRAPH 200202	Arm Sling/Bandages	Dressings
20020201018	ProGuide #2 Yellow 10cm x 3m M/Layer Compress Bandaging	DUMMY PRODUCT 20020201018	DUMMY CHEMICAL SUBSTANCE 200202010	DUMMY SUB-PARAGRAPH 2002020	DUMMY PARAGRAPH 200202	Arm Sling/Bandages	Dressings
20020201019	ProGuide #2 Green 10cm x 3m M/Layer Compress Bandaging	DUMMY PRODUCT 20020201019	DUMMY CHEMICAL SUBSTANCE 200202010	DUMMY SUB-PARAGRAPH 2002020	DUMMY PARAGRAPH 200202	Arm Sling/Bandages	Dressings
20020201020	Profore Lite M/Layer Compress Bandaging Kit	DUMMY PRODUCT 20020201020	DUMMY CHEMICAL SUBSTANCE 200202010	DUMMY SUB-PARAGRAPH 2002020	DUMMY PARAGRAPH 200202	Arm Sling/Bandages	Dressings
20020201021	Profore Up To 18cm M/Layer Compress Bandaging Kit	DUMMY PRODUCT 20020201021	DUMMY CHEMICAL SUBSTANCE 200202010	DUMMY SUB-PARAGRAPH 2002020	DUMMY PARAGRAPH 200202	Arm Sling/Bandages	Dressings
20020201022	Profore 18-25cm M/Layer Compress Bandaging Kit	DUMMY PRODUCT 20020201022	DUMMY CHEMICAL SUBSTANCE 200202010	DUMMY SUB-PARAGRAPH 2002020	DUMMY PARAGRAPH 200202	Arm Sling/Bandages	Dressings
20020201023	Profore 25-30cm M/Layer Compress Bandaging Kit	DUMMY PRODUCT 20020201023	DUMMY CHEMICAL SUBSTANCE 200202010	DUMMY SUB-PARAGRAPH 2002020	DUMMY PARAGRAPH 200202	Arm Sling/Bandages	Dressings
20020201024	Profore Above 30cm M/Layer Compress Bandaging Kit	DUMMY PRODUCT 20020201024	DUMMY CHEMICAL SUBSTANCE 200202010	DUMMY SUB-PARAGRAPH 2002020	DUMMY PARAGRAPH 200202	Arm Sling/Bandages	Dressings
20020201030	ProGuide 2 Layer 18-22cm M/Layer Compress Bandaging Kit	DUMMY PRODUCT 20020201030	DUMMY CHEMICAL SUBSTANCE 200202010	DUMMY SUB-PARAGRAPH 2002020	DUMMY PARAGRAPH 200202	Arm Sling/Bandages	Dressings
20020201031	ProGuide 2 Layer 22-28cm M/Layer Compress Bandaging Kit	DUMMY PRODUCT 20020201031	DUMMY CHEMICAL SUBSTANCE 200202010	DUMMY SUB-PARAGRAPH 2002020	DUMMY PARAGRAPH 200202	Arm Sling/Bandages	Dressings
20020201032	ProGuide 2 Layer 28-32cm M/Layer Compress Bandaging Kit	DUMMY PRODUCT 20020201032	DUMMY CHEMICAL SUBSTANCE 200202010	DUMMY SUB-PARAGRAPH 2002020	DUMMY PARAGRAPH 200202	Arm Sling/Bandages	Dressings
20020201033	Jobst Comprifore 18-25cm M/Layer Compress Bandaging Kit	DUMMY PRODUCT 20020201033	DUMMY CHEMICAL SUBSTANCE 200202010	DUMMY SUB-PARAGRAPH 2002020	DUMMY PARAGRAPH 200202	Arm Sling/Bandages	Dressings
20020201034	Jobst Comprifore Ltx-free 18-25cmM/LayerCompressBandagingKit	DUMMY PRODUCT 20020201034	DUMMY CHEMICAL SUBSTANCE 200202010	DUMMY SUB-PARAGRAPH 2002020	DUMMY PARAGRAPH 200202	Arm Sling/Bandages	Dressings
20020201035	Jobst Comprifore Lite 18-25cm M/Layer Compress Bandaging Kit	DUMMY PRODUCT 20020201035	DUMMY CHEMICAL SUBSTANCE 200202010	DUMMY SUB-PARAGRAPH 2002020	DUMMY PARAGRAPH 200202	Arm Sling/Bandages	Dressings
20020201036	Jobst Comprifore Lite Ltx-free 18-25cmM/LayerCompressBandKit	DUMMY PRODUCT 20020201036	DUMMY CHEMICAL SUBSTANCE 200202010	DUMMY SUB-PARAGRAPH 2002020	DUMMY PARAGRAPH 200202	Arm Sling/Bandages	Dressings
20020201037	Pro-Two 18-25cm M/Layer Compress Bandaging Kit	DUMMY PRODUCT 20020201037	DUMMY CHEMICAL SUBSTANCE 200202010	DUMMY SUB-PARAGRAPH 2002020	DUMMY PARAGRAPH 200202	Arm Sling/Bandages	Dressings
20020201038	Pro-Two 25-32cm M/Layer Compress Bandaging Kit	DUMMY PRODUCT 20020201038	DUMMY CHEMICAL SUBSTANCE 200202010	DUMMY SUB-PARAGRAPH 2002020	DUMMY PARAGRAPH 200202	Arm Sling/Bandages	Dressings
20020201039	Pro-Two Above 32cm M/Layer Compress Bandaging Kit	DUMMY PRODUCT 20020201039	DUMMY CHEMICAL SUBSTANCE 200202010	DUMMY SUB-PARAGRAPH 2002020	DUMMY PARAGRAPH 200202	Arm Sling/Bandages	Dressings
20020201040	Ultra Four 18-25cm M/Layer Compress Bandaging Kit	DUMMY PRODUCT 20020201040	DUMMY CHEMICAL SUBSTANCE 200202010	DUMMY SUB-PARAGRAPH 2002020	DUMMY PARAGRAPH 200202	Arm Sling/Bandages	Dressings
20020201042	Ultra Four RC M/Layer Compress Bandaging Kit	DUMMY PRODUCT 20020201042	DUMMY CHEMICAL SUBSTANCE 200202010	DUMMY SUB-PARAGRAPH 2002020	DUMMY PARAGRAPH 200202	Arm Sling/Bandages	Dressings
20020201043	Ultra Four Up To 18cm M/Layer Compress Bandaging Kit	DUMMY PRODUCT 20020201043	DUMMY CHEMICAL SUBSTANCE 200202010	DUMMY SUB-PARAGRAPH 2002020	DUMMY PARAGRAPH 200202	Arm Sling/Bandages	Dressings
20020201045	K-Four 18-25cm M/Layer Compress Bandaging Kit	DUMMY PRODUCT 20020201045	DUMMY CHEMICAL SUBSTANCE 200202010	DUMMY SUB-PARAGRAPH 2002020	DUMMY PARAGRAPH 200202	Arm Sling/Bandages	Dressings
20020201046	K-Four Less Than 18cm M/Layer Compress Bandaging Kit	DUMMY PRODUCT 20020201046	DUMMY CHEMICAL SUBSTANCE 200202010	DUMMY SUB-PARAGRAPH 2002020	DUMMY PARAGRAPH 200202	Arm Sling/Bandages	Dressings
20020201047	K-Four 25cm-30cm M/Layer Compress Bandaging Kit	DUMMY PRODUCT 20020201047	DUMMY CHEMICAL SUBSTANCE 200202010	DUMMY SUB-PARAGRAPH 2002020	DUMMY PARAGRAPH 200202	Arm Sling/Bandages	Dressings
20020201048	K-Four Greater Than 30cm M/Layer Compress Bandaging Kit	DUMMY PRODUCT 20020201048	DUMMY CHEMICAL SUBSTANCE 200202010	DUMMY SUB-PARAGRAPH 2002020	DUMMY PARAGRAPH 200202	Arm Sling/Bandages	Dressings
20020201049	K-Four Reduced Compress 18cm+ M/Layer Compress Bandaging Kit	DUMMY PRODUCT 20020201049	DUMMY CHEMICAL SUBSTANCE 200202010	DUMMY SUB-PARAGRAPH 2002020	DUMMY PARAGRAPH 200202	Arm Sling/Bandages	Dressings
20020201050	System 4 18-25cm M/Layer Compress Bandaging Kit	DUMMY PRODUCT 20020201050	DUMMY CHEMICAL SUBSTANCE 200202010	DUMMY SUB-PARAGRAPH 2002020	DUMMY PARAGRAPH 200202	Arm Sling/Bandages	Dressings
20020201051	System 4 18-25cm M/Layer Compress Bandaging Kit	DUMMY PRODUCT 20020201051	DUMMY CHEMICAL SUBSTANCE 200202010	DUMMY SUB-PARAGRAPH 2002020	DUMMY PARAGRAPH 200202	Arm Sling/Bandages	Dressings
20020201055	Advasoft 10cm x 3.5m Sub-Compress Wadding Band	DUMMY PRODUCT 20020201055	DUMMY CHEMICAL SUBSTANCE 200202010	DUMMY SUB-PARAGRAPH 2002020	DUMMY PARAGRAPH 200202	Arm Sling/Bandages	Dressings
20020201060	Profore Ltx-free 18-25cm M/Layer Compress Band Kit	DUMMY PRODUCT 20020201060	DUMMY CHEMICAL SUBSTANCE 200202010	DUMMY SUB-PARAGRAPH 2002020	DUMMY PARAGRAPH 200202	Arm Sling/Bandages	Dressings
20020201061	Profore Lite Ltx Free M/Layer Compress Band Kit	DUMMY PRODUCT 20020201061	DUMMY CHEMICAL SUBSTANCE 200202010	DUMMY SUB-PARAGRAPH 2002020	DUMMY PARAGRAPH 200202	Arm Sling/Bandages	Dressings
20020201065	Profore #1 Ltx-free 10cm x 3.5m M/Layer Compress Bandaging	DUMMY PRODUCT 20020201065	DUMMY CHEMICAL SUBSTANCE 200202010	DUMMY SUB-PARAGRAPH 2002020	DUMMY PARAGRAPH 200202	Arm Sling/Bandages	Dressings
20020201066	Profore #2 Ltx-free 10cm x 4.5m M/Layer Compress Bandaging	DUMMY PRODUCT 20020201066	DUMMY CHEMICAL SUBSTANCE 200202010	DUMMY SUB-PARAGRAPH 2002020	DUMMY PARAGRAPH 200202	Arm Sling/Bandages	Dressings
20020201067	Profore #3 Ltx-free 10cm x 8.7m M/Layer Compress Bandaging	DUMMY PRODUCT 20020201067	DUMMY CHEMICAL SUBSTANCE 200202010	DUMMY SUB-PARAGRAPH 2002020	DUMMY PARAGRAPH 200202	Arm Sling/Bandages	Dressings
20020201068	Profore #4 Ltx-free 10cm x 2.5m M/Layer Compress Bandaging	DUMMY PRODUCT 20020201068	DUMMY CHEMICAL SUBSTANCE 200202010	DUMMY SUB-PARAGRAPH 2002020	DUMMY PARAGRAPH 200202	Arm Sling/Bandages	Dressings
20020201070	Profore + Ltx-free 10cm x 3m M/Layer Compress Bandaging	DUMMY PRODUCT 20020201070	DUMMY CHEMICAL SUBSTANCE 200202010	DUMMY SUB-PARAGRAPH 2002020	DUMMY PARAGRAPH 200202	Arm Sling/Bandages	Dressings
20020201073	Coban 2 Comfort Layer 10cm x 2.7m M/Layer Compress Bandaging	DUMMY PRODUCT 20020201073	DUMMY CHEMICAL SUBSTANCE 200202010	DUMMY SUB-PARAGRAPH 2002020	DUMMY PARAGRAPH 200202	Arm Sling/Bandages	Dressings
20020201074	Coban 2 Lite M/Layer Compress Bandaging Kit	DUMMY PRODUCT 20020201074	DUMMY CHEMICAL SUBSTANCE 200202010	DUMMY SUB-PARAGRAPH 2002020	DUMMY PARAGRAPH 200202	Arm Sling/Bandages	Dressings
20020201075	Coban 2 One Size M/Layer Compress Bandaging Kit	DUMMY PRODUCT 20020201075	DUMMY CHEMICAL SUBSTANCE 200202010	DUMMY SUB-PARAGRAPH 2002020	DUMMY PARAGRAPH 200202	Arm Sling/Bandages	Dressings
20020201076	UrgoKTwo Size 18-25cm (8cm) M/Layer Compress Bandaging Kit	DUMMY PRODUCT 20020201076	DUMMY CHEMICAL SUBSTANCE 200202010	DUMMY SUB-PARAGRAPH 2002020	DUMMY PARAGRAPH 200202	Arm Sling/Bandages	Dressings
20020201077	UrgoKTwo Size 18-25cm (12cm) M/Layer Compress Bandaging Kit	DUMMY PRODUCT 20020201077	DUMMY CHEMICAL SUBSTANCE 200202010	DUMMY SUB-PARAGRAPH 2002020	DUMMY PARAGRAPH 200202	Arm Sling/Bandages	Dressings
20020201078	UrgoKTwo Size 25-32cm (8cm) M/Layer Compress Bandaging Kit	DUMMY PRODUCT 20020201078	DUMMY CHEMICAL SUBSTANCE 200202010	DUMMY SUB-PARAGRAPH 2002020	DUMMY PARAGRAPH 200202	Arm Sling/Bandages	Dressings
20020201079	UrgoKTwo Size 25-32cm (12cm) M/Layer Compress Bandaging Kit	DUMMY PRODUCT 20020201079	DUMMY CHEMICAL SUBSTANCE 200202010	DUMMY SUB-PARAGRAPH 2002020	DUMMY PARAGRAPH 200202	Arm Sling/Bandages	Dressings
20020201080	UrgoKTwo Size 0 (Short) M/Layer Compress Bandaging Kit	DUMMY PRODUCT 20020201080	DUMMY CHEMICAL SUBSTANCE 200202010	DUMMY SUB-PARAGRAPH 2002020	DUMMY PARAGRAPH 200202	Arm Sling/Bandages	Dressings
20020201081	UrgoKTwo Size 18-25cm (10cm) M/Layer Compress Bandaging Kit	DUMMY PRODUCT 20020201081	DUMMY CHEMICAL SUBSTANCE 200202010	DUMMY SUB-PARAGRAPH 2002020	DUMMY PARAGRAPH 200202	Arm Sling/Bandages	Dressings
20020201082	UrgoKTwo Size 25-32cm (10cm) M/Layer Compress Bandaging Kit	DUMMY PRODUCT 20020201082	DUMMY CHEMICAL SUBSTANCE 200202010	DUMMY SUB-PARAGRAPH 2002020	DUMMY PARAGRAPH 200202	Arm Sling/Bandages	Dressings
20020201083	UrgoKTwo+UrgoStart Size 18-25cm M/Layer Comp Bandaging Kit	DUMMY PRODUCT 20020201083	DUMMY CHEMICAL SUBSTANCE 200202010	DUMMY SUB-PARAGRAPH 2002020	DUMMY PARAGRAPH 200202	Arm Sling/Bandages	Dressings
20020201084	UrgoKTwo+UrgoStart Size 25-32cm M/Layer Comp Bandaging Kit	DUMMY PRODUCT 20020201084	DUMMY CHEMICAL SUBSTANCE 200202010	DUMMY SUB-PARAGRAPH 2002020	DUMMY PARAGRAPH 200202	Arm Sling/Bandages	Dressings
20020201085	K Press Size 0 (Short)10cm x 6.5m M/Layer Compress Bandaging	DUMMY PRODUCT 20020201085	DUMMY CHEMICAL SUBSTANCE 200202010	DUMMY SUB-PARAGRAPH 2002020	DUMMY PARAGRAPH 200202	Arm Sling/Bandages	Dressings
20020201086	K Press Size 18-25cm(10cm) 10cm x 7.5m M/Layer Compress Band	DUMMY PRODUCT 20020201086	DUMMY CHEMICAL SUBSTANCE 200202010	DUMMY SUB-PARAGRAPH 2002020	DUMMY PARAGRAPH 200202	Arm Sling/Bandages	Dressings
20020201087	K Press Size 25-32cm(10cm) 10cm x 10.5m M/Layer CompressBand	DUMMY PRODUCT 20020201087	DUMMY CHEMICAL SUBSTANCE 200202010	DUMMY SUB-PARAGRAPH 2002020	DUMMY PARAGRAPH 200202	Arm Sling/Bandages	Dressings
20020201090	K Tech Size 0 (Short) 10cm x 5m M/Layer Compress Bandaging	DUMMY PRODUCT 20020201090	DUMMY CHEMICAL SUBSTANCE 200202010	DUMMY SUB-PARAGRAPH 2002020	DUMMY PARAGRAPH 200202	Arm Sling/Bandages	Dressings
20020201091	K Tech Size 18-25cm(10cm) 10cm x 6m M/LayerCompressBandaging	DUMMY PRODUCT 20020201091	DUMMY CHEMICAL SUBSTANCE 200202010	DUMMY SUB-PARAGRAPH 2002020	DUMMY PARAGRAPH 200202	Arm Sling/Bandages	Dressings
20020201092	K Tech Size 25-32cm (10cm) 10cm x 7.3m M/Layer Compress Band	DUMMY PRODUCT 20020201092	DUMMY CHEMICAL SUBSTANCE 200202010	DUMMY SUB-PARAGRAPH 2002020	DUMMY PARAGRAPH 200202	Arm Sling/Bandages	Dressings
20020201093	K Tech Size 18-25cm(8cm) 8cm x 6m M/Layer Compress Bandaging	DUMMY PRODUCT 20020201093	DUMMY CHEMICAL SUBSTANCE 200202010	DUMMY SUB-PARAGRAPH 2002020	DUMMY PARAGRAPH 200202	Arm Sling/Bandages	Dressings
20020201094	K Tech Size 18-25cm(12cm) 12cm x 6m M/LayerCompressBandaging	DUMMY PRODUCT 20020201094	DUMMY CHEMICAL SUBSTANCE 200202010	DUMMY SUB-PARAGRAPH 2002020	DUMMY PARAGRAPH 200202	Arm Sling/Bandages	Dressings
20020201095	PremierBand 5cm x 4.5m Cott Stch Band BP 1988	DUMMY PRODUCT 20020201095	DUMMY CHEMICAL SUBSTANCE 200202010	DUMMY SUB-PARAGRAPH 2002020	DUMMY PARAGRAPH 200202	Arm Sling/Bandages	Dressings
20020201096	PremierBand 7.5cm x 4.5m Cott Stch Band BP 1988	DUMMY PRODUCT 20020201096	DUMMY CHEMICAL SUBSTANCE 200202010	DUMMY SUB-PARAGRAPH 2002020	DUMMY PARAGRAPH 200202	Arm Sling/Bandages	Dressings
20020201097	PremierBand 10cm x 4.5m Cott Stch Band BP 1988	DUMMY PRODUCT 20020201097	DUMMY CHEMICAL SUBSTANCE 200202010	DUMMY SUB-PARAGRAPH 2002020	DUMMY PARAGRAPH 200202	Arm Sling/Bandages	Dressings
20020201098	PremierBand 15cm x 4.5m Cott Stch Band BP 1988	DUMMY PRODUCT 20020201098	DUMMY CHEMICAL SUBSTANCE 200202010	DUMMY SUB-PARAGRAPH 2002020	DUMMY PARAGRAPH 200202	Arm Sling/Bandages	Dressings
20020201100	K-ThreeC 10cm x 3m M/Layer Compress Bandaging	DUMMY PRODUCT 20020201100	DUMMY CHEMICAL SUBSTANCE 200202011	DUMMY SUB-PARAGRAPH 2002020	DUMMY PARAGRAPH 200202	Arm Sling/Bandages	Dressings
20020201103	K Tech Size 25-32cm(8cm)8cm x 7.3m M/Layer CompressBandaging	DUMMY PRODUCT 20020201103	DUMMY CHEMICAL SUBSTANCE 200202011	DUMMY SUB-PARAGRAPH 2002020	DUMMY PARAGRAPH 200202	Arm Sling/Bandages	Dressings
20020201104	K Tech Size 25-32cm (12cm) 12cm x 7.3m M/Layer Compress Band	DUMMY PRODUCT 20020201104	DUMMY CHEMICAL SUBSTANCE 200202011	DUMMY SUB-PARAGRAPH 2002020	DUMMY PARAGRAPH 200202	Arm Sling/Bandages	Dressings
20020201105	K Press Size 18-25cm (8cm) 8cm x 7.5m M/Layer Compress Band	DUMMY PRODUCT 20020201105	DUMMY CHEMICAL SUBSTANCE 200202011	DUMMY SUB-PARAGRAPH 2002020	DUMMY PARAGRAPH 200202	Arm Sling/Bandages	Dressings
20020201106	K Press Size 18-25cm(12cm) 12cm x 7.5m M/Layer Compress Band	DUMMY PRODUCT 20020201106	DUMMY CHEMICAL SUBSTANCE 200202011	DUMMY SUB-PARAGRAPH 2002020	DUMMY PARAGRAPH 200202	Arm Sling/Bandages	Dressings
20020201107	K Press Size 25-32cm (8cm) 8cm x 10.5m M/Layer Compress Band	DUMMY PRODUCT 20020201107	DUMMY CHEMICAL SUBSTANCE 200202011	DUMMY SUB-PARAGRAPH 2002020	DUMMY PARAGRAPH 200202	Arm Sling/Bandages	Dressings
20020201108	K Press Size 25-32cm(12cm)12cm x 10.5m M/Layer Compress Band	DUMMY PRODUCT 20020201108	DUMMY CHEMICAL SUBSTANCE 200202011	DUMMY SUB-PARAGRAPH 2002020	DUMMY PARAGRAPH 200202	Arm Sling/Bandages	Dressings
20020201109	UrgoKTwo Reduced 18-25cm M/Layer Compress Bandaging Kit	DUMMY PRODUCT 20020201109	DUMMY CHEMICAL SUBSTANCE 200202011	DUMMY SUB-PARAGRAPH 2002020	DUMMY PARAGRAPH 200202	Arm Sling/Bandages	Dressings
20020201110	UrgoKTwo Reduced 25-32cm M/Layer Compress Bandaging Kit	DUMMY PRODUCT 20020201110	DUMMY CHEMICAL SUBSTANCE 200202011	DUMMY SUB-PARAGRAPH 2002020	DUMMY PARAGRAPH 200202	Arm Sling/Bandages	Dressings
20020201111	K Tech Reduced 18-25cm(10cm)10cmx6m M/LayerCompressBandaging	DUMMY PRODUCT 20020201111	DUMMY CHEMICAL SUBSTANCE 200202011	DUMMY SUB-PARAGRAPH 2002020	DUMMY PARAGRAPH 200202	Arm Sling/Bandages	Dressings
20020201112	K Tech Reduced 25-32cm(10cm)10cmx7.3m M/LayerCompressBandage	DUMMY PRODUCT 20020201112	DUMMY CHEMICAL SUBSTANCE 200202011	DUMMY SUB-PARAGRAPH 2002020	DUMMY PARAGRAPH 200202	Arm Sling/Bandages	Dressings
20020201113	Coban 2 Comfort 5cm x 1.2m 2 Layer Compress System	DUMMY PRODUCT 20020201113	DUMMY CHEMICAL SUBSTANCE 200202011	DUMMY SUB-PARAGRAPH 2002020	DUMMY PARAGRAPH 200202	Arm Sling/Bandages	Dressings
20020201114	Coban 2 Comfort 10cm x 3.5m 2 Layer Compress System	DUMMY PRODUCT 20020201114	DUMMY CHEMICAL SUBSTANCE 200202011	DUMMY SUB-PARAGRAPH 2002020	DUMMY PARAGRAPH 200202	Arm Sling/Bandages	Dressings
20020201115	Coban 2 Comfort 15cm x 3.5m 2 Layer Compress System	DUMMY PRODUCT 20020201115	DUMMY CHEMICAL SUBSTANCE 200202011	DUMMY SUB-PARAGRAPH 2002020	DUMMY PARAGRAPH 200202	Arm Sling/Bandages	Dressings
20020201116	Coban 2 Comfort 20cm x 3.5m 2 Layer Compress System	DUMMY PRODUCT 20020201116	DUMMY CHEMICAL SUBSTANCE 200202011	DUMMY SUB-PARAGRAPH 2002020	DUMMY PARAGRAPH 200202	Arm Sling/Bandages	Dressings
20020201117	Coban 2 Compression 5cm x 2.7m 2 Layer Compress System	DUMMY PRODUCT 20020201117	DUMMY CHEMICAL SUBSTANCE 200202011	DUMMY SUB-PARAGRAPH 2002020	DUMMY PARAGRAPH 200202	Arm Sling/Bandages	Dressings
20020201118	Coban 2 Compression 10cm x 4.5m 2 Layer Compress System	DUMMY PRODUCT 20020201118	DUMMY CHEMICAL SUBSTANCE 200202011	DUMMY SUB-PARAGRAPH 2002020	DUMMY PARAGRAPH 200202	Arm Sling/Bandages	Dressings
20020201119	Coban 2 Compression 15cm x 4.5m 2 Layer Compress System	DUMMY PRODUCT 20020201119	DUMMY CHEMICAL SUBSTANCE 200202011	DUMMY SUB-PARAGRAPH 2002020	DUMMY PARAGRAPH 200202	Arm Sling/Bandages	Dressings
20020201120	Coban 2 Lite Comfort 7.5cm x 2.7m 2 Layer Compress System	DUMMY PRODUCT 20020201120	DUMMY CHEMICAL SUBSTANCE 200202011	DUMMY SUB-PARAGRAPH 2002020	DUMMY PARAGRAPH 200202	Arm Sling/Bandages	Dressings
20020201121	Coban 2 Lite Comfort 10cm x 2.7m 2 Layer Compress System	DUMMY PRODUCT 20020201121	DUMMY CHEMICAL SUBSTANCE 200202011	DUMMY SUB-PARAGRAPH 2002020	DUMMY PARAGRAPH 200202	Arm Sling/Bandages	Dressings
20020201122	Coban 2 Lite Comfort 15cm x 2.7m 2 Layer Compress System	DUMMY PRODUCT 20020201122	DUMMY CHEMICAL SUBSTANCE 200202011	DUMMY SUB-PARAGRAPH 2002020	DUMMY PARAGRAPH 200202	Arm Sling/Bandages	Dressings
20020201123	Coban 2 Lite Compress 2.5cm x 3.5m 2 Layer Compress System	DUMMY PRODUCT 20020201123	DUMMY CHEMICAL SUBSTANCE 200202011	DUMMY SUB-PARAGRAPH 2002020	DUMMY PARAGRAPH 200202	Arm Sling/Bandages	Dressings
20020201124	Coban 2 Lite Compress 7.5cm x 3.5m 2 Layer Compress System	DUMMY PRODUCT 20020201124	DUMMY CHEMICAL SUBSTANCE 200202011	DUMMY SUB-PARAGRAPH 2002020	DUMMY PARAGRAPH 200202	Arm Sling/Bandages	Dressings
20020201125	Coban 2 Lite Compress 10cm x 3.5m 2 Layer Compress System	DUMMY PRODUCT 20020201125	DUMMY CHEMICAL SUBSTANCE 200202011	DUMMY SUB-PARAGRAPH 2002020	DUMMY PARAGRAPH 200202	Arm Sling/Bandages	Dressings
20020201126	Coban 2 Lite Compress 15cm x 3.5m 2 Layer Compress System	DUMMY PRODUCT 20020201126	DUMMY CHEMICAL SUBSTANCE 200202011	DUMMY SUB-PARAGRAPH 2002020	DUMMY PARAGRAPH 200202	Arm Sling/Bandages	Dressings
20020201127	UrgoKTwo Size 18-25cm(10cm) Latex Free M/Layer Comp BandKit	DUMMY PRODUCT 20020201127	DUMMY CHEMICAL SUBSTANCE 200202011	DUMMY SUB-PARAGRAPH 2002020	DUMMY PARAGRAPH 200202	Arm Sling/Bandages	Dressings
20020201128	UrgoKTwo Size 25-32cm(10cm) Latex Free M/Layer Comp BandKit	DUMMY PRODUCT 20020201128	DUMMY CHEMICAL SUBSTANCE 200202011	DUMMY SUB-PARAGRAPH 2002020	DUMMY PARAGRAPH 200202	Arm Sling/Bandages	Dressings
20020201129	UrgoKTwo Size18-25cm(10cm)Reduced LtxFree M/LayerCompBandKit	DUMMY PRODUCT 20020201129	DUMMY CHEMICAL SUBSTANCE 200202011	DUMMY SUB-PARAGRAPH 2002020	DUMMY PARAGRAPH 200202	Arm Sling/Bandages	Dressings
20020201130	UrgoKTwo Size25-32cm(10cm)Reduced LtxFree M/LayerCompBandKit	DUMMY PRODUCT 20020201130	DUMMY CHEMICAL SUBSTANCE 200202011	DUMMY SUB-PARAGRAPH 2002020	DUMMY PARAGRAPH 200202	Arm Sling/Bandages	Dressings
20020201131	Jobst Comprifore #1 10cm x 3.5m M/Layer Compress Bandaging	DUMMY PRODUCT 20020201131	DUMMY CHEMICAL SUBSTANCE 200202011	DUMMY SUB-PARAGRAPH 2002020	DUMMY PARAGRAPH 200202	Arm Sling/Bandages	Dressings
20020201132	Jobst Comprifore #2 10cm x 4.5m M/Layer Compress Bandaging	DUMMY PRODUCT 20020201132	DUMMY CHEMICAL SUBSTANCE 200202011	DUMMY SUB-PARAGRAPH 2002020	DUMMY PARAGRAPH 200202	Arm Sling/Bandages	Dressings
20020201133	Jobst Comprifore #3 10cm x 8.7m M/Layer Compress Bandaging	DUMMY PRODUCT 20020201133	DUMMY CHEMICAL SUBSTANCE 200202011	DUMMY SUB-PARAGRAPH 2002020	DUMMY PARAGRAPH 200202	Arm Sling/Bandages	Dressings
20020201134	Jobst Comprifore #4 10cm x 2.5m M/Layer Compress Bandaging	DUMMY PRODUCT 20020201134	DUMMY CHEMICAL SUBSTANCE 200202011	DUMMY SUB-PARAGRAPH 2002020	DUMMY PARAGRAPH 200202	Arm Sling/Bandages	Dressings
20020201135	Jobst Comprifore #1 Ltx-free 10cmx3.5m M/Layer Compress Band	DUMMY PRODUCT 20020201135	DUMMY CHEMICAL SUBSTANCE 200202011	DUMMY SUB-PARAGRAPH 2002020	DUMMY PARAGRAPH 200202	Arm Sling/Bandages	Dressings
20020201136	Jobst Comprifore #2 Ltx-free 10cmx4.5m M/Layer Compress Band	DUMMY PRODUCT 20020201136	DUMMY CHEMICAL SUBSTANCE 200202011	DUMMY SUB-PARAGRAPH 2002020	DUMMY PARAGRAPH 200202	Arm Sling/Bandages	Dressings
20020201137	Jobst Comprifore #3 Ltx-free 10cmx8.7m M/Layer Compress Band	DUMMY PRODUCT 20020201137	DUMMY CHEMICAL SUBSTANCE 200202011	DUMMY SUB-PARAGRAPH 2002020	DUMMY PARAGRAPH 200202	Arm Sling/Bandages	Dressings
20020201138	Jobst Comprifore #4 Ltx-free 10cmx2.5m M/Layer Compress Band	DUMMY PRODUCT 20020201138	DUMMY CHEMICAL SUBSTANCE 200202011	DUMMY SUB-PARAGRAPH 2002020	DUMMY PARAGRAPH 200202	Arm Sling/Bandages	Dressings
20020201140	Actico 2C 18-25cm M/Layer Compress Bandaging Kit	DUMMY PRODUCT 20020201140	DUMMY CHEMICAL SUBSTANCE 200202011	DUMMY SUB-PARAGRAPH 2002020	DUMMY PARAGRAPH 200202	Arm Sling/Bandages	Dressings
20020201141	Actico 2C 25-32cm M/Layer Compress Bandaging Kit	DUMMY PRODUCT 20020201141	DUMMY CHEMICAL SUBSTANCE 200202011	DUMMY SUB-PARAGRAPH 2002020	DUMMY PARAGRAPH 200202	Arm Sling/Bandages	Dressings
20020201142	Actico 2C Comfort Layer 1 10cm x 3.5m M/Layer Compress Band	DUMMY PRODUCT 20020201142	DUMMY CHEMICAL SUBSTANCE 200202011	DUMMY SUB-PARAGRAPH 2002020	DUMMY PARAGRAPH 200202	Arm Sling/Bandages	Dressings
20020201143	Actico 2C Comfort Layer 2 10cm x 6m M/Layer Compress Band	DUMMY PRODUCT 20020201143	DUMMY CHEMICAL SUBSTANCE 200202011	DUMMY SUB-PARAGRAPH 2002020	DUMMY PARAGRAPH 200202	Arm Sling/Bandages	Dressings
20020201144	AndoFlex NL Adh Ltx Free 10cm x 4.5m M/Layer Compress Band	DUMMY PRODUCT 20020201144	DUMMY CHEMICAL SUBSTANCE 200202011	DUMMY SUB-PARAGRAPH 2002020	DUMMY PARAGRAPH 200202	Arm Sling/Bandages	Dressings
20020201145	AndoFlex NL Adh Ltx Free 10cm x 5.9m M/Layer Compress Band	DUMMY PRODUCT 20020201145	DUMMY CHEMICAL SUBSTANCE 200202011	DUMMY SUB-PARAGRAPH 2002020	DUMMY PARAGRAPH 200202	Arm Sling/Bandages	Dressings
20020201146	AndoFlex TLC Ltx Free 2 Layer+Malodour Cont M/Layer CompBand	DUMMY PRODUCT 20020201146	DUMMY CHEMICAL SUBSTANCE 200202011	DUMMY SUB-PARAGRAPH 2002020	DUMMY PARAGRAPH 200202	Arm Sling/Bandages	Dressings
20020201147	AndoFlex TLC Lite Ltx Free2Layer+MalodourContM/LayerCompBand	DUMMY PRODUCT 20020201147	DUMMY CHEMICAL SUBSTANCE 200202011	DUMMY SUB-PARAGRAPH 2002020	DUMMY PARAGRAPH 200202	Arm Sling/Bandages	Dressings
20020201148	AndoFlex TLC-XL Ltx Free 2Layer+MalodourCont M/LayerCompBand	DUMMY PRODUCT 20020201148	DUMMY CHEMICAL SUBSTANCE 200202011	DUMMY SUB-PARAGRAPH 2002020	DUMMY PARAGRAPH 200202	Arm Sling/Bandages	Dressings
20020201149	AndoFlex TLC Zinc Lite Ltx/F 2 Layer 7.5cmM/LayerCompBandKit	DUMMY PRODUCT 20020201149	DUMMY CHEMICAL SUBSTANCE 200202011	DUMMY SUB-PARAGRAPH 2002020	DUMMY PARAGRAPH 200202	Arm Sling/Bandages	Dressings
20020201150	AndoFlex TLC Zinc Lite Ltx/F 2 Layer 10cm M/LayerCompBandKit	DUMMY PRODUCT 20020201150	DUMMY CHEMICAL SUBSTANCE 200202011	DUMMY SUB-PARAGRAPH 2002020	DUMMY PARAGRAPH 200202	Arm Sling/Bandages	Dressings
20020201151	Rosidal Soft 10cm x 2.5m M/Layer Compress Bandaging	DUMMY PRODUCT 20020201151	DUMMY CHEMICAL SUBSTANCE 200202011	DUMMY SUB-PARAGRAPH 2002020	DUMMY PARAGRAPH 200202	Arm Sling/Bandages	Dressings
20020201152	Rosidal Soft 12cm x 2.5m M/Layer Compress Bandaging	DUMMY PRODUCT 20020201152	DUMMY CHEMICAL SUBSTANCE 200202011	DUMMY SUB-PARAGRAPH 2002020	DUMMY PARAGRAPH 200202	Arm Sling/Bandages	Dressings
20020201153	Rosidal Soft 15cm x 2.5m M/Layer Compress Bandaging	DUMMY PRODUCT 20020201153	DUMMY CHEMICAL SUBSTANCE 200202011	DUMMY SUB-PARAGRAPH 2002020	DUMMY PARAGRAPH 200202	Arm Sling/Bandages	Dressings
20020201154	Hero H-2 18-25cm M/Layer Compress Bandaging Kit	DUMMY PRODUCT 20020201154	DUMMY CHEMICAL SUBSTANCE 200202011	DUMMY SUB-PARAGRAPH 2002020	DUMMY PARAGRAPH 200202	Arm Sling/Bandages	Dressings
20020201155	Hero H-2 Lite 18-25cm M/Layer Compress Bandaging Kit	DUMMY PRODUCT 20020201155	DUMMY CHEMICAL SUBSTANCE 200202011	DUMMY SUB-PARAGRAPH 2002020	DUMMY PARAGRAPH 200202	Arm Sling/Bandages	Dressings
20020201156	Hero H-2 XL 25-32cm M/Layer Compress Bandaging Kit	DUMMY PRODUCT 20020201156	DUMMY CHEMICAL SUBSTANCE 200202011	DUMMY SUB-PARAGRAPH 2002020	DUMMY PARAGRAPH 200202	Arm Sling/Bandages	Dressings
20020201157	Hero H-2 layer 1 10cm x 3m M/Layer Compress Bandaging	DUMMY PRODUCT 20020201157	DUMMY CHEMICAL SUBSTANCE 200202011	DUMMY SUB-PARAGRAPH 2002020	DUMMY PARAGRAPH 200202	Arm Sling/Bandages	Dressings
20020201158	Hero H-2 layer 2 10cm x 5m M/Layer Compress Bandaging	DUMMY PRODUCT 20020201158	DUMMY CHEMICAL SUBSTANCE 200202011	DUMMY SUB-PARAGRAPH 2002020	DUMMY PARAGRAPH 200202	Arm Sling/Bandages	Dressings
20020201159	Hero H-2 Lite layer 2 10cm x 5m M/Layer Compress Bandaging	DUMMY PRODUCT 20020201159	DUMMY CHEMICAL SUBSTANCE 200202011	DUMMY SUB-PARAGRAPH 2002020	DUMMY PARAGRAPH 200202	Arm Sling/Bandages	Dressings
20020201160	Hero H-2 XL layer 1 10cm x 5m M/Layer Compress Bandaging	DUMMY PRODUCT 20020201160	DUMMY CHEMICAL SUBSTANCE 200202011	DUMMY SUB-PARAGRAPH 2002020	DUMMY PARAGRAPH 200202	Arm Sling/Bandages	Dressings
20020201161	Hero H-2 XL layer 2 10cm x 6m M/Layer Compress Bandaging	DUMMY PRODUCT 20020201161	DUMMY CHEMICAL SUBSTANCE 200202011	DUMMY SUB-PARAGRAPH 2002020	DUMMY PARAGRAPH 200202	Arm Sling/Bandages	Dressings
20020201162	Formflex Natural 5cm x 2.7m Sub-Compress Wadding Band	DUMMY PRODUCT 20020201162	DUMMY CHEMICAL SUBSTANCE 200202011	DUMMY SUB-PARAGRAPH 2002020	DUMMY PARAGRAPH 200202	Arm Sling/Bandages	Dressings
20020201163	Formflex Natural 7.5cm x 2.7m Sub-Compress Wadding Band	DUMMY PRODUCT 20020201163	DUMMY CHEMICAL SUBSTANCE 200202011	DUMMY SUB-PARAGRAPH 2002020	DUMMY PARAGRAPH 200202	Arm Sling/Bandages	Dressings
20020201164	Formflex Natural 10cm x 2.7m Sub-Compress Wadding Band	DUMMY PRODUCT 20020201164	DUMMY CHEMICAL SUBSTANCE 200202011	DUMMY SUB-PARAGRAPH 2002020	DUMMY PARAGRAPH 200202	Arm Sling/Bandages	Dressings
20020201165	Formflex Natural 15cm x 2.7m Sub-Compress Wadding Band	DUMMY PRODUCT 20020201165	DUMMY CHEMICAL SUBSTANCE 200202011	DUMMY SUB-PARAGRAPH 2002020	DUMMY PARAGRAPH 200202	Arm Sling/Bandages	Dressings
20020201166	Formflex Natural 20cm x 2.7m Sub-Compress Wadding Band	DUMMY PRODUCT 20020201166	DUMMY CHEMICAL SUBSTANCE 200202011	DUMMY SUB-PARAGRAPH 2002020	DUMMY PARAGRAPH 200202	Arm Sling/Bandages	Dressings
20020201167	Formflex Synthetic 5cm x 2.7m Sub-Compress Wadding Band	DUMMY PRODUCT 20020201167	DUMMY CHEMICAL SUBSTANCE 200202011	DUMMY SUB-PARAGRAPH 2002020	DUMMY PARAGRAPH 200202	Arm Sling/Bandages	Dressings
20020201168	Formflex Synthetic 7.5cm x 2.7m Sub-Compress Wadding Band	DUMMY PRODUCT 20020201168	DUMMY CHEMICAL SUBSTANCE 200202011	DUMMY SUB-PARAGRAPH 2002020	DUMMY PARAGRAPH 200202	Arm Sling/Bandages	Dressings
20020201169	Formflex Synthetic 10cm x 2.7m Sub-Compress Wadding Band	DUMMY PRODUCT 20020201169	DUMMY CHEMICAL SUBSTANCE 200202011	DUMMY SUB-PARAGRAPH 2002020	DUMMY PARAGRAPH 200202	Arm Sling/Bandages	Dressings
20020201170	Formflex Synthetic 15cm x 2.7m Sub-Compress Wadding Band	DUMMY PRODUCT 20020201170	DUMMY CHEMICAL SUBSTANCE 200202011	DUMMY SUB-PARAGRAPH 2002020	DUMMY PARAGRAPH 200202	Arm Sling/Bandages	Dressings
20020201171	Formflex Synthetic 20cm x 2.7m Sub-Compress Wadding Band	DUMMY PRODUCT 20020201171	DUMMY CHEMICAL SUBSTANCE 200202011	DUMMY SUB-PARAGRAPH 2002020	DUMMY PARAGRAPH 200202	Arm Sling/Bandages	Dressings
20020201172	Jobst Compri2 18-25cm Two Layer Compress Bandaging Kit	DUMMY PRODUCT 20020201172	DUMMY CHEMICAL SUBSTANCE 200202011	DUMMY SUB-PARAGRAPH 2002020	DUMMY PARAGRAPH 200202	Arm Sling/Bandages	Dressings
20020201173	Jobst Compri2 25-32cm Two Layer Compress Bandaging Kit	DUMMY PRODUCT 20020201173	DUMMY CHEMICAL SUBSTANCE 200202011	DUMMY SUB-PARAGRAPH 2002020	DUMMY PARAGRAPH 200202	Arm Sling/Bandages	Dressings
20020201174	Jobst Compri2 lite 18-25cm Two Layer Compress Bandaging Kit	DUMMY PRODUCT 20020201174	DUMMY CHEMICAL SUBSTANCE 200202011	DUMMY SUB-PARAGRAPH 2002020	DUMMY PARAGRAPH 200202	Arm Sling/Bandages	Dressings
20020201175	Jobst Compri2 lite 25-32cm Two Layer Compress Bandaging Kit	DUMMY PRODUCT 20020201175	DUMMY CHEMICAL SUBSTANCE 200202011	DUMMY SUB-PARAGRAPH 2002020	DUMMY PARAGRAPH 200202	Arm Sling/Bandages	Dressings
20020201176	Clinistretch 4cm x 6m Short Stch Compress Band	DUMMY PRODUCT 20020201176	DUMMY CHEMICAL SUBSTANCE 200202011	DUMMY SUB-PARAGRAPH 2002020	DUMMY PARAGRAPH 200202	Arm Sling/Bandages	Dressings
20020201177	Clinistretch 6cm x 6m Short Stch Compress Band	DUMMY PRODUCT 20020201177	DUMMY CHEMICAL SUBSTANCE 200202011	DUMMY SUB-PARAGRAPH 2002020	DUMMY PARAGRAPH 200202	Arm Sling/Bandages	Dressings
20020201178	Clinistretch 8cm x 6m Short Stch Compress Band	DUMMY PRODUCT 20020201178	DUMMY CHEMICAL SUBSTANCE 200202011	DUMMY SUB-PARAGRAPH 2002020	DUMMY PARAGRAPH 200202	Arm Sling/Bandages	Dressings
20020201179	Clinistretch 10cm x 6m Short Stch Compress Band	DUMMY PRODUCT 20020201179	DUMMY CHEMICAL SUBSTANCE 200202011	DUMMY SUB-PARAGRAPH 2002020	DUMMY PARAGRAPH 200202	Arm Sling/Bandages	Dressings
20020201180	Clinistretch 12cm x 6m Short Stch Compress Band	DUMMY PRODUCT 20020201180	DUMMY CHEMICAL SUBSTANCE 200202011	DUMMY SUB-PARAGRAPH 2002020	DUMMY PARAGRAPH 200202	Arm Sling/Bandages	Dressings
20020201181	Clinistretch Short 6cm x 5m Short Stch Compress Band	DUMMY PRODUCT 20020201181	DUMMY CHEMICAL SUBSTANCE 200202011	DUMMY SUB-PARAGRAPH 2002020	DUMMY PARAGRAPH 200202	Arm Sling/Bandages	Dressings
20020201182	Clinistretch Short 8cm x 5m Short Stch Compress Band	DUMMY PRODUCT 20020201182	DUMMY CHEMICAL SUBSTANCE 200202011	DUMMY SUB-PARAGRAPH 2002020	DUMMY PARAGRAPH 200202	Arm Sling/Bandages	Dressings
20020201183	Clinistretch Short 10cm x 5m Short Stch Compress Band	DUMMY PRODUCT 20020201183	DUMMY CHEMICAL SUBSTANCE 200202011	DUMMY SUB-PARAGRAPH 2002020	DUMMY PARAGRAPH 200202	Arm Sling/Bandages	Dressings
20020201184	Clinistretch Short 12cm x 5m Short Stch Compress Band	DUMMY PRODUCT 20020201184	DUMMY CHEMICAL SUBSTANCE 200202011	DUMMY SUB-PARAGRAPH 2002020	DUMMY PARAGRAPH 200202	Arm Sling/Bandages	Dressings
20020201185	Clinistretch Soft 10cm x 2.75m Sub-Compress Wadding Band	DUMMY PRODUCT 20020201185	DUMMY CHEMICAL SUBSTANCE 200202011	DUMMY SUB-PARAGRAPH 2002020	DUMMY PARAGRAPH 200202	Arm Sling/Bandages	Dressings
20020201186	Hero H-2 layer 1 10cm x 3.5m M/Layer Compress Bandaging	DUMMY PRODUCT 20020201186	DUMMY CHEMICAL SUBSTANCE 200202011	DUMMY SUB-PARAGRAPH 2002020	DUMMY PARAGRAPH 200202	Arm Sling/Bandages	Dressings
20020201187	Hero H-2 XL layer 2 10cm x 6.5m M/Layer Compress Bandaging	DUMMY PRODUCT 20020201187	DUMMY CHEMICAL SUBSTANCE 200202011	DUMMY SUB-PARAGRAPH 2002020	DUMMY PARAGRAPH 200202	Arm Sling/Bandages	Dressings
20020201188	Carolon 19-25cm M/Layer Compress Bandaging Kit	DUMMY PRODUCT 20020201188	DUMMY CHEMICAL SUBSTANCE 200202011	DUMMY SUB-PARAGRAPH 2002020	DUMMY PARAGRAPH 200202	Arm Sling/Bandages	Dressings
20020201189	Carolon 23-30cm M/Layer Compress Bandaging Kit	DUMMY PRODUCT 20020201189	DUMMY CHEMICAL SUBSTANCE 200202011	DUMMY SUB-PARAGRAPH 2002020	DUMMY PARAGRAPH 200202	Arm Sling/Bandages	Dressings
20020201190	Carolon 28-38cm M/Layer Compress Bandaging Kit	DUMMY PRODUCT 20020201190	DUMMY CHEMICAL SUBSTANCE 200202011	DUMMY SUB-PARAGRAPH 2002020	DUMMY PARAGRAPH 200202	Arm Sling/Bandages	Dressings
20020201191	Carolon 30-42cm M/Layer Compress Bandaging Kit	DUMMY PRODUCT 20020201191	DUMMY CHEMICAL SUBSTANCE 200202011	DUMMY SUB-PARAGRAPH 2002020	DUMMY PARAGRAPH 200202	Arm Sling/Bandages	Dressings
20030100010	Boil Dress	DUMMY PRODUCT 20030100010	DUMMY CHEMICAL SUBSTANCE 200301000	DUMMY SUB-PARAGRAPH 2003010	DUMMY PARAGRAPH 200301	Wound Management & Other Dressings	Dressings
20030100020	Multiple Dress Pack No 1	DUMMY PRODUCT 20030100020	DUMMY CHEMICAL SUBSTANCE 200301000	DUMMY SUB-PARAGRAPH 2003010	DUMMY PARAGRAPH 200301	Wound Management & Other Dressings	Dressings
20030100025	Dt App_Dress:Multiple Pack No 2	DUMMY PRODUCT 20030100025	DUMMY CHEMICAL SUBSTANCE 200301000	DUMMY SUB-PARAGRAPH 2003010	DUMMY PARAGRAPH 200301	Wound Management & Other Dressings	Dressings
20030100030	Dt App_Dress:Ktd Viscose Type 1 (Paratex) 12.5cm x 14.5cm	DUMMY PRODUCT 20030100030	DUMMY CHEMICAL SUBSTANCE 200301000	DUMMY SUB-PARAGRAPH 2003010	DUMMY PARAGRAPH 200301	Wound Management & Other Dressings	Dressings
20030100040	N-A Dress 9.5cm x 9.5cm Type 1 Ktd Viscose Dress	DUMMY PRODUCT 20030100040	DUMMY CHEMICAL SUBSTANCE 200301000	DUMMY SUB-PARAGRAPH 2003010	DUMMY PARAGRAPH 200301	Wound Management & Other Dressings	Dressings
20030100041	N-A Dress 19cm x 9.5cm Type 1 Ktd Viscose Dress	DUMMY PRODUCT 20030100041	DUMMY CHEMICAL SUBSTANCE 200301000	DUMMY SUB-PARAGRAPH 2003010	DUMMY PARAGRAPH 200301	Wound Management & Other Dressings	Dressings
20030100060	N-A Ultra 9.5cm x 9.5cm Type 1 Ktd Viscose Dress	DUMMY PRODUCT 20030100060	DUMMY CHEMICAL SUBSTANCE 200301000	DUMMY SUB-PARAGRAPH 2003010	DUMMY PARAGRAPH 200301	Wound Management & Other Dressings	Dressings
20030100061	N-A Ultra 19cm x 9.5cm Type 1 Ktd Viscose Dress	DUMMY PRODUCT 20030100061	DUMMY CHEMICAL SUBSTANCE 200301000	DUMMY SUB-PARAGRAPH 2003010	DUMMY PARAGRAPH 200301	Wound Management & Other Dressings	Dressings
20030100066	Atrauman 5cm x 5cm Ktd Polyester Dress	DUMMY PRODUCT 20030100066	DUMMY CHEMICAL SUBSTANCE 200301000	DUMMY SUB-PARAGRAPH 2003010	DUMMY PARAGRAPH 200301	Wound Management & Other Dressings	Dressings
20030100067	Atrauman 7.5cm x 10cm Ktd Polyester Dress	DUMMY PRODUCT 20030100067	DUMMY CHEMICAL SUBSTANCE 200301000	DUMMY SUB-PARAGRAPH 2003010	DUMMY PARAGRAPH 200301	Wound Management & Other Dressings	Dressings
20030100068	Atrauman 10cm x 20cm Ktd Polyester Dress	DUMMY PRODUCT 20030100068	DUMMY CHEMICAL SUBSTANCE 200301000	DUMMY SUB-PARAGRAPH 2003010	DUMMY PARAGRAPH 200301	Wound Management & Other Dressings	Dressings
20030100069	Atrauman 20cm x 30cm Ktd Polyester Dress	DUMMY PRODUCT 20030100069	DUMMY CHEMICAL SUBSTANCE 200301000	DUMMY SUB-PARAGRAPH 2003010	DUMMY PARAGRAPH 200301	Wound Management & Other Dressings	Dressings
20030100070	Melolin 5cm x 5cm Pfa Plas Faced Dress	DUMMY PRODUCT 20030100070	DUMMY CHEMICAL SUBSTANCE 200301000	DUMMY SUB-PARAGRAPH 2003010	DUMMY PARAGRAPH 200301	Wound Management & Other Dressings	Dressings
20030100071	Melolin 10cm x 10cm Pfa Plas Faced Dress	DUMMY PRODUCT 20030100071	DUMMY CHEMICAL SUBSTANCE 200301000	DUMMY SUB-PARAGRAPH 2003010	DUMMY PARAGRAPH 200301	Wound Management & Other Dressings	Dressings
20030100072	Melolin 20cm x 10cm Pfa Plas Faced Dress	DUMMY PRODUCT 20030100072	DUMMY CHEMICAL SUBSTANCE 200301000	DUMMY SUB-PARAGRAPH 2003010	DUMMY PARAGRAPH 200301	Wound Management & Other Dressings	Dressings
20030100074	Mepore 7cm x 8cm Pfa + Adh Border Dress	DUMMY PRODUCT 20030100074	DUMMY CHEMICAL SUBSTANCE 200301000	DUMMY SUB-PARAGRAPH 2003010	DUMMY PARAGRAPH 200301	Wound Management & Other Dressings	Dressings
20030100075	Mepore 6cm x 7cm Pfa + Adh Border Dress	DUMMY PRODUCT 20030100075	DUMMY CHEMICAL SUBSTANCE 200301000	DUMMY SUB-PARAGRAPH 2003010	DUMMY PARAGRAPH 200301	Wound Management & Other Dressings	Dressings
20030100076	Mepore 9cm x 10cm Pfa + Adh Border Dress	DUMMY PRODUCT 20030100076	DUMMY CHEMICAL SUBSTANCE 200301000	DUMMY SUB-PARAGRAPH 2003010	DUMMY PARAGRAPH 200301	Wound Management & Other Dressings	Dressings
20030100077	Dt App_Dress:Pfa + Adh Border (Mepore) 9cm x 15cm	DUMMY PRODUCT 20030100077	DUMMY CHEMICAL SUBSTANCE 200301000	DUMMY SUB-PARAGRAPH 2003010	DUMMY PARAGRAPH 200301	Wound Management & Other Dressings	Dressings
20030100078	Mepore 10cm x 11cm Pfa + Adh Border Dress	DUMMY PRODUCT 20030100078	DUMMY CHEMICAL SUBSTANCE 200301000	DUMMY SUB-PARAGRAPH 2003010	DUMMY PARAGRAPH 200301	Wound Management & Other Dressings	Dressings
20030100079	Mepore 11cm x 15cm Pfa + Adh Border Dress	DUMMY PRODUCT 20030100079	DUMMY CHEMICAL SUBSTANCE 200301000	DUMMY SUB-PARAGRAPH 2003010	DUMMY PARAGRAPH 200301	Wound Management & Other Dressings	Dressings
20030100080	Release 5cm x 5cm Pfa Plas Faced Dress	DUMMY PRODUCT 20030100080	DUMMY CHEMICAL SUBSTANCE 200301000	DUMMY SUB-PARAGRAPH 2003010	DUMMY PARAGRAPH 200301	Wound Management & Other Dressings	Dressings
20030100081	Release 10cm x 10cm Pfa Plas Faced Dress	DUMMY PRODUCT 20030100081	DUMMY CHEMICAL SUBSTANCE 200301000	DUMMY SUB-PARAGRAPH 2003010	DUMMY PARAGRAPH 200301	Wound Management & Other Dressings	Dressings
20030100082	Release 20cm x 10cm Pfa Plas Faced Dress	DUMMY PRODUCT 20030100082	DUMMY CHEMICAL SUBSTANCE 200301000	DUMMY SUB-PARAGRAPH 2003010	DUMMY PARAGRAPH 200301	Wound Management & Other Dressings	Dressings
20030100085	Solvaline N 5cm x 5cm Pfa Plas Faced Dress	DUMMY PRODUCT 20030100085	DUMMY CHEMICAL SUBSTANCE 200301000	DUMMY SUB-PARAGRAPH 2003010	DUMMY PARAGRAPH 200301	Wound Management & Other Dressings	Dressings
20030100086	Solvaline N 10cm x 10cm Pfa Plas Faced Dress	DUMMY PRODUCT 20030100086	DUMMY CHEMICAL SUBSTANCE 200301000	DUMMY SUB-PARAGRAPH 2003010	DUMMY PARAGRAPH 200301	Wound Management & Other Dressings	Dressings
20030100087	Solvaline N 10cm x 20cm Pfa Plas Faced Dress	DUMMY PRODUCT 20030100087	DUMMY CHEMICAL SUBSTANCE 200301000	DUMMY SUB-PARAGRAPH 2003010	DUMMY PARAGRAPH 200301	Wound Management & Other Dressings	Dressings
20030100090	Skintact 5cm x 5cm Pfa Plas Faced Dress	DUMMY PRODUCT 20030100090	DUMMY CHEMICAL SUBSTANCE 200301000	DUMMY SUB-PARAGRAPH 2003010	DUMMY PARAGRAPH 200301	Wound Management & Other Dressings	Dressings
20030100091	Skintact 10cm x 10cm Pfa Plas Faced Dress	DUMMY PRODUCT 20030100091	DUMMY CHEMICAL SUBSTANCE 200301000	DUMMY SUB-PARAGRAPH 2003010	DUMMY PARAGRAPH 200301	Wound Management & Other Dressings	Dressings
20030100092	Skintact 20cm x 10cm Pfa Plas Faced Dress	DUMMY PRODUCT 20030100092	DUMMY CHEMICAL SUBSTANCE 200301000	DUMMY SUB-PARAGRAPH 2003010	DUMMY PARAGRAPH 200301	Wound Management & Other Dressings	Dressings
20030100095	Cutilin 5cm x 5cm Pfa Plas Faced Dress	DUMMY PRODUCT 20030100095	DUMMY CHEMICAL SUBSTANCE 200301000	DUMMY SUB-PARAGRAPH 2003010	DUMMY PARAGRAPH 200301	Wound Management & Other Dressings	Dressings
20030100096	Cutilin 10cm x 10cm Pfa Plas Faced Dress	DUMMY PRODUCT 20030100096	DUMMY CHEMICAL SUBSTANCE 200301000	DUMMY SUB-PARAGRAPH 2003010	DUMMY PARAGRAPH 200301	Wound Management & Other Dressings	Dressings
20030100097	Cutilin 10cm x 20cm Pfa Plas Faced Dress	DUMMY PRODUCT 20030100097	DUMMY CHEMICAL SUBSTANCE 200301000	DUMMY SUB-PARAGRAPH 2003010	DUMMY PARAGRAPH 200301	Wound Management & Other Dressings	Dressings
20030100098	Telfa AMD 7.5cm x 10cm Pfa Plas Faced Dress	DUMMY PRODUCT 20030100098	DUMMY CHEMICAL SUBSTANCE 200301000	DUMMY SUB-PARAGRAPH 2003010	DUMMY PARAGRAPH 200301	Wound Management & Other Dressings	Dressings
20030100099	Telfa AMD 7.5cm x 20cm Pfa Plas Faced Dress	DUMMY PRODUCT 20030100099	DUMMY CHEMICAL SUBSTANCE 200301000	DUMMY SUB-PARAGRAPH 2003010	DUMMY PARAGRAPH 200301	Wound Management & Other Dressings	Dressings
20030100100	Unspecified Pfa 5cm x 5cm Plas Faced Dress Type Not Specif	DUMMY PRODUCT 20030100100	DUMMY CHEMICAL SUBSTANCE 200301001	DUMMY SUB-PARAGRAPH 2003010	DUMMY PARAGRAPH 200301	Wound Management & Other Dressings	Dressings
20030100101	Unspecified Pfa 10cm x 10cm Plas Faced Dress Type Not Specif	DUMMY PRODUCT 20030100101	DUMMY CHEMICAL SUBSTANCE 200301001	DUMMY SUB-PARAGRAPH 2003010	DUMMY PARAGRAPH 200301	Wound Management & Other Dressings	Dressings
20030100102	Unspecified Pfa 20cm x 10cm Plas Faced Dress Type Not Specif	DUMMY PRODUCT 20030100102	DUMMY CHEMICAL SUBSTANCE 200301001	DUMMY SUB-PARAGRAPH 2003010	DUMMY PARAGRAPH 200301	Wound Management & Other Dressings	Dressings
20030100105	Mesorb 10cm x 10cm Pfa Cellulose Dress	DUMMY PRODUCT 20030100105	DUMMY CHEMICAL SUBSTANCE 200301001	DUMMY SUB-PARAGRAPH 2003010	DUMMY PARAGRAPH 200301	Wound Management & Other Dressings	Dressings
20030100106	Mesorb 10cm x 15cm Pfa Cellulose Dress	DUMMY PRODUCT 20030100106	DUMMY CHEMICAL SUBSTANCE 200301001	DUMMY SUB-PARAGRAPH 2003010	DUMMY PARAGRAPH 200301	Wound Management & Other Dressings	Dressings
20030100107	Mesorb 10cm x 20cm Pfa Cellulose Dress	DUMMY PRODUCT 20030100107	DUMMY CHEMICAL SUBSTANCE 200301001	DUMMY SUB-PARAGRAPH 2003010	DUMMY PARAGRAPH 200301	Wound Management & Other Dressings	Dressings
20030100108	Mesorb 15cm x 20cm Pfa Cellulose Dress	DUMMY PRODUCT 20030100108	DUMMY CHEMICAL SUBSTANCE 200301001	DUMMY SUB-PARAGRAPH 2003010	DUMMY PARAGRAPH 200301	Wound Management & Other Dressings	Dressings
20030100109	Mesorb 20cm x 25cm Pfa Cellulose Dress	DUMMY PRODUCT 20030100109	DUMMY CHEMICAL SUBSTANCE 200301001	DUMMY SUB-PARAGRAPH 2003010	DUMMY PARAGRAPH 200301	Wound Management & Other Dressings	Dressings
20030100110	Mesorb 20cm x 30cm Pfa Cellulose Dress	DUMMY PRODUCT 20030100110	DUMMY CHEMICAL SUBSTANCE 200301001	DUMMY SUB-PARAGRAPH 2003010	DUMMY PARAGRAPH 200301	Wound Management & Other Dressings	Dressings
20030100112	Medipore + 5cm x 7.2cm Pfa + Adh Border Dress	DUMMY PRODUCT 20030100112	DUMMY CHEMICAL SUBSTANCE 200301001	DUMMY SUB-PARAGRAPH 2003010	DUMMY PARAGRAPH 200301	Wound Management & Other Dressings	Dressings
20030100113	Medipore + 10cm x 10cm Pfa + Adh Border Dress	DUMMY PRODUCT 20030100113	DUMMY CHEMICAL SUBSTANCE 200301001	DUMMY SUB-PARAGRAPH 2003010	DUMMY PARAGRAPH 200301	Wound Management & Other Dressings	Dressings
20030100114	Medipore + 10cm x 15cm Pfa + Adh Border Dress	DUMMY PRODUCT 20030100114	DUMMY CHEMICAL SUBSTANCE 200301001	DUMMY SUB-PARAGRAPH 2003010	DUMMY PARAGRAPH 200301	Wound Management & Other Dressings	Dressings
20030100115	Medipore + 10cm x 20cm Pfa + Adh Border Dress	DUMMY PRODUCT 20030100115	DUMMY CHEMICAL SUBSTANCE 200301001	DUMMY SUB-PARAGRAPH 2003010	DUMMY PARAGRAPH 200301	Wound Management & Other Dressings	Dressings
20030100116	Medipore + 10cm x 25cm Pfa + Adh Border Dress	DUMMY PRODUCT 20030100116	DUMMY CHEMICAL SUBSTANCE 200301001	DUMMY SUB-PARAGRAPH 2003010	DUMMY PARAGRAPH 200301	Wound Management & Other Dressings	Dressings
20030100117	Medipore + 10cm x 35cm Pfa + Adh Border Dress	DUMMY PRODUCT 20030100117	DUMMY CHEMICAL SUBSTANCE 200301001	DUMMY SUB-PARAGRAPH 2003010	DUMMY PARAGRAPH 200301	Wound Management & Other Dressings	Dressings
20030100120	Inadine 5cm x 5cm Povidone Iodine Fabric Dress Ster	DUMMY PRODUCT 20030100120	DUMMY CHEMICAL SUBSTANCE 200301001	DUMMY SUB-PARAGRAPH 2003010	DUMMY PARAGRAPH 200301	Wound Management & Other Dressings	Dressings
20030100121	Inadine 9.5cm x 9.5 cm Povidone Iodine Fabric Dress Ster	DUMMY PRODUCT 20030100121	DUMMY CHEMICAL SUBSTANCE 200301001	DUMMY SUB-PARAGRAPH 2003010	DUMMY PARAGRAPH 200301	Wound Management & Other Dressings	Dressings
20030100122	Povitulle 5cm x 5cm Povidone Iodine Fabric Dress Ster	DUMMY PRODUCT 20030100122	DUMMY CHEMICAL SUBSTANCE 200301001	DUMMY SUB-PARAGRAPH 2003010	DUMMY PARAGRAPH 200301	Wound Management & Other Dressings	Dressings
20030100123	Povitulle 9.5cm x 9.5cm Povidone Iodine Fabric Dress Ster	DUMMY PRODUCT 20030100123	DUMMY CHEMICAL SUBSTANCE 200301001	DUMMY SUB-PARAGRAPH 2003010	DUMMY PARAGRAPH 200301	Wound Management & Other Dressings	Dressings
20030100125	Poviderm 5cm x 5cm Povidone Iodine Fabric Dress Ster	DUMMY PRODUCT 20030100125	DUMMY CHEMICAL SUBSTANCE 200301001	DUMMY SUB-PARAGRAPH 2003010	DUMMY PARAGRAPH 200301	Wound Management & Other Dressings	Dressings
20030100126	Poviderm 9.5cm x 9.5cm Povidone Iodine Fabric Dress Ster	DUMMY PRODUCT 20030100126	DUMMY CHEMICAL SUBSTANCE 200301001	DUMMY SUB-PARAGRAPH 2003010	DUMMY PARAGRAPH 200301	Wound Management & Other Dressings	Dressings
20030100130	Stnd Dress BPC'63 No4	DUMMY PRODUCT 20030100130	DUMMY CHEMICAL SUBSTANCE 200301001	DUMMY SUB-PARAGRAPH 2003010	DUMMY PARAGRAPH 200301	Wound Management & Other Dressings	Dressings
20030100133	keragel Keratin Dress 20g Tube	DUMMY PRODUCT 20030100133	DUMMY CHEMICAL SUBSTANCE 200301001	DUMMY SUB-PARAGRAPH 2003010	DUMMY PARAGRAPH 200301	Wound Management & Other Dressings	Dressings
20030100134	keragelT Keratin Dress 5g Tube	DUMMY PRODUCT 20030100134	DUMMY CHEMICAL SUBSTANCE 200301001	DUMMY SUB-PARAGRAPH 2003010	DUMMY PARAGRAPH 200301	Wound Management & Other Dressings	Dressings
20030100135	Kendall Telfa Clr 7.5cmx7.5cm Non-Adher Polyester Film Dress	DUMMY PRODUCT 20030100135	DUMMY CHEMICAL SUBSTANCE 200301001	DUMMY SUB-PARAGRAPH 2003010	DUMMY PARAGRAPH 200301	Wound Management & Other Dressings	Dressings
20030100136	Kendall Telfa Clr 10cmx12.5cm Non-Adher Polyester Film Dress	DUMMY PRODUCT 20030100136	DUMMY CHEMICAL SUBSTANCE 200301001	DUMMY SUB-PARAGRAPH 2003010	DUMMY PARAGRAPH 200301	Wound Management & Other Dressings	Dressings
20030100137	Kendall Telfa Clr 30cm x 30cm Non-Adher Polyester Film Dress	DUMMY PRODUCT 20030100137	DUMMY CHEMICAL SUBSTANCE 200301001	DUMMY SUB-PARAGRAPH 2003010	DUMMY PARAGRAPH 200301	Wound Management & Other Dressings	Dressings
20030100138	Kendall Telfa Clr 30cm x 60cm Non-Adher Polyester Film Dress	DUMMY PRODUCT 20030100138	DUMMY CHEMICAL SUBSTANCE 200301001	DUMMY SUB-PARAGRAPH 2003010	DUMMY PARAGRAPH 200301	Wound Management & Other Dressings	Dressings
20030100145	Mepore 9cm x 20cm Pfa + Adh Border Dress	DUMMY PRODUCT 20030100145	DUMMY CHEMICAL SUBSTANCE 200301001	DUMMY SUB-PARAGRAPH 2003010	DUMMY PARAGRAPH 200301	Wound Management & Other Dressings	Dressings
20030100146	Mepore 9cm x 25cm Pfa + Adh Border Dress	DUMMY PRODUCT 20030100146	DUMMY CHEMICAL SUBSTANCE 200301001	DUMMY SUB-PARAGRAPH 2003010	DUMMY PARAGRAPH 200301	Wound Management & Other Dressings	Dressings
20030100147	Mepore 9cm x 30cm Pfa + Adh Border Dress	DUMMY PRODUCT 20030100147	DUMMY CHEMICAL SUBSTANCE 200301001	DUMMY SUB-PARAGRAPH 2003010	DUMMY PARAGRAPH 200301	Wound Management & Other Dressings	Dressings
20030100148	Mepore 9cm x 35cm Pfa + Adh Border Dress	DUMMY PRODUCT 20030100148	DUMMY CHEMICAL SUBSTANCE 200301001	DUMMY SUB-PARAGRAPH 2003010	DUMMY PARAGRAPH 200301	Wound Management & Other Dressings	Dressings
20030100150	Ster Dress Pack	DUMMY PRODUCT 20030100150	DUMMY CHEMICAL SUBSTANCE 200301001	DUMMY SUB-PARAGRAPH 2003010	DUMMY PARAGRAPH 200301	Wound Management & Other Dressings	Dressings
20030100154	MeCoBo Ster Dress Pack	DUMMY PRODUCT 20030100154	DUMMY CHEMICAL SUBSTANCE 200301001	DUMMY SUB-PARAGRAPH 2003010	DUMMY PARAGRAPH 200301	Wound Management & Other Dressings	Dressings
20030100155	Dt App_Dress Pack:Ster + Non-Wov Pads (Unspecified)	DUMMY PRODUCT 20030100155	DUMMY CHEMICAL SUBSTANCE 200301001	DUMMY SUB-PARAGRAPH 2003010	DUMMY PARAGRAPH 200301	Wound Management & Other Dressings	Dressings
20030100160	Dt App_Dress Pack:Ster + Non-Wov Pads (Patient Ready)	DUMMY PRODUCT 20030100160	DUMMY CHEMICAL SUBSTANCE 200301001	DUMMY SUB-PARAGRAPH 2003010	DUMMY PARAGRAPH 200301	Wound Management & Other Dressings	Dressings
20030100161	Polyfield Soft Vinyl Patient Pack Ster Dress Pack	DUMMY PRODUCT 20030100161	DUMMY CHEMICAL SUBSTANCE 200301001	DUMMY SUB-PARAGRAPH 2003010	DUMMY PARAGRAPH 200301	Wound Management & Other Dressings	Dressings
20030100162	Polyfield Nitrile Patient Pack Ster Dress Pack	DUMMY PRODUCT 20030100162	DUMMY CHEMICAL SUBSTANCE 200301001	DUMMY SUB-PARAGRAPH 2003010	DUMMY PARAGRAPH 200301	Wound Management & Other Dressings	Dressings
20030100163	Multi-Pack Ster Dress Pack	DUMMY PRODUCT 20030100163	DUMMY CHEMICAL SUBSTANCE 200301001	DUMMY SUB-PARAGRAPH 2003010	DUMMY PARAGRAPH 200301	Wound Management & Other Dressings	Dressings
20030100165	Ster Dress Pack + Non-Wov Pads Vernaid	DUMMY PRODUCT 20030100165	DUMMY CHEMICAL SUBSTANCE 200301001	DUMMY SUB-PARAGRAPH 2003010	DUMMY PARAGRAPH 200301	Wound Management & Other Dressings	Dressings
20030100166	Woundcare Ster Dress Pack	DUMMY PRODUCT 20030100166	DUMMY CHEMICAL SUBSTANCE 200301001	DUMMY SUB-PARAGRAPH 2003010	DUMMY PARAGRAPH 200301	Wound Management & Other Dressings	Dressings
20030100167	Dressit Ster Dress Pack	DUMMY PRODUCT 20030100167	DUMMY CHEMICAL SUBSTANCE 200301001	DUMMY SUB-PARAGRAPH 2003010	DUMMY PARAGRAPH 200301	Wound Management & Other Dressings	Dressings
20030100168	Propax SDP Ster Dress Pack	DUMMY PRODUCT 20030100168	DUMMY CHEMICAL SUBSTANCE 200301001	DUMMY SUB-PARAGRAPH 2003010	DUMMY PARAGRAPH 200301	Wound Management & Other Dressings	Dressings
20030100169	Nurse It Ster Dress Pack	DUMMY PRODUCT 20030100169	DUMMY CHEMICAL SUBSTANCE 200301001	DUMMY SUB-PARAGRAPH 2003010	DUMMY PARAGRAPH 200301	Wound Management & Other Dressings	Dressings
20030100170	Dt App_Dress:Semiperm Adh Film Type 1 (Opsite) 10cm x 12cm	DUMMY PRODUCT 20030100170	DUMMY CHEMICAL SUBSTANCE 200301001	DUMMY SUB-PARAGRAPH 2003010	DUMMY PARAGRAPH 200301	Wound Management & Other Dressings	Dressings
20030100174	OpSite Flexigrid 6cm x 7cm VP Adh Film Dress	DUMMY PRODUCT 20030100174	DUMMY CHEMICAL SUBSTANCE 200301001	DUMMY SUB-PARAGRAPH 2003010	DUMMY PARAGRAPH 200301	Wound Management & Other Dressings	Dressings
20030100175	Dt App_Dress:VP Adh Film (OpSite Flexigrid) 10cm x 12cm	DUMMY PRODUCT 20030100175	DUMMY CHEMICAL SUBSTANCE 200301001	DUMMY SUB-PARAGRAPH 2003010	DUMMY PARAGRAPH 200301	Wound Management & Other Dressings	Dressings
20030100176	OpSite Flexigrid 15cm x 20cm VP Adh Film Dress	DUMMY PRODUCT 20030100176	DUMMY CHEMICAL SUBSTANCE 200301001	DUMMY SUB-PARAGRAPH 2003010	DUMMY PARAGRAPH 200301	Wound Management & Other Dressings	Dressings
20030100177	OpSite Flexigrid 12cm x 12cm VP Adh Film Dress	DUMMY PRODUCT 20030100177	DUMMY CHEMICAL SUBSTANCE 200301001	DUMMY SUB-PARAGRAPH 2003010	DUMMY PARAGRAPH 200301	Wound Management & Other Dressings	Dressings
20030100180	Tegaderm Film 10cm x 12cm Dress:VP Adh Film	DUMMY PRODUCT 20030100180	DUMMY CHEMICAL SUBSTANCE 200301001	DUMMY SUB-PARAGRAPH 2003010	DUMMY PARAGRAPH 200301	Wound Management & Other Dressings	Dressings
20030100181	Tegaderm Film 12cm x 12cm VP Adh Film Dress	DUMMY PRODUCT 20030100181	DUMMY CHEMICAL SUBSTANCE 200301001	DUMMY SUB-PARAGRAPH 2003010	DUMMY PARAGRAPH 200301	Wound Management & Other Dressings	Dressings
20030100182	Tegaderm Film 15cm x 20cm VP Adh Film Dress	DUMMY PRODUCT 20030100182	DUMMY CHEMICAL SUBSTANCE 200301001	DUMMY SUB-PARAGRAPH 2003010	DUMMY PARAGRAPH 200301	Wound Management & Other Dressings	Dressings
20030100183	Tegaderm Film 6cm x 7cm VP Adh Film Dress	DUMMY PRODUCT 20030100183	DUMMY CHEMICAL SUBSTANCE 200301001	DUMMY SUB-PARAGRAPH 2003010	DUMMY PARAGRAPH 200301	Wound Management & Other Dressings	Dressings
20030100184	Tegaderm IV Advanced 8.5cm x 11.5cm VP Adh Film Dress	DUMMY PRODUCT 20030100184	DUMMY CHEMICAL SUBSTANCE 200301001	DUMMY SUB-PARAGRAPH 2003010	DUMMY PARAGRAPH 200301	Wound Management & Other Dressings	Dressings
20030100185	Bioclusive 10.2cm x 12.7cm VP Adh Film Dress	DUMMY PRODUCT 20030100185	DUMMY CHEMICAL SUBSTANCE 200301001	DUMMY SUB-PARAGRAPH 2003010	DUMMY PARAGRAPH 200301	Wound Management & Other Dressings	Dressings
20030100186	Bioclusive Plus 6cm x 7cm VP Adh Film Dress	DUMMY PRODUCT 20030100186	DUMMY CHEMICAL SUBSTANCE 200301001	DUMMY SUB-PARAGRAPH 2003010	DUMMY PARAGRAPH 200301	Wound Management & Other Dressings	Dressings
20030100187	Bioclusive Plus 10cm x 12cm VP Adh Film Dress	DUMMY PRODUCT 20030100187	DUMMY CHEMICAL SUBSTANCE 200301001	DUMMY SUB-PARAGRAPH 2003010	DUMMY PARAGRAPH 200301	Wound Management & Other Dressings	Dressings
20030100188	Bioclusive Plus 15cm x 20cm VP Adh Film Dress	DUMMY PRODUCT 20030100188	DUMMY CHEMICAL SUBSTANCE 200301001	DUMMY SUB-PARAGRAPH 2003010	DUMMY PARAGRAPH 200301	Wound Management & Other Dressings	Dressings
20030100189	Bioclusive Plus 20cm x 30cm VP Adh Film Dress	DUMMY PRODUCT 20030100189	DUMMY CHEMICAL SUBSTANCE 200301001	DUMMY SUB-PARAGRAPH 2003010	DUMMY PARAGRAPH 200301	Wound Management & Other Dressings	Dressings
20030100190	Cutifilm 10cm x 14cm VP Adh Film Dress	DUMMY PRODUCT 20030100190	DUMMY CHEMICAL SUBSTANCE 200301001	DUMMY SUB-PARAGRAPH 2003010	DUMMY PARAGRAPH 200301	Wound Management & Other Dressings	Dressings
20030100191	Cutifilm 7.5cm x 10cm VP Adh Film Dress	DUMMY PRODUCT 20030100191	DUMMY CHEMICAL SUBSTANCE 200301001	DUMMY SUB-PARAGRAPH 2003010	DUMMY PARAGRAPH 200301	Wound Management & Other Dressings	Dressings
20030100192	Cutifilm 5cm x 7.5cm VP Adh Film Dress	DUMMY PRODUCT 20030100192	DUMMY CHEMICAL SUBSTANCE 200301001	DUMMY SUB-PARAGRAPH 2003010	DUMMY PARAGRAPH 200301	Wound Management & Other Dressings	Dressings
20030100195	Dt App_Dress:VP Adh Film (EpiVIEW) 6cm x 7cm	DUMMY PRODUCT 20030100195	DUMMY CHEMICAL SUBSTANCE 200301001	DUMMY SUB-PARAGRAPH 2003010	DUMMY PARAGRAPH 200301	Wound Management & Other Dressings	Dressings
20030100196	Dt App_Dress:VP Adh Film (EpiVIEW) 10cm x 12cm	DUMMY PRODUCT 20030100196	DUMMY CHEMICAL SUBSTANCE 200301001	DUMMY SUB-PARAGRAPH 2003010	DUMMY PARAGRAPH 200301	Wound Management & Other Dressings	Dressings
20030100197	Tegaderm IV Advanced 7cm x 8.5cm Peri Line VP Adh Film Dress	DUMMY PRODUCT 20030100197	DUMMY CHEMICAL SUBSTANCE 200301001	DUMMY SUB-PARAGRAPH 2003010	DUMMY PARAGRAPH 200301	Wound Management & Other Dressings	Dressings
20030100198	Tegaderm IV Advanced 8.5cmx10.5cm Cntrl Line VPAdh FilmDress	DUMMY PRODUCT 20030100198	DUMMY CHEMICAL SUBSTANCE 200301001	DUMMY SUB-PARAGRAPH 2003010	DUMMY PARAGRAPH 200301	Wound Management & Other Dressings	Dressings
20030100199	Tegaderm IV Advanced 10cmx15.5cm PICC Line VP Adh Film Dress	DUMMY PRODUCT 20030100199	DUMMY CHEMICAL SUBSTANCE 200301001	DUMMY SUB-PARAGRAPH 2003010	DUMMY PARAGRAPH 200301	Wound Management & Other Dressings	Dressings
20030100200	W/R Plas VP 8.5cm x 6cm Wound Dress Ster	DUMMY PRODUCT 20030100200	DUMMY CHEMICAL SUBSTANCE 200301002	DUMMY SUB-PARAGRAPH 2003010	DUMMY PARAGRAPH 200301	Wound Management & Other Dressings	Dressings
20030100202	Transparent Semi Perm LMJTD 9cm x 11cm VP Adh Film Dress	DUMMY PRODUCT 20030100202	DUMMY CHEMICAL SUBSTANCE 200301002	DUMMY SUB-PARAGRAPH 2003010	DUMMY PARAGRAPH 200301	Wound Management & Other Dressings	Dressings
20030100204	Primapore 10cm x 35cm Pfa + Adh Border Dress	DUMMY PRODUCT 20030100204	DUMMY CHEMICAL SUBSTANCE 200301002	DUMMY SUB-PARAGRAPH 2003010	DUMMY PARAGRAPH 200301	Wound Management & Other Dressings	Dressings
20030100205	Primapore 6cm x 8.3cm Pfa + Adh Border dress	DUMMY PRODUCT 20030100205	DUMMY CHEMICAL SUBSTANCE 200301002	DUMMY SUB-PARAGRAPH 2003010	DUMMY PARAGRAPH 200301	Wound Management & Other Dressings	Dressings
20030100206	Dt App_Dress:Pfa + Adh Border (Primapore) 8.25cm x 12cm	DUMMY PRODUCT 20030100206	DUMMY CHEMICAL SUBSTANCE 200301002	DUMMY SUB-PARAGRAPH 2003010	DUMMY PARAGRAPH 200301	Wound Management & Other Dressings	Dressings
20030100207	Dt App_Dress:Pfa + Adh Border (Primapore) 8.25cm x 18cm	DUMMY PRODUCT 20030100207	DUMMY CHEMICAL SUBSTANCE 200301002	DUMMY SUB-PARAGRAPH 2003010	DUMMY PARAGRAPH 200301	Wound Management & Other Dressings	Dressings
20030100208	Dt App_Dress:Pfa + Adh Border (Primapore) 8.25cm x 25cm	DUMMY PRODUCT 20030100208	DUMMY CHEMICAL SUBSTANCE 200301002	DUMMY SUB-PARAGRAPH 2003010	DUMMY PARAGRAPH 200301	Wound Management & Other Dressings	Dressings
20030100209	Primapore 12cm x 35cm Pfa + Adh Border Dress	DUMMY PRODUCT 20030100209	DUMMY CHEMICAL SUBSTANCE 200301002	DUMMY SUB-PARAGRAPH 2003010	DUMMY PARAGRAPH 200301	Wound Management & Other Dressings	Dressings
20030100210	Primapore 8cm x 10cm Pfa + Adh Border Dress	DUMMY PRODUCT 20030100210	DUMMY CHEMICAL SUBSTANCE 200301002	DUMMY SUB-PARAGRAPH 2003010	DUMMY PARAGRAPH 200301	Wound Management & Other Dressings	Dressings
20030100211	Primapore 8cm x 15cm Pfa + Adh Border Dress	DUMMY PRODUCT 20030100211	DUMMY CHEMICAL SUBSTANCE 200301002	DUMMY SUB-PARAGRAPH 2003010	DUMMY PARAGRAPH 200301	Wound Management & Other Dressings	Dressings
20030100212	Primapore 10cm x 20cm Pfa + Adh Border Dress	DUMMY PRODUCT 20030100212	DUMMY CHEMICAL SUBSTANCE 200301002	DUMMY SUB-PARAGRAPH 2003010	DUMMY PARAGRAPH 200301	Wound Management & Other Dressings	Dressings
20030100213	Primapore 10cm x 25cm Pfa + Adh Border Dress	DUMMY PRODUCT 20030100213	DUMMY CHEMICAL SUBSTANCE 200301002	DUMMY SUB-PARAGRAPH 2003010	DUMMY PARAGRAPH 200301	Wound Management & Other Dressings	Dressings
20030100214	Primapore 10cm x 30cm Pfa + Adh Border Dress	DUMMY PRODUCT 20030100214	DUMMY CHEMICAL SUBSTANCE 200301002	DUMMY SUB-PARAGRAPH 2003010	DUMMY PARAGRAPH 200301	Wound Management & Other Dressings	Dressings
20030100215	Mepore Film 6cm x 7cm VP Adh Film Dress	DUMMY PRODUCT 20030100215	DUMMY CHEMICAL SUBSTANCE 200301002	DUMMY SUB-PARAGRAPH 2003010	DUMMY PARAGRAPH 200301	Wound Management & Other Dressings	Dressings
20030100216	Mepore Film 10cm x 12cm VP Adh Film Dress	DUMMY PRODUCT 20030100216	DUMMY CHEMICAL SUBSTANCE 200301002	DUMMY SUB-PARAGRAPH 2003010	DUMMY PARAGRAPH 200301	Wound Management & Other Dressings	Dressings
20030100217	Mepore Film 10cm x 25cm VP Adh Film Dress	DUMMY PRODUCT 20030100217	DUMMY CHEMICAL SUBSTANCE 200301002	DUMMY SUB-PARAGRAPH 2003010	DUMMY PARAGRAPH 200301	Wound Management & Other Dressings	Dressings
20030100218	Mepore Film 15cm x 20cm VP Adh Film Dress	DUMMY PRODUCT 20030100218	DUMMY CHEMICAL SUBSTANCE 200301002	DUMMY SUB-PARAGRAPH 2003010	DUMMY PARAGRAPH 200301	Wound Management & Other Dressings	Dressings
20030100220	C-View 6cm x 7cm VP Adh Film Dress	DUMMY PRODUCT 20030100220	DUMMY CHEMICAL SUBSTANCE 200301002	DUMMY SUB-PARAGRAPH 2003010	DUMMY PARAGRAPH 200301	Wound Management & Other Dressings	Dressings
20030100221	C-View 10cm x 12cm VP Adh Film Dress	DUMMY PRODUCT 20030100221	DUMMY CHEMICAL SUBSTANCE 200301002	DUMMY SUB-PARAGRAPH 2003010	DUMMY PARAGRAPH 200301	Wound Management & Other Dressings	Dressings
20030100222	C-View 15cm x 20cm VP Adh Film Dress	DUMMY PRODUCT 20030100222	DUMMY CHEMICAL SUBSTANCE 200301002	DUMMY SUB-PARAGRAPH 2003010	DUMMY PARAGRAPH 200301	Wound Management & Other Dressings	Dressings
20030100223	C-View 12cm x 12cm VP Adh Film Dress	DUMMY PRODUCT 20030100223	DUMMY CHEMICAL SUBSTANCE 200301002	DUMMY SUB-PARAGRAPH 2003010	DUMMY PARAGRAPH 200301	Wound Management & Other Dressings	Dressings
20030100225	Sterifix 5cm x 7cm Pfa + Adh Border Dress	DUMMY PRODUCT 20030100225	DUMMY CHEMICAL SUBSTANCE 200301002	DUMMY SUB-PARAGRAPH 2003010	DUMMY PARAGRAPH 200301	Wound Management & Other Dressings	Dressings
20030100226	Sterifix 7cm x 10cm Pfa + Adh Border Dress	DUMMY PRODUCT 20030100226	DUMMY CHEMICAL SUBSTANCE 200301002	DUMMY SUB-PARAGRAPH 2003010	DUMMY PARAGRAPH 200301	Wound Management & Other Dressings	Dressings
20030100227	Sterifix 10cm x 14cm Pfa + Adh Border Dress	DUMMY PRODUCT 20030100227	DUMMY CHEMICAL SUBSTANCE 200301002	DUMMY SUB-PARAGRAPH 2003010	DUMMY PARAGRAPH 200301	Wound Management & Other Dressings	Dressings
20030100230	Telfa Island 5cm x 10cm Adh Dress Pfa	DUMMY PRODUCT 20030100230	DUMMY CHEMICAL SUBSTANCE 200301002	DUMMY SUB-PARAGRAPH 2003010	DUMMY PARAGRAPH 200301	Wound Management & Other Dressings	Dressings
20030100231	Telfa Island 10cm x 20cm Adh Dress Pfa	DUMMY PRODUCT 20030100231	DUMMY CHEMICAL SUBSTANCE 200301002	DUMMY SUB-PARAGRAPH 2003010	DUMMY PARAGRAPH 200301	Wound Management & Other Dressings	Dressings
20030100232	Telfa Island 10cm x 12.5cm Adh Dress Pfa	DUMMY PRODUCT 20030100232	DUMMY CHEMICAL SUBSTANCE 200301002	DUMMY SUB-PARAGRAPH 2003010	DUMMY PARAGRAPH 200301	Wound Management & Other Dressings	Dressings
20030100233	Telfa Island 10cm x 25.5cm Adh Dress Pfa	DUMMY PRODUCT 20030100233	DUMMY CHEMICAL SUBSTANCE 200301002	DUMMY SUB-PARAGRAPH 2003010	DUMMY PARAGRAPH 200301	Wound Management & Other Dressings	Dressings
20030100234	Telfa Island 10cm x 35cm Adh Dress Pfa	DUMMY PRODUCT 20030100234	DUMMY CHEMICAL SUBSTANCE 200301002	DUMMY SUB-PARAGRAPH 2003010	DUMMY PARAGRAPH 200301	Wound Management & Other Dressings	Dressings
20030100235	Hydrofilm 6cm x 9cm VP Adh Film Dress	DUMMY PRODUCT 20030100235	DUMMY CHEMICAL SUBSTANCE 200301002	DUMMY SUB-PARAGRAPH 2003010	DUMMY PARAGRAPH 200301	Wound Management & Other Dressings	Dressings
20030100236	Hydrofilm 10cm x 15cm VP Adh Film Dress	DUMMY PRODUCT 20030100236	DUMMY CHEMICAL SUBSTANCE 200301002	DUMMY SUB-PARAGRAPH 2003010	DUMMY PARAGRAPH 200301	Wound Management & Other Dressings	Dressings
20030100237	Hydrofilm 12cm x 25cm VP Adh Film Dress	DUMMY PRODUCT 20030100237	DUMMY CHEMICAL SUBSTANCE 200301002	DUMMY SUB-PARAGRAPH 2003010	DUMMY PARAGRAPH 200301	Wound Management & Other Dressings	Dressings
20030100238	Hydrofilm IV Control 7cm x 9cm VP Adh Film Dress	DUMMY PRODUCT 20030100238	DUMMY CHEMICAL SUBSTANCE 200301002	DUMMY SUB-PARAGRAPH 2003010	DUMMY PARAGRAPH 200301	Wound Management & Other Dressings	Dressings
20030100240	ActivHeal Film 6cm x 7cm VP Adh Film Dress	DUMMY PRODUCT 20030100240	DUMMY CHEMICAL SUBSTANCE 200301002	DUMMY SUB-PARAGRAPH 2003010	DUMMY PARAGRAPH 200301	Wound Management & Other Dressings	Dressings
20030100241	ActivHeal Film 10cm x 12.7cm VP Adh Film Dress	DUMMY PRODUCT 20030100241	DUMMY CHEMICAL SUBSTANCE 200301002	DUMMY SUB-PARAGRAPH 2003010	DUMMY PARAGRAPH 200301	Wound Management & Other Dressings	Dressings
20030100242	ActivHeal Film 15cm x 17.8cm VP Adh Film Dress	DUMMY PRODUCT 20030100242	DUMMY CHEMICAL SUBSTANCE 200301002	DUMMY SUB-PARAGRAPH 2003010	DUMMY PARAGRAPH 200301	Wound Management & Other Dressings	Dressings
20030100245	OpSite Plus 10cm x 12cm VP Adh Film Dress	DUMMY PRODUCT 20030100245	DUMMY CHEMICAL SUBSTANCE 200301002	DUMMY SUB-PARAGRAPH 2003010	DUMMY PARAGRAPH 200301	Wound Management & Other Dressings	Dressings
20030100246	Dt App_Dress:VP Adh Film (OpSite Plus) 15cm x 15cm	DUMMY PRODUCT 20030100246	DUMMY CHEMICAL SUBSTANCE 200301002	DUMMY SUB-PARAGRAPH 2003010	DUMMY PARAGRAPH 200301	Wound Management & Other Dressings	Dressings
20030100247	OpSite Plus 10cm x 20cm VP Adh Film Dress	DUMMY PRODUCT 20030100247	DUMMY CHEMICAL SUBSTANCE 200301002	DUMMY SUB-PARAGRAPH 2003010	DUMMY PARAGRAPH 200301	Wound Management & Other Dressings	Dressings
20030100248	OpSite Plus 6.5cm x 5cm VP Adh Film Dress	DUMMY PRODUCT 20030100248	DUMMY CHEMICAL SUBSTANCE 200301002	DUMMY SUB-PARAGRAPH 2003010	DUMMY PARAGRAPH 200301	Wound Management & Other Dressings	Dressings
20030100250	OpSite Plus 5cm x 5cm VP Adh Film Dress	DUMMY PRODUCT 20030100250	DUMMY CHEMICAL SUBSTANCE 200301002	DUMMY SUB-PARAGRAPH 2003010	DUMMY PARAGRAPH 200301	Wound Management & Other Dressings	Dressings
20030100251	OpSite Plus 8.5cm x 9.5cm VP Adh Film Dress	DUMMY PRODUCT 20030100251	DUMMY CHEMICAL SUBSTANCE 200301002	DUMMY SUB-PARAGRAPH 2003010	DUMMY PARAGRAPH 200301	Wound Management & Other Dressings	Dressings
20030100252	OpSite Plus 23.5cm x 8.5cm Dress:VP Adh Film	DUMMY PRODUCT 20030100252	DUMMY CHEMICAL SUBSTANCE 200301002	DUMMY SUB-PARAGRAPH 2003010	DUMMY PARAGRAPH 200301	Wound Management & Other Dressings	Dressings
20030100253	OpSite Plus 10cm x 35cm VP Adh Film Dress	DUMMY PRODUCT 20030100253	DUMMY CHEMICAL SUBSTANCE 200301002	DUMMY SUB-PARAGRAPH 2003010	DUMMY PARAGRAPH 200301	Wound Management & Other Dressings	Dressings
20030100254	Mepore Ultra 9cm x 20cm VP Adh Film Dress	DUMMY PRODUCT 20030100254	DUMMY CHEMICAL SUBSTANCE 200301002	DUMMY SUB-PARAGRAPH 2003010	DUMMY PARAGRAPH 200301	Wound Management & Other Dressings	Dressings
20030100255	Mepore Ultra 6cm x 7cm VP Adh Film Dress	DUMMY PRODUCT 20030100255	DUMMY CHEMICAL SUBSTANCE 200301002	DUMMY SUB-PARAGRAPH 2003010	DUMMY PARAGRAPH 200301	Wound Management & Other Dressings	Dressings
20030100256	Mepore Ultra 9cm x 10cm VP Adh Film Dress	DUMMY PRODUCT 20030100256	DUMMY CHEMICAL SUBSTANCE 200301002	DUMMY SUB-PARAGRAPH 2003010	DUMMY PARAGRAPH 200301	Wound Management & Other Dressings	Dressings
20030100257	Mepore Ultra 9cm x 15cm VP Adh Film Dress	DUMMY PRODUCT 20030100257	DUMMY CHEMICAL SUBSTANCE 200301002	DUMMY SUB-PARAGRAPH 2003010	DUMMY PARAGRAPH 200301	Wound Management & Other Dressings	Dressings
20030100258	Mepore Ultra 9cm x 25cm VP Adh Film Dress	DUMMY PRODUCT 20030100258	DUMMY CHEMICAL SUBSTANCE 200301002	DUMMY SUB-PARAGRAPH 2003010	DUMMY PARAGRAPH 200301	Wound Management & Other Dressings	Dressings
20030100259	Mepore Ultra 9cm x 30cm VP Adh Film Dress	DUMMY PRODUCT 20030100259	DUMMY CHEMICAL SUBSTANCE 200301002	DUMMY SUB-PARAGRAPH 2003010	DUMMY PARAGRAPH 200301	Wound Management & Other Dressings	Dressings
20030100260	Cosmopor E 5cm x 7.2cm Adh Dress Pfa	DUMMY PRODUCT 20030100260	DUMMY CHEMICAL SUBSTANCE 200301002	DUMMY SUB-PARAGRAPH 2003010	DUMMY PARAGRAPH 200301	Wound Management & Other Dressings	Dressings
20030100261	Cosmopor E 6cm x 10cm Adh Dress Pfa	DUMMY PRODUCT 20030100261	DUMMY CHEMICAL SUBSTANCE 200301002	DUMMY SUB-PARAGRAPH 2003010	DUMMY PARAGRAPH 200301	Wound Management & Other Dressings	Dressings
20030100262	Cosmopor E 8cm x 10cm Adh Dress Pfa	DUMMY PRODUCT 20030100262	DUMMY CHEMICAL SUBSTANCE 200301002	DUMMY SUB-PARAGRAPH 2003010	DUMMY PARAGRAPH 200301	Wound Management & Other Dressings	Dressings
20030100263	Cosmopor E 6cm x 15cm Adh Dress Pfa	DUMMY PRODUCT 20030100263	DUMMY CHEMICAL SUBSTANCE 200301002	DUMMY SUB-PARAGRAPH 2003010	DUMMY PARAGRAPH 200301	Wound Management & Other Dressings	Dressings
20030100264	Cosmopor E 8cm x 15cm Adh Dress Pfa	DUMMY PRODUCT 20030100264	DUMMY CHEMICAL SUBSTANCE 200301002	DUMMY SUB-PARAGRAPH 2003010	DUMMY PARAGRAPH 200301	Wound Management & Other Dressings	Dressings
20030100265	Cosmopor E 8cm x 20cm Adh Dress Pfa	DUMMY PRODUCT 20030100265	DUMMY CHEMICAL SUBSTANCE 200301002	DUMMY SUB-PARAGRAPH 2003010	DUMMY PARAGRAPH 200301	Wound Management & Other Dressings	Dressings
20030100266	Cosmopor E 10cm x 20cm Adh Dress Pfa	DUMMY PRODUCT 20030100266	DUMMY CHEMICAL SUBSTANCE 200301002	DUMMY SUB-PARAGRAPH 2003010	DUMMY PARAGRAPH 200301	Wound Management & Other Dressings	Dressings
20030100267	Cosmopor E 10cm x 25cm Adh Dress Pfa	DUMMY PRODUCT 20030100267	DUMMY CHEMICAL SUBSTANCE 200301002	DUMMY SUB-PARAGRAPH 2003010	DUMMY PARAGRAPH 200301	Wound Management & Other Dressings	Dressings
20030100268	Cosmopor E 10cm x 35cm Adh Dress Pfa	DUMMY PRODUCT 20030100268	DUMMY CHEMICAL SUBSTANCE 200301002	DUMMY SUB-PARAGRAPH 2003010	DUMMY PARAGRAPH 200301	Wound Management & Other Dressings	Dressings
20030100270	Interpose 5cm x 5cm Pfa Plas Faced Dress	DUMMY PRODUCT 20030100270	DUMMY CHEMICAL SUBSTANCE 200301002	DUMMY SUB-PARAGRAPH 2003010	DUMMY PARAGRAPH 200301	Wound Management & Other Dressings	Dressings
20030100271	Interpose 10cm x 10cm Pfa Plas Faced Dress	DUMMY PRODUCT 20030100271	DUMMY CHEMICAL SUBSTANCE 200301002	DUMMY SUB-PARAGRAPH 2003010	DUMMY PARAGRAPH 200301	Wound Management & Other Dressings	Dressings
20030100272	Interpose 10cm x 20cm Pfa Plas FacedI Dress	DUMMY PRODUCT 20030100272	DUMMY CHEMICAL SUBSTANCE 200301002	DUMMY SUB-PARAGRAPH 2003010	DUMMY PARAGRAPH 200301	Wound Management & Other Dressings	Dressings
20030100275	Telfa 7.5cm x 5cm Pfa Plas Faced Non-Adh Dress	DUMMY PRODUCT 20030100275	DUMMY CHEMICAL SUBSTANCE 200301002	DUMMY SUB-PARAGRAPH 2003010	DUMMY PARAGRAPH 200301	Wound Management & Other Dressings	Dressings
20030100276	Telfa 10cm x 7.5cm Pfa Plas Faced Non-Adh Dress	DUMMY PRODUCT 20030100276	DUMMY CHEMICAL SUBSTANCE 200301002	DUMMY SUB-PARAGRAPH 2003010	DUMMY PARAGRAPH 200301	Wound Management & Other Dressings	Dressings
20030100277	Telfa 15cm x 7.5cm Pfa Plas Faced Non-Adh Dress	DUMMY PRODUCT 20030100277	DUMMY CHEMICAL SUBSTANCE 200301002	DUMMY SUB-PARAGRAPH 2003010	DUMMY PARAGRAPH 200301	Wound Management & Other Dressings	Dressings
20030100278	Telfa 20cm x 7.5cm Pfa Plas Faced Non-Adh Dress	DUMMY PRODUCT 20030100278	DUMMY CHEMICAL SUBSTANCE 200301002	DUMMY SUB-PARAGRAPH 2003010	DUMMY PARAGRAPH 200301	Wound Management & Other Dressings	Dressings
20030100280	Primary 9.5cm x 9.5cm Type 1 Dress Ktd Viscose	DUMMY PRODUCT 20030100280	DUMMY CHEMICAL SUBSTANCE 200301002	DUMMY SUB-PARAGRAPH 2003010	DUMMY PARAGRAPH 200301	Wound Management & Other Dressings	Dressings
20030100281	Primary 14.5cm x 12.5cm Type 1 Dress Ktd Viscose	DUMMY PRODUCT 20030100281	DUMMY CHEMICAL SUBSTANCE 200301002	DUMMY SUB-PARAGRAPH 2003010	DUMMY PARAGRAPH 200301	Wound Management & Other Dressings	Dressings
20030100285	Cutisorb LA 5cm x 5cm Pfa Plas Faced Dress	DUMMY PRODUCT 20030100285	DUMMY CHEMICAL SUBSTANCE 200301002	DUMMY SUB-PARAGRAPH 2003010	DUMMY PARAGRAPH 200301	Wound Management & Other Dressings	Dressings
20030100286	Cutisorb LA 10cm x 10cm Pfa Plas Faced Dress	DUMMY PRODUCT 20030100286	DUMMY CHEMICAL SUBSTANCE 200301002	DUMMY SUB-PARAGRAPH 2003010	DUMMY PARAGRAPH 200301	Wound Management & Other Dressings	Dressings
20030100287	Cutisorb LA 10cm x 20cm Pfa Plas Faced Dress	DUMMY PRODUCT 20030100287	DUMMY CHEMICAL SUBSTANCE 200301002	DUMMY SUB-PARAGRAPH 2003010	DUMMY PARAGRAPH 200301	Wound Management & Other Dressings	Dressings
20030100290	Tricotex Dress (Type 1) 9.5cm x 9.5cm Ktd Viscose	DUMMY PRODUCT 20030100290	DUMMY CHEMICAL SUBSTANCE 200301002	DUMMY SUB-PARAGRAPH 2003010	DUMMY PARAGRAPH 200301	Wound Management & Other Dressings	Dressings
20030100291	Mepore Ultra 7cm x 8cm VP Adh Film Dress	DUMMY PRODUCT 20030100291	DUMMY CHEMICAL SUBSTANCE 200301002	DUMMY SUB-PARAGRAPH 2003010	DUMMY PARAGRAPH 200301	Wound Management & Other Dressings	Dressings
20030100292	Mepore Ultra 10cm x 11cm VP Adh Film Dress	DUMMY PRODUCT 20030100292	DUMMY CHEMICAL SUBSTANCE 200301002	DUMMY SUB-PARAGRAPH 2003010	DUMMY PARAGRAPH 200301	Wound Management & Other Dressings	Dressings
20030100293	Mepore Ultra 11cm x 15cm VP Adh Film Dress	DUMMY PRODUCT 20030100293	DUMMY CHEMICAL SUBSTANCE 200301002	DUMMY SUB-PARAGRAPH 2003010	DUMMY PARAGRAPH 200301	Wound Management & Other Dressings	Dressings
20030100295	Drisorb Dress Pad 10cm x 20cm Pfa Dress	DUMMY PRODUCT 20030100295	DUMMY CHEMICAL SUBSTANCE 200301002	DUMMY SUB-PARAGRAPH 2003010	DUMMY PARAGRAPH 200301	Wound Management & Other Dressings	Dressings
20030100296	IV3000 6cm x 7cm VP Adh Film Dress	DUMMY PRODUCT 20030100296	DUMMY CHEMICAL SUBSTANCE 200301002	DUMMY SUB-PARAGRAPH 2003010	DUMMY PARAGRAPH 200301	Wound Management & Other Dressings	Dressings
20030100297	IV3000 Ported 7cm x 9cm VP Adh Film Dress	DUMMY PRODUCT 20030100297	DUMMY CHEMICAL SUBSTANCE 200301002	DUMMY SUB-PARAGRAPH 2003010	DUMMY PARAGRAPH 200301	Wound Management & Other Dressings	Dressings
20030100298	IV3000 10cm x 12cm VP Adh Film Dress	DUMMY PRODUCT 20030100298	DUMMY CHEMICAL SUBSTANCE 200301002	DUMMY SUB-PARAGRAPH 2003010	DUMMY PARAGRAPH 200301	Wound Management & Other Dressings	Dressings
20030100299	IV3000 Ported 9cm x 12cm VP Adh Film Dress	DUMMY PRODUCT 20030100299	DUMMY CHEMICAL SUBSTANCE 200301002	DUMMY SUB-PARAGRAPH 2003010	DUMMY PARAGRAPH 200301	Wound Management & Other Dressings	Dressings
20030100300	Alldress 10cm x 10cm VP Adh Film Dress	DUMMY PRODUCT 20030100300	DUMMY CHEMICAL SUBSTANCE 200301003	DUMMY SUB-PARAGRAPH 2003010	DUMMY PARAGRAPH 200301	Wound Management & Other Dressings	Dressings
20030100301	Alldress 15cm x 15cm VP Adh Film Dress	DUMMY PRODUCT 20030100301	DUMMY CHEMICAL SUBSTANCE 200301003	DUMMY SUB-PARAGRAPH 2003010	DUMMY PARAGRAPH 200301	Wound Management & Other Dressings	Dressings
20030100302	Alldress 15cm x 20cm VP Adh Film Dress	DUMMY PRODUCT 20030100302	DUMMY CHEMICAL SUBSTANCE 200301003	DUMMY SUB-PARAGRAPH 2003010	DUMMY PARAGRAPH 200301	Wound Management & Other Dressings	Dressings
20030100303	IV3000 Ported 11cm x 14cm VP Adh Film Dress	DUMMY PRODUCT 20030100303	DUMMY CHEMICAL SUBSTANCE 200301003	DUMMY SUB-PARAGRAPH 2003010	DUMMY PARAGRAPH 200301	Wound Management & Other Dressings	Dressings
20030100304	IV3000 Ported 5cm x 6cm VP Adh Film Dress	DUMMY PRODUCT 20030100304	DUMMY CHEMICAL SUBSTANCE 200301003	DUMMY SUB-PARAGRAPH 2003010	DUMMY PARAGRAPH 200301	Wound Management & Other Dressings	Dressings
20030100305	Central Gard 16cm x 7cm VP Adh Film Dress Cntrl Line	DUMMY PRODUCT 20030100305	DUMMY CHEMICAL SUBSTANCE 200301003	DUMMY SUB-PARAGRAPH 2003010	DUMMY PARAGRAPH 200301	Wound Management & Other Dressings	Dressings
20030100306	Central Gard 16cm x 8.8cm VP Adh Film Dress Cntrl Line	DUMMY PRODUCT 20030100306	DUMMY CHEMICAL SUBSTANCE 200301003	DUMMY SUB-PARAGRAPH 2003010	DUMMY PARAGRAPH 200301	Wound Management & Other Dressings	Dressings
20030100310	Niko-Fix 7cm x 8.5cm VP Adh Film Dress	DUMMY PRODUCT 20030100310	DUMMY CHEMICAL SUBSTANCE 200301003	DUMMY SUB-PARAGRAPH 2003010	DUMMY PARAGRAPH 200301	Wound Management & Other Dressings	Dressings
20030100312	Easi-V 7cm x 7.5cm VP Adh Film Dress	DUMMY PRODUCT 20030100312	DUMMY CHEMICAL SUBSTANCE 200301003	DUMMY SUB-PARAGRAPH 2003010	DUMMY PARAGRAPH 200301	Wound Management & Other Dressings	Dressings
20030100315	Niko Gard 7.5cm x 8cm VP Adh Film Dress	DUMMY PRODUCT 20030100315	DUMMY CHEMICAL SUBSTANCE 200301003	DUMMY SUB-PARAGRAPH 2003010	DUMMY PARAGRAPH 200301	Wound Management & Other Dressings	Dressings
20030100316	C-View Post-Op 6cm x 7cm VP Adh Film Dress	DUMMY PRODUCT 20030100316	DUMMY CHEMICAL SUBSTANCE 200301003	DUMMY SUB-PARAGRAPH 2003010	DUMMY PARAGRAPH 200301	Wound Management & Other Dressings	Dressings
20030100317	C-View Post-Op 10cm x 12cm VP Adh Film Dress	DUMMY PRODUCT 20030100317	DUMMY CHEMICAL SUBSTANCE 200301003	DUMMY SUB-PARAGRAPH 2003010	DUMMY PARAGRAPH 200301	Wound Management & Other Dressings	Dressings
20030100318	C-View Post-Op 10cm x 25cm VP Adh Film Dress	DUMMY PRODUCT 20030100318	DUMMY CHEMICAL SUBSTANCE 200301003	DUMMY SUB-PARAGRAPH 2003010	DUMMY PARAGRAPH 200301	Wound Management & Other Dressings	Dressings
20030100319	C-View Post-Op 10cm x 35cm VP Adh Film Dress	DUMMY PRODUCT 20030100319	DUMMY CHEMICAL SUBSTANCE 200301003	DUMMY SUB-PARAGRAPH 2003010	DUMMY PARAGRAPH 200301	Wound Management & Other Dressings	Dressings
20030100320	Kendall Film 4cm x 4cm VP Adh Film Dress	DUMMY PRODUCT 20030100320	DUMMY CHEMICAL SUBSTANCE 200301003	DUMMY SUB-PARAGRAPH 2003010	DUMMY PARAGRAPH 200301	Wound Management & Other Dressings	Dressings
20030100321	Kendall Film 5cm x 7cm VP Adh Film Dress	DUMMY PRODUCT 20030100321	DUMMY CHEMICAL SUBSTANCE 200301003	DUMMY SUB-PARAGRAPH 2003010	DUMMY PARAGRAPH 200301	Wound Management & Other Dressings	Dressings
20030100322	Kendall Film 10cm x 12cm VP Adh Film Dress	DUMMY PRODUCT 20030100322	DUMMY CHEMICAL SUBSTANCE 200301003	DUMMY SUB-PARAGRAPH 2003010	DUMMY PARAGRAPH 200301	Wound Management & Other Dressings	Dressings
20030100323	Kendall Film 10cm x 20cm VP Adh Film Dress	DUMMY PRODUCT 20030100323	DUMMY CHEMICAL SUBSTANCE 200301003	DUMMY SUB-PARAGRAPH 2003010	DUMMY PARAGRAPH 200301	Wound Management & Other Dressings	Dressings
20030100324	Kendall Film 15cm x 20cm VP Adh Film Dress	DUMMY PRODUCT 20030100324	DUMMY CHEMICAL SUBSTANCE 200301003	DUMMY SUB-PARAGRAPH 2003010	DUMMY PARAGRAPH 200301	Wound Management & Other Dressings	Dressings
20030100325	Kendall Film 20cm x 25cm VP Adh Film Dress	DUMMY PRODUCT 20030100325	DUMMY CHEMICAL SUBSTANCE 200301003	DUMMY SUB-PARAGRAPH 2003010	DUMMY PARAGRAPH 200301	Wound Management & Other Dressings	Dressings
20030100326	Polyskin MR 5cm x 7cm VP Adh Film Dress	DUMMY PRODUCT 20030100326	DUMMY CHEMICAL SUBSTANCE 200301003	DUMMY SUB-PARAGRAPH 2003010	DUMMY PARAGRAPH 200301	Wound Management & Other Dressings	Dressings
20030100327	Polyskin MR 10cm x 12cm VP Adh Film Dress	DUMMY PRODUCT 20030100327	DUMMY CHEMICAL SUBSTANCE 200301003	DUMMY SUB-PARAGRAPH 2003010	DUMMY PARAGRAPH 200301	Wound Management & Other Dressings	Dressings
20030100328	Polyskin MR 15cm x 20cm VP Adh Film Dress	DUMMY PRODUCT 20030100328	DUMMY CHEMICAL SUBSTANCE 200301003	DUMMY SUB-PARAGRAPH 2003010	DUMMY PARAGRAPH 200301	Wound Management & Other Dressings	Dressings
20030100330	Blisterfilm 5cm x 7.5cm VP Adh Film Dress	DUMMY PRODUCT 20030100330	DUMMY CHEMICAL SUBSTANCE 200301003	DUMMY SUB-PARAGRAPH 2003010	DUMMY PARAGRAPH 200301	Wound Management & Other Dressings	Dressings
20030100331	Blisterfilm 9cm x 10cm VP Adh Film Dress	DUMMY PRODUCT 20030100331	DUMMY CHEMICAL SUBSTANCE 200301003	DUMMY SUB-PARAGRAPH 2003010	DUMMY PARAGRAPH 200301	Wound Management & Other Dressings	Dressings
20030100332	Blisterfilm 10cm x 12.5cm VP Adh Film Dress	DUMMY PRODUCT 20030100332	DUMMY CHEMICAL SUBSTANCE 200301003	DUMMY SUB-PARAGRAPH 2003010	DUMMY PARAGRAPH 200301	Wound Management & Other Dressings	Dressings
20030100333	Blisterfilm 14cm x 15cm VP Adh Film Dress	DUMMY PRODUCT 20030100333	DUMMY CHEMICAL SUBSTANCE 200301003	DUMMY SUB-PARAGRAPH 2003010	DUMMY PARAGRAPH 200301	Wound Management & Other Dressings	Dressings
20030100335	Vacuskin 6cm x 7cm VP Adh Film Dress	DUMMY PRODUCT 20030100335	DUMMY CHEMICAL SUBSTANCE 200301003	DUMMY SUB-PARAGRAPH 2003010	DUMMY PARAGRAPH 200301	Wound Management & Other Dressings	Dressings
20030100336	Vacuskin 10cm x 12cm VP Adh Film Dress	DUMMY PRODUCT 20030100336	DUMMY CHEMICAL SUBSTANCE 200301003	DUMMY SUB-PARAGRAPH 2003010	DUMMY PARAGRAPH 200301	Wound Management & Other Dressings	Dressings
20030100337	Vacuskin 10cm x 25cm VP Adh Film Dress	DUMMY PRODUCT 20030100337	DUMMY CHEMICAL SUBSTANCE 200301003	DUMMY SUB-PARAGRAPH 2003010	DUMMY PARAGRAPH 200301	Wound Management & Other Dressings	Dressings
20030100338	Vacuskin 15cm x 20cm VP Adh Film Dress	DUMMY PRODUCT 20030100338	DUMMY CHEMICAL SUBSTANCE 200301003	DUMMY SUB-PARAGRAPH 2003010	DUMMY PARAGRAPH 200301	Wound Management & Other Dressings	Dressings
20030100340	Exu-Dry 10cm x 15cm Pfa Cellulose Dress	DUMMY PRODUCT 20030100340	DUMMY CHEMICAL SUBSTANCE 200301003	DUMMY SUB-PARAGRAPH 2003010	DUMMY PARAGRAPH 200301	Wound Management & Other Dressings	Dressings
20030100341	Exu-Dry 15cm x 23cm Pfa Cellulose Dress	DUMMY PRODUCT 20030100341	DUMMY CHEMICAL SUBSTANCE 200301003	DUMMY SUB-PARAGRAPH 2003010	DUMMY PARAGRAPH 200301	Wound Management & Other Dressings	Dressings
20030100342	Exu-Dry 23cm x 38cm Pfa Cellulose Dress	DUMMY PRODUCT 20030100342	DUMMY CHEMICAL SUBSTANCE 200301003	DUMMY SUB-PARAGRAPH 2003010	DUMMY PARAGRAPH 200301	Wound Management & Other Dressings	Dressings
20030100345	Neosafe 9cm x 10cm Pfa + Adh Border Dress	DUMMY PRODUCT 20030100345	DUMMY CHEMICAL SUBSTANCE 200301003	DUMMY SUB-PARAGRAPH 2003010	DUMMY PARAGRAPH 200301	Wound Management & Other Dressings	Dressings
20030100346	Neosafe 9cm x 20cm Pfa + Adh Border Dress	DUMMY PRODUCT 20030100346	DUMMY CHEMICAL SUBSTANCE 200301003	DUMMY SUB-PARAGRAPH 2003010	DUMMY PARAGRAPH 200301	Wound Management & Other Dressings	Dressings
20030100347	Eclypse Boot 71cm x 80cm Pfa Cellulose Dress	DUMMY PRODUCT 20030100347	DUMMY CHEMICAL SUBSTANCE 200301003	DUMMY SUB-PARAGRAPH 2003010	DUMMY PARAGRAPH 200301	Wound Management & Other Dressings	Dressings
20030100348	Eclypse Boot 55cm x 47cm Pfa Cellulose Dress	DUMMY PRODUCT 20030100348	DUMMY CHEMICAL SUBSTANCE 200301003	DUMMY SUB-PARAGRAPH 2003010	DUMMY PARAGRAPH 200301	Wound Management & Other Dressings	Dressings
20030100349	Eclypse 10cm x 10cm Pfa Cellulose Dress	DUMMY PRODUCT 20030100349	DUMMY CHEMICAL SUBSTANCE 200301003	DUMMY SUB-PARAGRAPH 2003010	DUMMY PARAGRAPH 200301	Wound Management & Other Dressings	Dressings
20030100350	Eclypse 15cm x 15cm Pfa Cellulose Dress	DUMMY PRODUCT 20030100350	DUMMY CHEMICAL SUBSTANCE 200301003	DUMMY SUB-PARAGRAPH 2003010	DUMMY PARAGRAPH 200301	Wound Management & Other Dressings	Dressings
20030100351	Eclypse 20cm x 30cm Pfa Cellulose Dress	DUMMY PRODUCT 20030100351	DUMMY CHEMICAL SUBSTANCE 200301003	DUMMY SUB-PARAGRAPH 2003010	DUMMY PARAGRAPH 200301	Wound Management & Other Dressings	Dressings
20030100352	Eclypse 60cm x 40cm Pfa Cellulose Dress	DUMMY PRODUCT 20030100352	DUMMY CHEMICAL SUBSTANCE 200301003	DUMMY SUB-PARAGRAPH 2003010	DUMMY PARAGRAPH 200301	Wound Management & Other Dressings	Dressings
20030100353	Eclypse Adherent Sacral 17cm x 19cm Pfa Cellulose Dress	DUMMY PRODUCT 20030100353	DUMMY CHEMICAL SUBSTANCE 200301003	DUMMY SUB-PARAGRAPH 2003010	DUMMY PARAGRAPH 200301	Wound Management & Other Dressings	Dressings
20030100354	Eclypse Adherent Sacral 22cm x 23cm Pfa Cellulose Dress	DUMMY PRODUCT 20030100354	DUMMY CHEMICAL SUBSTANCE 200301003	DUMMY SUB-PARAGRAPH 2003010	DUMMY PARAGRAPH 200301	Wound Management & Other Dressings	Dressings
20030100355	Eclypse Adherent 10cm x 10cm Pfa Cellulose Dress	DUMMY PRODUCT 20030100355	DUMMY CHEMICAL SUBSTANCE 200301003	DUMMY SUB-PARAGRAPH 2003010	DUMMY PARAGRAPH 200301	Wound Management & Other Dressings	Dressings
20030100356	Eclypse Adherent 10cm x 20cm Pfa Cellulose Dress	DUMMY PRODUCT 20030100356	DUMMY CHEMICAL SUBSTANCE 200301003	DUMMY SUB-PARAGRAPH 2003010	DUMMY PARAGRAPH 200301	Wound Management & Other Dressings	Dressings
20030100357	Eclypse Adherent 15cm x 15cm Pfa Cellulose Dress	DUMMY PRODUCT 20030100357	DUMMY CHEMICAL SUBSTANCE 200301003	DUMMY SUB-PARAGRAPH 2003010	DUMMY PARAGRAPH 200301	Wound Management & Other Dressings	Dressings
20030100358	Eclypse Adherent 20cm x 30cm Pfa Cellulose Dress	DUMMY PRODUCT 20030100358	DUMMY CHEMICAL SUBSTANCE 200301003	DUMMY SUB-PARAGRAPH 2003010	DUMMY PARAGRAPH 200301	Wound Management & Other Dressings	Dressings
20030100359	Eclypse Boot 60cm x 70cm Pfa Cellulose Dress	DUMMY PRODUCT 20030100359	DUMMY CHEMICAL SUBSTANCE 200301003	DUMMY SUB-PARAGRAPH 2003010	DUMMY PARAGRAPH 200301	Wound Management & Other Dressings	Dressings
20030100360	Telfa Max 15cm x 22.8cm Pfa Cellulose Dress	DUMMY PRODUCT 20030100360	DUMMY CHEMICAL SUBSTANCE 200301003	DUMMY SUB-PARAGRAPH 2003010	DUMMY PARAGRAPH 200301	Wound Management & Other Dressings	Dressings
20030100361	Telfa Max 22.8cm x 38cm Pfa Cellulose Dress	DUMMY PRODUCT 20030100361	DUMMY CHEMICAL SUBSTANCE 200301003	DUMMY SUB-PARAGRAPH 2003010	DUMMY PARAGRAPH 200301	Wound Management & Other Dressings	Dressings
20030100362	Telfa Max 38cm x 45.7cm Pfa Cellulose Dress	DUMMY PRODUCT 20030100362	DUMMY CHEMICAL SUBSTANCE 200301003	DUMMY SUB-PARAGRAPH 2003010	DUMMY PARAGRAPH 200301	Wound Management & Other Dressings	Dressings
20030100363	Telfa Max 38cm x 60.9cm Pfa Cellulose Dress	DUMMY PRODUCT 20030100363	DUMMY CHEMICAL SUBSTANCE 200301003	DUMMY SUB-PARAGRAPH 2003010	DUMMY PARAGRAPH 200301	Wound Management & Other Dressings	Dressings
20030100365	Zetuvit 10cm x 10cm Pfa Cellulose Dress	DUMMY PRODUCT 20030100365	DUMMY CHEMICAL SUBSTANCE 200301003	DUMMY SUB-PARAGRAPH 2003010	DUMMY PARAGRAPH 200301	Wound Management & Other Dressings	Dressings
20030100366	Zetuvit 10cm x 20cm Pfa Cellulose Dress	DUMMY PRODUCT 20030100366	DUMMY CHEMICAL SUBSTANCE 200301003	DUMMY SUB-PARAGRAPH 2003010	DUMMY PARAGRAPH 200301	Wound Management & Other Dressings	Dressings
20030100367	Zetuvit 20cm x 20cm Pfa Cellulose Dress	DUMMY PRODUCT 20030100367	DUMMY CHEMICAL SUBSTANCE 200301003	DUMMY SUB-PARAGRAPH 2003010	DUMMY PARAGRAPH 200301	Wound Management & Other Dressings	Dressings
20030100368	Zetuvit 20cm x 40cm Pfa Cellulose Dress	DUMMY PRODUCT 20030100368	DUMMY CHEMICAL SUBSTANCE 200301003	DUMMY SUB-PARAGRAPH 2003010	DUMMY PARAGRAPH 200301	Wound Management & Other Dressings	Dressings
20030100370	Softpore 6cm x 7cm Pfa + Adh Border Dress	DUMMY PRODUCT 20030100370	DUMMY CHEMICAL SUBSTANCE 200301003	DUMMY SUB-PARAGRAPH 2003010	DUMMY PARAGRAPH 200301	Wound Management & Other Dressings	Dressings
20030100371	Softpore 10cm x 10cm Pfa + Adh Border Dress	DUMMY PRODUCT 20030100371	DUMMY CHEMICAL SUBSTANCE 200301003	DUMMY SUB-PARAGRAPH 2003010	DUMMY PARAGRAPH 200301	Wound Management & Other Dressings	Dressings
20030100372	Softpore 10cm x 15cm Pfa + Adh Border Dress	DUMMY PRODUCT 20030100372	DUMMY CHEMICAL SUBSTANCE 200301003	DUMMY SUB-PARAGRAPH 2003010	DUMMY PARAGRAPH 200301	Wound Management & Other Dressings	Dressings
20030100373	Softpore 10cm x 20cm Pfa + Adh Border Dress	DUMMY PRODUCT 20030100373	DUMMY CHEMICAL SUBSTANCE 200301003	DUMMY SUB-PARAGRAPH 2003010	DUMMY PARAGRAPH 200301	Wound Management & Other Dressings	Dressings
20030100374	Softpore 10cm x 25cm Pfa + Adh Border Dress	DUMMY PRODUCT 20030100374	DUMMY CHEMICAL SUBSTANCE 200301003	DUMMY SUB-PARAGRAPH 2003010	DUMMY PARAGRAPH 200301	Wound Management & Other Dressings	Dressings
20030100375	Softpore 10cm x 30cm Pfa + Adh Border Dress	DUMMY PRODUCT 20030100375	DUMMY CHEMICAL SUBSTANCE 200301003	DUMMY SUB-PARAGRAPH 2003010	DUMMY PARAGRAPH 200301	Wound Management & Other Dressings	Dressings
20030100376	Softpore 10cm x 35cm Pfa + Adh Border Dress	DUMMY PRODUCT 20030100376	DUMMY CHEMICAL SUBSTANCE 200301003	DUMMY SUB-PARAGRAPH 2003010	DUMMY PARAGRAPH 200301	Wound Management & Other Dressings	Dressings
20030100377	C-View Post-Op 8.5cm x 9.5cm VP Adh Film Dress	DUMMY PRODUCT 20030100377	DUMMY CHEMICAL SUBSTANCE 200301003	DUMMY SUB-PARAGRAPH 2003010	DUMMY PARAGRAPH 200301	Wound Management & Other Dressings	Dressings
20030100378	C-View Post-Op 8.5cm x 15cm VP Adh Film Dress	DUMMY PRODUCT 20030100378	DUMMY CHEMICAL SUBSTANCE 200301003	DUMMY SUB-PARAGRAPH 2003010	DUMMY PARAGRAPH 200301	Wound Management & Other Dressings	Dressings
20030100379	C-View Post-Op 10cm x 20cm VP Adh Film Dress	DUMMY PRODUCT 20030100379	DUMMY CHEMICAL SUBSTANCE 200301003	DUMMY SUB-PARAGRAPH 2003010	DUMMY PARAGRAPH 200301	Wound Management & Other Dressings	Dressings
20030100380	Tegaderm + Pad 5cm x 7cm VP Adh Film Dress	DUMMY PRODUCT 20030100380	DUMMY CHEMICAL SUBSTANCE 200301003	DUMMY SUB-PARAGRAPH 2003010	DUMMY PARAGRAPH 200301	Wound Management & Other Dressings	Dressings
20030100381	Tegaderm + Pad 9cm x 10cm VP Adh Film Dress	DUMMY PRODUCT 20030100381	DUMMY CHEMICAL SUBSTANCE 200301003	DUMMY SUB-PARAGRAPH 2003010	DUMMY PARAGRAPH 200301	Wound Management & Other Dressings	Dressings
20030100382	Tegaderm + Pad 9cm x 15cm VP Adh Film Dress	DUMMY PRODUCT 20030100382	DUMMY CHEMICAL SUBSTANCE 200301003	DUMMY SUB-PARAGRAPH 2003010	DUMMY PARAGRAPH 200301	Wound Management & Other Dressings	Dressings
20030100383	Tegaderm + Pad 9cm x 20cm VP Adh Film Dress	DUMMY PRODUCT 20030100383	DUMMY CHEMICAL SUBSTANCE 200301003	DUMMY SUB-PARAGRAPH 2003010	DUMMY PARAGRAPH 200301	Wound Management & Other Dressings	Dressings
20030100384	Tegaderm + Pad 9cm x 25cm VP Adh Film Dress	DUMMY PRODUCT 20030100384	DUMMY CHEMICAL SUBSTANCE 200301003	DUMMY SUB-PARAGRAPH 2003010	DUMMY PARAGRAPH 200301	Wound Management & Other Dressings	Dressings
20030100385	Tegaderm + Pad 9cm x 35cm VP Adh Film Dress	DUMMY PRODUCT 20030100385	DUMMY CHEMICAL SUBSTANCE 200301003	DUMMY SUB-PARAGRAPH 2003010	DUMMY PARAGRAPH 200301	Wound Management & Other Dressings	Dressings
20030100386	DressPore 7cm x 8cm Pfa + Adh Border Dress	DUMMY PRODUCT 20030100386	DUMMY CHEMICAL SUBSTANCE 200301003	DUMMY SUB-PARAGRAPH 2003010	DUMMY PARAGRAPH 200301	Wound Management & Other Dressings	Dressings
20030100387	DressPore 10cm x 11cm Pfa + Adh Border Dress	DUMMY PRODUCT 20030100387	DUMMY CHEMICAL SUBSTANCE 200301003	DUMMY SUB-PARAGRAPH 2003010	DUMMY PARAGRAPH 200301	Wound Management & Other Dressings	Dressings
20030100388	DressPore 11cm x 15cm Pfa + Adh Border Dress	DUMMY PRODUCT 20030100388	DUMMY CHEMICAL SUBSTANCE 200301003	DUMMY SUB-PARAGRAPH 2003010	DUMMY PARAGRAPH 200301	Wound Management & Other Dressings	Dressings
20030100390	Medisafe 6cm x 8cm Adh Dress Pfa	DUMMY PRODUCT 20030100390	DUMMY CHEMICAL SUBSTANCE 200301003	DUMMY SUB-PARAGRAPH 2003010	DUMMY PARAGRAPH 200301	Wound Management & Other Dressings	Dressings
20030100391	Medisafe 8cm x 10cm Adh Dress Pfa	DUMMY PRODUCT 20030100391	DUMMY CHEMICAL SUBSTANCE 200301003	DUMMY SUB-PARAGRAPH 2003010	DUMMY PARAGRAPH 200301	Wound Management & Other Dressings	Dressings
20030100392	Medisafe 8cm x 12cm Adh Dress Pfa	DUMMY PRODUCT 20030100392	DUMMY CHEMICAL SUBSTANCE 200301003	DUMMY SUB-PARAGRAPH 2003010	DUMMY PARAGRAPH 200301	Wound Management & Other Dressings	Dressings
20030100393	Medisafe 9cm x 15cm Adh Dress Pfa	DUMMY PRODUCT 20030100393	DUMMY CHEMICAL SUBSTANCE 200301003	DUMMY SUB-PARAGRAPH 2003010	DUMMY PARAGRAPH 200301	Wound Management & Other Dressings	Dressings
20030100394	Medisafe 9cm x 20cm Adh Dress Pfa	DUMMY PRODUCT 20030100394	DUMMY CHEMICAL SUBSTANCE 200301003	DUMMY SUB-PARAGRAPH 2003010	DUMMY PARAGRAPH 200301	Wound Management & Other Dressings	Dressings
20030100395	Medisafe 9cm x 25cm Adh Dress Pfa	DUMMY PRODUCT 20030100395	DUMMY CHEMICAL SUBSTANCE 200301003	DUMMY SUB-PARAGRAPH 2003010	DUMMY PARAGRAPH 200301	Wound Management & Other Dressings	Dressings
20030100396	Askina Pad 5cm x 5cm Pfa Plas Faced Dress	DUMMY PRODUCT 20030100396	DUMMY CHEMICAL SUBSTANCE 200301003	DUMMY SUB-PARAGRAPH 2003010	DUMMY PARAGRAPH 200301	Wound Management & Other Dressings	Dressings
20030100397	Askina Pad 10cm x 10cm Pfa Plas Faced Dress	DUMMY PRODUCT 20030100397	DUMMY CHEMICAL SUBSTANCE 200301003	DUMMY SUB-PARAGRAPH 2003010	DUMMY PARAGRAPH 200301	Wound Management & Other Dressings	Dressings
20030100398	Askina Pad 10cm x 20cm Pfa Plas Faced Dress	DUMMY PRODUCT 20030100398	DUMMY CHEMICAL SUBSTANCE 200301003	DUMMY SUB-PARAGRAPH 2003010	DUMMY PARAGRAPH 200301	Wound Management & Other Dressings	Dressings
20030100400	Suprasorb F 5cm x 7cm VP Adh Film Dress	DUMMY PRODUCT 20030100400	DUMMY CHEMICAL SUBSTANCE 200301004	DUMMY SUB-PARAGRAPH 2003010	DUMMY PARAGRAPH 200301	Wound Management & Other Dressings	Dressings
20030100401	Suprasorb F 10cm x 12cm VP Adh Film Dress	DUMMY PRODUCT 20030100401	DUMMY CHEMICAL SUBSTANCE 200301004	DUMMY SUB-PARAGRAPH 2003010	DUMMY PARAGRAPH 200301	Wound Management & Other Dressings	Dressings
20030100402	Suprasorb F 15cm x 20cm VP Adh Film Dress	DUMMY PRODUCT 20030100402	DUMMY CHEMICAL SUBSTANCE 200301004	DUMMY SUB-PARAGRAPH 2003010	DUMMY PARAGRAPH 200301	Wound Management & Other Dressings	Dressings
20030100405	Pharmapore-PU.-I.V 6cm x 7cm VP Adh Film Dress	DUMMY PRODUCT 20030100405	DUMMY CHEMICAL SUBSTANCE 200301004	DUMMY SUB-PARAGRAPH 2003010	DUMMY PARAGRAPH 200301	Wound Management & Other Dressings	Dressings
20030100406	Pharmapore-PU.-I.V 7cm x 9cm VP Adh Film Dress	DUMMY PRODUCT 20030100406	DUMMY CHEMICAL SUBSTANCE 200301004	DUMMY SUB-PARAGRAPH 2003010	DUMMY PARAGRAPH 200301	Wound Management & Other Dressings	Dressings
20030100407	Pharmapore-PU.-I.V 8.5cm x 7cm VP Adh Film Dress	DUMMY PRODUCT 20030100407	DUMMY CHEMICAL SUBSTANCE 200301004	DUMMY SUB-PARAGRAPH 2003010	DUMMY PARAGRAPH 200301	Wound Management & Other Dressings	Dressings
20030100408	Askina Derm 6cm x 7cm VP Adh Film Dress	DUMMY PRODUCT 20030100408	DUMMY CHEMICAL SUBSTANCE 200301004	DUMMY SUB-PARAGRAPH 2003010	DUMMY PARAGRAPH 200301	Wound Management & Other Dressings	Dressings
20030100409	Askina Derm 10cm x 12cm VP Adh Film Dress	DUMMY PRODUCT 20030100409	DUMMY CHEMICAL SUBSTANCE 200301004	DUMMY SUB-PARAGRAPH 2003010	DUMMY PARAGRAPH 200301	Wound Management & Other Dressings	Dressings
20030100410	Askina Derm 10cm x 20cm VP Adh Film Dress	DUMMY PRODUCT 20030100410	DUMMY CHEMICAL SUBSTANCE 200301004	DUMMY SUB-PARAGRAPH 2003010	DUMMY PARAGRAPH 200301	Wound Management & Other Dressings	Dressings
20030100411	Askina Derm 15cm x 20cm VP Adh Film Dress	DUMMY PRODUCT 20030100411	DUMMY CHEMICAL SUBSTANCE 200301004	DUMMY SUB-PARAGRAPH 2003010	DUMMY PARAGRAPH 200301	Wound Management & Other Dressings	Dressings
20030100412	Askina Derm 20cm x 30cm VP Adh Film Dress	DUMMY PRODUCT 20030100412	DUMMY CHEMICAL SUBSTANCE 200301004	DUMMY SUB-PARAGRAPH 2003010	DUMMY PARAGRAPH 200301	Wound Management & Other Dressings	Dressings
20030100415	ProtectFilm 6cm x 7cm VP Adh Film Dress	DUMMY PRODUCT 20030100415	DUMMY CHEMICAL SUBSTANCE 200301004	DUMMY SUB-PARAGRAPH 2003010	DUMMY PARAGRAPH 200301	Wound Management & Other Dressings	Dressings
20030100416	ProtectFilm 10cm x 12cm VP Adh Film Dress	DUMMY PRODUCT 20030100416	DUMMY CHEMICAL SUBSTANCE 200301004	DUMMY SUB-PARAGRAPH 2003010	DUMMY PARAGRAPH 200301	Wound Management & Other Dressings	Dressings
20030100417	ProtectFilm 15cm x 20cm VP Adh Film Dress	DUMMY PRODUCT 20030100417	DUMMY CHEMICAL SUBSTANCE 200301004	DUMMY SUB-PARAGRAPH 2003010	DUMMY PARAGRAPH 200301	Wound Management & Other Dressings	Dressings
20030100420	PremierPore VP 6cm x 7cm VP Adh Film Dress	DUMMY PRODUCT 20030100420	DUMMY CHEMICAL SUBSTANCE 200301004	DUMMY SUB-PARAGRAPH 2003010	DUMMY PARAGRAPH 200301	Wound Management & Other Dressings	Dressings
20030100421	PremierPore VP 10cm x 10cm VP Adh Film Dress	DUMMY PRODUCT 20030100421	DUMMY CHEMICAL SUBSTANCE 200301004	DUMMY SUB-PARAGRAPH 2003010	DUMMY PARAGRAPH 200301	Wound Management & Other Dressings	Dressings
20030100422	PremierPore VP 10cm x 15cm VP Adh Film Dress	DUMMY PRODUCT 20030100422	DUMMY CHEMICAL SUBSTANCE 200301004	DUMMY SUB-PARAGRAPH 2003010	DUMMY PARAGRAPH 200301	Wound Management & Other Dressings	Dressings
20030100423	PremierPore VP 10cm x 25cm VP Adh Film Dress	DUMMY PRODUCT 20030100423	DUMMY CHEMICAL SUBSTANCE 200301004	DUMMY SUB-PARAGRAPH 2003010	DUMMY PARAGRAPH 200301	Wound Management & Other Dressings	Dressings
20030100425	Pharmapore-PU 8.5cm x 15.5cm VP Adh Film Dress	DUMMY PRODUCT 20030100425	DUMMY CHEMICAL SUBSTANCE 200301004	DUMMY SUB-PARAGRAPH 2003010	DUMMY PARAGRAPH 200301	Wound Management & Other Dressings	Dressings
20030100426	Pharmapore-PU 10cm x 25cm VP Adh Film Dress	DUMMY PRODUCT 20030100426	DUMMY CHEMICAL SUBSTANCE 200301004	DUMMY SUB-PARAGRAPH 2003010	DUMMY PARAGRAPH 200301	Wound Management & Other Dressings	Dressings
20030100427	Pharmapore-PU 10cm x 30cm VP Adh Film Dress	DUMMY PRODUCT 20030100427	DUMMY CHEMICAL SUBSTANCE 200301004	DUMMY SUB-PARAGRAPH 2003010	DUMMY PARAGRAPH 200301	Wound Management & Other Dressings	Dressings
20030100431	PremierPore VP 5cm x 7cm VP Adh Film Dress	DUMMY PRODUCT 20030100431	DUMMY CHEMICAL SUBSTANCE 200301004	DUMMY SUB-PARAGRAPH 2003010	DUMMY PARAGRAPH 200301	Wound Management & Other Dressings	Dressings
20030100432	PremierPore VP 10cm x 20cm VP Adh Film Dress	DUMMY PRODUCT 20030100432	DUMMY CHEMICAL SUBSTANCE 200301004	DUMMY SUB-PARAGRAPH 2003010	DUMMY PARAGRAPH 200301	Wound Management & Other Dressings	Dressings
20030100433	PremierPore VP 10cm x 30cm VP Adh Film Dress	DUMMY PRODUCT 20030100433	DUMMY CHEMICAL SUBSTANCE 200301004	DUMMY SUB-PARAGRAPH 2003010	DUMMY PARAGRAPH 200301	Wound Management & Other Dressings	Dressings
20030100434	PremierPore VP 10cm x 35cm VP Adh Film Dress	DUMMY PRODUCT 20030100434	DUMMY CHEMICAL SUBSTANCE 200301004	DUMMY SUB-PARAGRAPH 2003010	DUMMY PARAGRAPH 200301	Wound Management & Other Dressings	Dressings
20030100435	OpSite Flexifix 5cm x 1m VP Adh Film Dress	DUMMY PRODUCT 20030100435	DUMMY CHEMICAL SUBSTANCE 200301004	DUMMY SUB-PARAGRAPH 2003010	DUMMY PARAGRAPH 200301	Wound Management & Other Dressings	Dressings
20030100436	OpSite Flexifix 10cm x 1m VP Adh Film Dress	DUMMY PRODUCT 20030100436	DUMMY CHEMICAL SUBSTANCE 200301004	DUMMY SUB-PARAGRAPH 2003010	DUMMY PARAGRAPH 200301	Wound Management & Other Dressings	Dressings
20030100440	Telfa AMD Island 10cm x 12.5cm Adh Dress Pfa	DUMMY PRODUCT 20030100440	DUMMY CHEMICAL SUBSTANCE 200301004	DUMMY SUB-PARAGRAPH 2003010	DUMMY PARAGRAPH 200301	Wound Management & Other Dressings	Dressings
20030100441	Telfa AMD Island 10cm x 20cm Adh Dress Pfa	DUMMY PRODUCT 20030100441	DUMMY CHEMICAL SUBSTANCE 200301004	DUMMY SUB-PARAGRAPH 2003010	DUMMY PARAGRAPH 200301	Wound Management & Other Dressings	Dressings
20030100442	Telfa AMD Island 10cm x 25.5cm Adh Dress Pfa	DUMMY PRODUCT 20030100442	DUMMY CHEMICAL SUBSTANCE 200301004	DUMMY SUB-PARAGRAPH 2003010	DUMMY PARAGRAPH 200301	Wound Management & Other Dressings	Dressings
20030100443	Telfa AMD Island 10cm x 35cm Adh Dress Pfa	DUMMY PRODUCT 20030100443	DUMMY CHEMICAL SUBSTANCE 200301004	DUMMY SUB-PARAGRAPH 2003010	DUMMY PARAGRAPH 200301	Wound Management & Other Dressings	Dressings
20030100444	ClearFilm 6cm x 7cm VP Adh Film Dress	DUMMY PRODUCT 20030100444	DUMMY CHEMICAL SUBSTANCE 200301004	DUMMY SUB-PARAGRAPH 2003010	DUMMY PARAGRAPH 200301	Wound Management & Other Dressings	Dressings
20030100445	ClearFilm 10cm x 12cm VP Adh Film Dress	DUMMY PRODUCT 20030100445	DUMMY CHEMICAL SUBSTANCE 200301004	DUMMY SUB-PARAGRAPH 2003010	DUMMY PARAGRAPH 200301	Wound Management & Other Dressings	Dressings
20030100446	ClearFilm 12cm x 12cm VP Adh Film Dress	DUMMY PRODUCT 20030100446	DUMMY CHEMICAL SUBSTANCE 200301004	DUMMY SUB-PARAGRAPH 2003010	DUMMY PARAGRAPH 200301	Wound Management & Other Dressings	Dressings
20030100447	ClearFilm 15cm x 20cm VP Adh Film Dress	DUMMY PRODUCT 20030100447	DUMMY CHEMICAL SUBSTANCE 200301004	DUMMY SUB-PARAGRAPH 2003010	DUMMY PARAGRAPH 200301	Wound Management & Other Dressings	Dressings
20030100448	ClearFilm 20cm x 30cm VP Adh Film Dress	DUMMY PRODUCT 20030100448	DUMMY CHEMICAL SUBSTANCE 200301004	DUMMY SUB-PARAGRAPH 2003010	DUMMY PARAGRAPH 200301	Wound Management & Other Dressings	Dressings
20030100449	Xupad Dress Pad Ster 10cm x 12cm	DUMMY PRODUCT 20030100449	DUMMY CHEMICAL SUBSTANCE 200301004	DUMMY SUB-PARAGRAPH 2003010	DUMMY PARAGRAPH 200301	Wound Management & Other Dressings	Dressings
20030100450	Xupad Dress Pad Ster 10cm x 20cm	DUMMY PRODUCT 20030100450	DUMMY CHEMICAL SUBSTANCE 200301004	DUMMY SUB-PARAGRAPH 2003010	DUMMY PARAGRAPH 200301	Wound Management & Other Dressings	Dressings
20030100451	Xupad Dress Pad Ster 20cm x 20cm	DUMMY PRODUCT 20030100451	DUMMY CHEMICAL SUBSTANCE 200301004	DUMMY SUB-PARAGRAPH 2003010	DUMMY PARAGRAPH 200301	Wound Management & Other Dressings	Dressings
20030100452	Xupad Dress Pad Ster 20cm x 40cm	DUMMY PRODUCT 20030100452	DUMMY CHEMICAL SUBSTANCE 200301004	DUMMY SUB-PARAGRAPH 2003010	DUMMY PARAGRAPH 200301	Wound Management & Other Dressings	Dressings
20030100453	PremierPad Dress Pad Ster 10cm x 20cm	DUMMY PRODUCT 20030100453	DUMMY CHEMICAL SUBSTANCE 200301004	DUMMY SUB-PARAGRAPH 2003010	DUMMY PARAGRAPH 200301	Wound Management & Other Dressings	Dressings
20030100454	PremierPad Dress Pad Ster 20cm x 20cm	DUMMY PRODUCT 20030100454	DUMMY CHEMICAL SUBSTANCE 200301004	DUMMY SUB-PARAGRAPH 2003010	DUMMY PARAGRAPH 200301	Wound Management & Other Dressings	Dressings
20030100455	Zetuvit E (Non-Ster) 10cm x 10cm Pfa Cellulose Dress	DUMMY PRODUCT 20030100455	DUMMY CHEMICAL SUBSTANCE 200301004	DUMMY SUB-PARAGRAPH 2003010	DUMMY PARAGRAPH 200301	Wound Management & Other Dressings	Dressings
20030100456	Zetuvit E (Non-Ster) 10cm x 20cm Pfa Cellulose Dress	DUMMY PRODUCT 20030100456	DUMMY CHEMICAL SUBSTANCE 200301004	DUMMY SUB-PARAGRAPH 2003010	DUMMY PARAGRAPH 200301	Wound Management & Other Dressings	Dressings
20030100457	Zetuvit E (Non-Ster) 20cm x 20cm Pfa Cellulose Dress	DUMMY PRODUCT 20030100457	DUMMY CHEMICAL SUBSTANCE 200301004	DUMMY SUB-PARAGRAPH 2003010	DUMMY PARAGRAPH 200301	Wound Management & Other Dressings	Dressings
20030100458	Zetuvit E (Non-Ster) 20cm x 40cm Pfa Cellulose Dress	DUMMY PRODUCT 20030100458	DUMMY CHEMICAL SUBSTANCE 200301004	DUMMY SUB-PARAGRAPH 2003010	DUMMY PARAGRAPH 200301	Wound Management & Other Dressings	Dressings
20030100460	Mepore IV 5cm x 5.5cm VP Adh Film Dress	DUMMY PRODUCT 20030100460	DUMMY CHEMICAL SUBSTANCE 200301004	DUMMY SUB-PARAGRAPH 2003010	DUMMY PARAGRAPH 200301	Wound Management & Other Dressings	Dressings
20030100461	Mepore IV 8cm x 9cm VP Adh Film Dress	DUMMY PRODUCT 20030100461	DUMMY CHEMICAL SUBSTANCE 200301004	DUMMY SUB-PARAGRAPH 2003010	DUMMY PARAGRAPH 200301	Wound Management & Other Dressings	Dressings
20030100462	Mepore IV 10cm x 11cm VP Adh Film Dress	DUMMY PRODUCT 20030100462	DUMMY CHEMICAL SUBSTANCE 200301004	DUMMY SUB-PARAGRAPH 2003010	DUMMY PARAGRAPH 200301	Wound Management & Other Dressings	Dressings
20030100470	Leukomed T 7.2cm x 5cm VP Adh Film Dress	DUMMY PRODUCT 20030100470	DUMMY CHEMICAL SUBSTANCE 200301004	DUMMY SUB-PARAGRAPH 2003010	DUMMY PARAGRAPH 200301	Wound Management & Other Dressings	Dressings
20030100471	Leukomed T 8cm x 10cm VP Adh Film Dress	DUMMY PRODUCT 20030100471	DUMMY CHEMICAL SUBSTANCE 200301004	DUMMY SUB-PARAGRAPH 2003010	DUMMY PARAGRAPH 200301	Wound Management & Other Dressings	Dressings
20030100472	Leukomed T 10cm x 12.5cm VP Adh Film Dress	DUMMY PRODUCT 20030100472	DUMMY CHEMICAL SUBSTANCE 200301004	DUMMY SUB-PARAGRAPH 2003010	DUMMY PARAGRAPH 200301	Wound Management & Other Dressings	Dressings
20030100473	Leukomed T 11cm x 14cm VP Adh Film Dress	DUMMY PRODUCT 20030100473	DUMMY CHEMICAL SUBSTANCE 200301004	DUMMY SUB-PARAGRAPH 2003010	DUMMY PARAGRAPH 200301	Wound Management & Other Dressings	Dressings
20030100474	Leukomed T 15cm x 20cm VP Adh Film Dress	DUMMY PRODUCT 20030100474	DUMMY CHEMICAL SUBSTANCE 200301004	DUMMY SUB-PARAGRAPH 2003010	DUMMY PARAGRAPH 200301	Wound Management & Other Dressings	Dressings
20030100475	Leukomed T 15cm x 25cm VP Adh Film Dress	DUMMY PRODUCT 20030100475	DUMMY CHEMICAL SUBSTANCE 200301004	DUMMY SUB-PARAGRAPH 2003010	DUMMY PARAGRAPH 200301	Wound Management & Other Dressings	Dressings
20030100480	Leukomed T Plus 7.2cm x 5cm VP Adh Film Dress	DUMMY PRODUCT 20030100480	DUMMY CHEMICAL SUBSTANCE 200301004	DUMMY SUB-PARAGRAPH 2003010	DUMMY PARAGRAPH 200301	Wound Management & Other Dressings	Dressings
20030100481	Leukomed T Plus 8cm x 10cm VP Adh Film Dress	DUMMY PRODUCT 20030100481	DUMMY CHEMICAL SUBSTANCE 200301004	DUMMY SUB-PARAGRAPH 2003010	DUMMY PARAGRAPH 200301	Wound Management & Other Dressings	Dressings
20030100482	Leukomed T Plus 8cm x 15cm VP Adh Film Dress	DUMMY PRODUCT 20030100482	DUMMY CHEMICAL SUBSTANCE 200301004	DUMMY SUB-PARAGRAPH 2003010	DUMMY PARAGRAPH 200301	Wound Management & Other Dressings	Dressings
20030100483	Leukomed T Plus 10cm x 25cm VP Adh Film Dress	DUMMY PRODUCT 20030100483	DUMMY CHEMICAL SUBSTANCE 200301004	DUMMY SUB-PARAGRAPH 2003010	DUMMY PARAGRAPH 200301	Wound Management & Other Dressings	Dressings
20030100484	Leukomed T Plus 10cm x 30cm VP Adh Film Dress	DUMMY PRODUCT 20030100484	DUMMY CHEMICAL SUBSTANCE 200301004	DUMMY SUB-PARAGRAPH 2003010	DUMMY PARAGRAPH 200301	Wound Management & Other Dressings	Dressings
20030100485	Leukomed T Plus 10cm x 35cm VP Adh Film Dress	DUMMY PRODUCT 20030100485	DUMMY CHEMICAL SUBSTANCE 200301004	DUMMY SUB-PARAGRAPH 2003010	DUMMY PARAGRAPH 200301	Wound Management & Other Dressings	Dressings
20030100486	Leukomed T Plus 10cm x 20cm VP Adh Film Dress	DUMMY PRODUCT 20030100486	DUMMY CHEMICAL SUBSTANCE 200301004	DUMMY SUB-PARAGRAPH 2003010	DUMMY PARAGRAPH 200301	Wound Management & Other Dressings	Dressings
20030100490	Vellafilm 12cm x 12cm VP Adh Film Dress	DUMMY PRODUCT 20030100490	DUMMY CHEMICAL SUBSTANCE 200301004	DUMMY SUB-PARAGRAPH 2003010	DUMMY PARAGRAPH 200301	Wound Management & Other Dressings	Dressings
20030100491	Vellafilm 12cm x 35cm VP Adh Film Dress	DUMMY PRODUCT 20030100491	DUMMY CHEMICAL SUBSTANCE 200301004	DUMMY SUB-PARAGRAPH 2003010	DUMMY PARAGRAPH 200301	Wound Management & Other Dressings	Dressings
20030100492	Vellafilm 15cm x 20cm VP Adh Film Dress	DUMMY PRODUCT 20030100492	DUMMY CHEMICAL SUBSTANCE 200301004	DUMMY SUB-PARAGRAPH 2003010	DUMMY PARAGRAPH 200301	Wound Management & Other Dressings	Dressings
20030100495	Leukomed 7.2cm x 5cm Adh Dress Pfa	DUMMY PRODUCT 20030100495	DUMMY CHEMICAL SUBSTANCE 200301004	DUMMY SUB-PARAGRAPH 2003010	DUMMY PARAGRAPH 200301	Wound Management & Other Dressings	Dressings
20030100496	Leukomed 8cm x 10cm Adh Dress Pfa	DUMMY PRODUCT 20030100496	DUMMY CHEMICAL SUBSTANCE 200301004	DUMMY SUB-PARAGRAPH 2003010	DUMMY PARAGRAPH 200301	Wound Management & Other Dressings	Dressings
20030100497	Leukomed 8cm x 15cm Adh Dress Pfa	DUMMY PRODUCT 20030100497	DUMMY CHEMICAL SUBSTANCE 200301004	DUMMY SUB-PARAGRAPH 2003010	DUMMY PARAGRAPH 200301	Wound Management & Other Dressings	Dressings
20030100498	Leukomed 10cm x 20cm Adh Dress Pfa	DUMMY PRODUCT 20030100498	DUMMY CHEMICAL SUBSTANCE 200301004	DUMMY SUB-PARAGRAPH 2003010	DUMMY PARAGRAPH 200301	Wound Management & Other Dressings	Dressings
20030100499	Leukomed 10cm x 25cm Adh Dress Pfa	DUMMY PRODUCT 20030100499	DUMMY CHEMICAL SUBSTANCE 200301004	DUMMY SUB-PARAGRAPH 2003010	DUMMY PARAGRAPH 200301	Wound Management & Other Dressings	Dressings
20030100500	Leukomed 10cm x 30cm Adh Dress Pfa	DUMMY PRODUCT 20030100500	DUMMY CHEMICAL SUBSTANCE 200301005	DUMMY SUB-PARAGRAPH 2003010	DUMMY PARAGRAPH 200301	Wound Management & Other Dressings	Dressings
20030100501	Leukomed 10cm x 35cm Adh Dress Pfa	DUMMY PRODUCT 20030100501	DUMMY CHEMICAL SUBSTANCE 200301005	DUMMY SUB-PARAGRAPH 2003010	DUMMY PARAGRAPH 200301	Wound Management & Other Dressings	Dressings
20030100505	Hypafix Transpt 10cm x 2m VP Adh Film Dress	DUMMY PRODUCT 20030100505	DUMMY CHEMICAL SUBSTANCE 200301005	DUMMY SUB-PARAGRAPH 2003010	DUMMY PARAGRAPH 200301	Wound Management & Other Dressings	Dressings
20030100510	Hydrofilm 6cm x 7cm Vp Adh Film Dress	DUMMY PRODUCT 20030100510	DUMMY CHEMICAL SUBSTANCE 200301005	DUMMY SUB-PARAGRAPH 2003010	DUMMY PARAGRAPH 200301	Wound Management & Other Dressings	Dressings
20030100511	Hydrofilm 10cm x 12.5cm Vp Adh Film Dress	DUMMY PRODUCT 20030100511	DUMMY CHEMICAL SUBSTANCE 200301005	DUMMY SUB-PARAGRAPH 2003010	DUMMY PARAGRAPH 200301	Wound Management & Other Dressings	Dressings
20030100512	Hydrofilm 10cm x 25cm Vp Adh Film Dress	DUMMY PRODUCT 20030100512	DUMMY CHEMICAL SUBSTANCE 200301005	DUMMY SUB-PARAGRAPH 2003010	DUMMY PARAGRAPH 200301	Wound Management & Other Dressings	Dressings
20030100513	Hydrofilm 15cm x 20cm Vp Adh Film Dress	DUMMY PRODUCT 20030100513	DUMMY CHEMICAL SUBSTANCE 200301005	DUMMY SUB-PARAGRAPH 2003010	DUMMY PARAGRAPH 200301	Wound Management & Other Dressings	Dressings
20030100514	Hydrofilm 20cm x 30cm Vp Adh Film Dress	DUMMY PRODUCT 20030100514	DUMMY CHEMICAL SUBSTANCE 200301005	DUMMY SUB-PARAGRAPH 2003010	DUMMY PARAGRAPH 200301	Wound Management & Other Dressings	Dressings
20030100515	Hydrofilm Plus 5cm x 7.2cm VP Adh Film Dress	DUMMY PRODUCT 20030100515	DUMMY CHEMICAL SUBSTANCE 200301005	DUMMY SUB-PARAGRAPH 2003010	DUMMY PARAGRAPH 200301	Wound Management & Other Dressings	Dressings
20030100516	Hydrofilm Plus 9cm x 10cm VP Adh Film Dress	DUMMY PRODUCT 20030100516	DUMMY CHEMICAL SUBSTANCE 200301005	DUMMY SUB-PARAGRAPH 2003010	DUMMY PARAGRAPH 200301	Wound Management & Other Dressings	Dressings
20030100517	Hydrofilm Plus 9cm x 15cm VP Adh Film Dress	DUMMY PRODUCT 20030100517	DUMMY CHEMICAL SUBSTANCE 200301005	DUMMY SUB-PARAGRAPH 2003010	DUMMY PARAGRAPH 200301	Wound Management & Other Dressings	Dressings
20030100518	Hydrofilm Plus 10cm x 20cm VP Adh Film Dress	DUMMY PRODUCT 20030100518	DUMMY CHEMICAL SUBSTANCE 200301005	DUMMY SUB-PARAGRAPH 2003010	DUMMY PARAGRAPH 200301	Wound Management & Other Dressings	Dressings
20030100519	Hydrofilm Plus 10cm x 25cm VP Adh Film Dress	DUMMY PRODUCT 20030100519	DUMMY CHEMICAL SUBSTANCE 200301005	DUMMY SUB-PARAGRAPH 2003010	DUMMY PARAGRAPH 200301	Wound Management & Other Dressings	Dressings
20030100520	Hydrofilm Plus 10cm x 30cm VP Adh Film Dress	DUMMY PRODUCT 20030100520	DUMMY CHEMICAL SUBSTANCE 200301005	DUMMY SUB-PARAGRAPH 2003010	DUMMY PARAGRAPH 200301	Wound Management & Other Dressings	Dressings
20030100525	PremierPore 5cm x 7cm Adh Dress Pfa	DUMMY PRODUCT 20030100525	DUMMY CHEMICAL SUBSTANCE 200301005	DUMMY SUB-PARAGRAPH 2003010	DUMMY PARAGRAPH 200301	Wound Management & Other Dressings	Dressings
20030100526	PremierPore 10cm x 10cm Adh Dress Pfa	DUMMY PRODUCT 20030100526	DUMMY CHEMICAL SUBSTANCE 200301005	DUMMY SUB-PARAGRAPH 2003010	DUMMY PARAGRAPH 200301	Wound Management & Other Dressings	Dressings
20030100527	PremierPore 10cm x 15cm Adh Dress Pfa	DUMMY PRODUCT 20030100527	DUMMY CHEMICAL SUBSTANCE 200301005	DUMMY SUB-PARAGRAPH 2003010	DUMMY PARAGRAPH 200301	Wound Management & Other Dressings	Dressings
20030100528	PremierPore 10cm x 20cm Adh Dress Pfa	DUMMY PRODUCT 20030100528	DUMMY CHEMICAL SUBSTANCE 200301005	DUMMY SUB-PARAGRAPH 2003010	DUMMY PARAGRAPH 200301	Wound Management & Other Dressings	Dressings
20030100529	PremierPore 10cm x 25cm Adh Dress Pfa	DUMMY PRODUCT 20030100529	DUMMY CHEMICAL SUBSTANCE 200301005	DUMMY SUB-PARAGRAPH 2003010	DUMMY PARAGRAPH 200301	Wound Management & Other Dressings	Dressings
20030100530	PremierPore 10cm x 30cm Adh Dress Pfa	DUMMY PRODUCT 20030100530	DUMMY CHEMICAL SUBSTANCE 200301005	DUMMY SUB-PARAGRAPH 2003010	DUMMY PARAGRAPH 200301	Wound Management & Other Dressings	Dressings
20030100531	PremierPore 10cm x 35cm Adh Dress Pfa	DUMMY PRODUCT 20030100531	DUMMY CHEMICAL SUBSTANCE 200301005	DUMMY SUB-PARAGRAPH 2003010	DUMMY PARAGRAPH 200301	Wound Management & Other Dressings	Dressings
20030100535	AquaBloc 5cm x 7cm VP Adh Film Dress	DUMMY PRODUCT 20030100535	DUMMY CHEMICAL SUBSTANCE 200301005	DUMMY SUB-PARAGRAPH 2003010	DUMMY PARAGRAPH 200301	Wound Management & Other Dressings	Dressings
20030100536	AquaBloc 10cm x 12cm VP Adh Film Dress	DUMMY PRODUCT 20030100536	DUMMY CHEMICAL SUBSTANCE 200301005	DUMMY SUB-PARAGRAPH 2003010	DUMMY PARAGRAPH 200301	Wound Management & Other Dressings	Dressings
20030100537	AquaBloc 10cm x 25cm VP Adh Film Dress	DUMMY PRODUCT 20030100537	DUMMY CHEMICAL SUBSTANCE 200301005	DUMMY SUB-PARAGRAPH 2003010	DUMMY PARAGRAPH 200301	Wound Management & Other Dressings	Dressings
20030100538	Securfix Plus 10cm x 10cm VP Adh Film Dress	DUMMY PRODUCT 20030100538	DUMMY CHEMICAL SUBSTANCE 200301005	DUMMY SUB-PARAGRAPH 2003010	DUMMY PARAGRAPH 200301	Wound Management & Other Dressings	Dressings
20030100539	Securfix Plus 10cm x 25cm VP Adh Film Dress	DUMMY PRODUCT 20030100539	DUMMY CHEMICAL SUBSTANCE 200301005	DUMMY SUB-PARAGRAPH 2003010	DUMMY PARAGRAPH 200301	Wound Management & Other Dressings	Dressings
20030100540	Clearpore 6cm x 7cm VP Adh Film Dress	DUMMY PRODUCT 20030100540	DUMMY CHEMICAL SUBSTANCE 200301005	DUMMY SUB-PARAGRAPH 2003010	DUMMY PARAGRAPH 200301	Wound Management & Other Dressings	Dressings
20030100541	Clearpore 6cm x 10cm VP Adh Film Dress	DUMMY PRODUCT 20030100541	DUMMY CHEMICAL SUBSTANCE 200301005	DUMMY SUB-PARAGRAPH 2003010	DUMMY PARAGRAPH 200301	Wound Management & Other Dressings	Dressings
20030100542	Clearpore 10cm x 10cm VP Adh Film Dress	DUMMY PRODUCT 20030100542	DUMMY CHEMICAL SUBSTANCE 200301005	DUMMY SUB-PARAGRAPH 2003010	DUMMY PARAGRAPH 200301	Wound Management & Other Dressings	Dressings
20030100543	Clearpore 15cm x 10cm VP Adh Film Dress	DUMMY PRODUCT 20030100543	DUMMY CHEMICAL SUBSTANCE 200301005	DUMMY SUB-PARAGRAPH 2003010	DUMMY PARAGRAPH 200301	Wound Management & Other Dressings	Dressings
20030100544	Clearpore 20cm x 10cm VP Adh Film Dress	DUMMY PRODUCT 20030100544	DUMMY CHEMICAL SUBSTANCE 200301005	DUMMY SUB-PARAGRAPH 2003010	DUMMY PARAGRAPH 200301	Wound Management & Other Dressings	Dressings
20030100545	Clearpore 25cm x 10cm VP Adh Film Dress	DUMMY PRODUCT 20030100545	DUMMY CHEMICAL SUBSTANCE 200301005	DUMMY SUB-PARAGRAPH 2003010	DUMMY PARAGRAPH 200301	Wound Management & Other Dressings	Dressings
20030100546	Clearpore 10cm x 30cm VP Adh Film Dress	DUMMY PRODUCT 20030100546	DUMMY CHEMICAL SUBSTANCE 200301005	DUMMY SUB-PARAGRAPH 2003010	DUMMY PARAGRAPH 200301	Wound Management & Other Dressings	Dressings
20030100550	OpSite Post-Op 8.5cm x 9.5cm VP Adh Film Dress	DUMMY PRODUCT 20030100550	DUMMY CHEMICAL SUBSTANCE 200301005	DUMMY SUB-PARAGRAPH 2003010	DUMMY PARAGRAPH 200301	Wound Management & Other Dressings	Dressings
20030100551	OpSite Post-Op 8.5cm x 15.5cm VP Adh Film Dress	DUMMY PRODUCT 20030100551	DUMMY CHEMICAL SUBSTANCE 200301005	DUMMY SUB-PARAGRAPH 2003010	DUMMY PARAGRAPH 200301	Wound Management & Other Dressings	Dressings
20030100552	OpSite Post-Op 10cm x 12cm VP Adh Film Dress	DUMMY PRODUCT 20030100552	DUMMY CHEMICAL SUBSTANCE 200301005	DUMMY SUB-PARAGRAPH 2003010	DUMMY PARAGRAPH 200301	Wound Management & Other Dressings	Dressings
20030100553	OpSite Post-Op 10cm x 20cm VP Adh Film Dress	DUMMY PRODUCT 20030100553	DUMMY CHEMICAL SUBSTANCE 200301005	DUMMY SUB-PARAGRAPH 2003010	DUMMY PARAGRAPH 200301	Wound Management & Other Dressings	Dressings
20030100554	OpSite Post-Op 10cm x 25cm VP Adh Film Dress	DUMMY PRODUCT 20030100554	DUMMY CHEMICAL SUBSTANCE 200301005	DUMMY SUB-PARAGRAPH 2003010	DUMMY PARAGRAPH 200301	Wound Management & Other Dressings	Dressings
20030100555	OpSite Post-Op 10cm x 30cm VP Adh Film Dress	DUMMY PRODUCT 20030100555	DUMMY CHEMICAL SUBSTANCE 200301005	DUMMY SUB-PARAGRAPH 2003010	DUMMY PARAGRAPH 200301	Wound Management & Other Dressings	Dressings
20030100556	OpSite Post-Op 10cm x 35cm VP Adh Film Dress	DUMMY PRODUCT 20030100556	DUMMY CHEMICAL SUBSTANCE 200301005	DUMMY SUB-PARAGRAPH 2003010	DUMMY PARAGRAPH 200301	Wound Management & Other Dressings	Dressings
20030100560	Cutiplast Steril 5cm x 7.2cm Adh Dress Pfa	DUMMY PRODUCT 20030100560	DUMMY CHEMICAL SUBSTANCE 200301005	DUMMY SUB-PARAGRAPH 2003010	DUMMY PARAGRAPH 200301	Wound Management & Other Dressings	Dressings
20030100561	Cutiplast Steril 8cm x 10cm Adh Dress Pfa	DUMMY PRODUCT 20030100561	DUMMY CHEMICAL SUBSTANCE 200301005	DUMMY SUB-PARAGRAPH 2003010	DUMMY PARAGRAPH 200301	Wound Management & Other Dressings	Dressings
20030100562	Cutiplast Steril 8cm x 15cm Adh Dress Pfa	DUMMY PRODUCT 20030100562	DUMMY CHEMICAL SUBSTANCE 200301005	DUMMY SUB-PARAGRAPH 2003010	DUMMY PARAGRAPH 200301	Wound Management & Other Dressings	Dressings
20030100563	Cutiplast Steril 10cm x 20cm Adh Dress Pfa	DUMMY PRODUCT 20030100563	DUMMY CHEMICAL SUBSTANCE 200301005	DUMMY SUB-PARAGRAPH 2003010	DUMMY PARAGRAPH 200301	Wound Management & Other Dressings	Dressings
20030100564	Cutiplast Steril 10cm x 25cm Adh Dress Pfa	DUMMY PRODUCT 20030100564	DUMMY CHEMICAL SUBSTANCE 200301005	DUMMY SUB-PARAGRAPH 2003010	DUMMY PARAGRAPH 200301	Wound Management & Other Dressings	Dressings
20030100565	Cutiplast Steril 10cm x 30cm Adh Dress Pfa	DUMMY PRODUCT 20030100565	DUMMY CHEMICAL SUBSTANCE 200301005	DUMMY SUB-PARAGRAPH 2003010	DUMMY PARAGRAPH 200301	Wound Management & Other Dressings	Dressings
20030100567	Dressfilm 6cm x 7cm VP Adh Film Dress	DUMMY PRODUCT 20030100567	DUMMY CHEMICAL SUBSTANCE 200301005	DUMMY SUB-PARAGRAPH 2003010	DUMMY PARAGRAPH 200301	Wound Management & Other Dressings	Dressings
20030100568	Dressfilm 12cm x 12cm VP Adh Film Dress	DUMMY PRODUCT 20030100568	DUMMY CHEMICAL SUBSTANCE 200301005	DUMMY SUB-PARAGRAPH 2003010	DUMMY PARAGRAPH 200301	Wound Management & Other Dressings	Dressings
20030100569	Dressfilm 15cm x 20cm VP Adh Film Dress	DUMMY PRODUCT 20030100569	DUMMY CHEMICAL SUBSTANCE 200301005	DUMMY SUB-PARAGRAPH 2003010	DUMMY PARAGRAPH 200301	Wound Management & Other Dressings	Dressings
20030100570	Mepore Film + Pad 4cm x 5cm VP Adh Film Dress	DUMMY PRODUCT 20030100570	DUMMY CHEMICAL SUBSTANCE 200301005	DUMMY SUB-PARAGRAPH 2003010	DUMMY PARAGRAPH 200301	Wound Management & Other Dressings	Dressings
20030100571	Mepore Film + Pad 5cm x 7cm VP Adh Film Dress	DUMMY PRODUCT 20030100571	DUMMY CHEMICAL SUBSTANCE 200301005	DUMMY SUB-PARAGRAPH 2003010	DUMMY PARAGRAPH 200301	Wound Management & Other Dressings	Dressings
20030100572	Mepore Film + Pad 9cm x 10cm VP Adh Film Dress	DUMMY PRODUCT 20030100572	DUMMY CHEMICAL SUBSTANCE 200301005	DUMMY SUB-PARAGRAPH 2003010	DUMMY PARAGRAPH 200301	Wound Management & Other Dressings	Dressings
20030100573	Mepore Film + Pad 9cm x 15cm VP Adh Film Dress	DUMMY PRODUCT 20030100573	DUMMY CHEMICAL SUBSTANCE 200301005	DUMMY SUB-PARAGRAPH 2003010	DUMMY PARAGRAPH 200301	Wound Management & Other Dressings	Dressings
20030100574	Mepore Film + Pad 9cm x 20cm VP Adh Film Dress	DUMMY PRODUCT 20030100574	DUMMY CHEMICAL SUBSTANCE 200301005	DUMMY SUB-PARAGRAPH 2003010	DUMMY PARAGRAPH 200301	Wound Management & Other Dressings	Dressings
20030100575	Mepore Film + Pad 9cm x 25cm VP Adh Film Dress	DUMMY PRODUCT 20030100575	DUMMY CHEMICAL SUBSTANCE 200301005	DUMMY SUB-PARAGRAPH 2003010	DUMMY PARAGRAPH 200301	Wound Management & Other Dressings	Dressings
20030100576	Mepore Film + Pad 9cm x 30cm VP Adh Film Dress	DUMMY PRODUCT 20030100576	DUMMY CHEMICAL SUBSTANCE 200301005	DUMMY SUB-PARAGRAPH 2003010	DUMMY PARAGRAPH 200301	Wound Management & Other Dressings	Dressings
20030100577	Mepore Film + Pad 9cm x 35cm VP Adh Film Dress	DUMMY PRODUCT 20030100577	DUMMY CHEMICAL SUBSTANCE 200301005	DUMMY SUB-PARAGRAPH 2003010	DUMMY PARAGRAPH 200301	Wound Management & Other Dressings	Dressings
20030100580	Mepitel Film 6.5cm x 7cm VP Adh Film Dress	DUMMY PRODUCT 20030100580	DUMMY CHEMICAL SUBSTANCE 200301005	DUMMY SUB-PARAGRAPH 2003010	DUMMY PARAGRAPH 200301	Wound Management & Other Dressings	Dressings
20030100581	Mepitel Film 10.5cm x 12cm VP Adh Film Dress	DUMMY PRODUCT 20030100581	DUMMY CHEMICAL SUBSTANCE 200301005	DUMMY SUB-PARAGRAPH 2003010	DUMMY PARAGRAPH 200301	Wound Management & Other Dressings	Dressings
20030100582	Mepitel Film 10.5cm x 25cm VP Adh Film Dress	DUMMY PRODUCT 20030100582	DUMMY CHEMICAL SUBSTANCE 200301005	DUMMY SUB-PARAGRAPH 2003010	DUMMY PARAGRAPH 200301	Wound Management & Other Dressings	Dressings
20030100583	Mepitel Film 15.5cm x 20cm VP Adh Film Dress	DUMMY PRODUCT 20030100583	DUMMY CHEMICAL SUBSTANCE 200301005	DUMMY SUB-PARAGRAPH 2003010	DUMMY PARAGRAPH 200301	Wound Management & Other Dressings	Dressings
20030100584	Nupore Plus 6cm x 7cm VP Adh Film Dress	DUMMY PRODUCT 20030100584	DUMMY CHEMICAL SUBSTANCE 200301005	DUMMY SUB-PARAGRAPH 2003010	DUMMY PARAGRAPH 200301	Wound Management & Other Dressings	Dressings
20030100585	Nupore Plus 7cm x 8cm VP Adh Film Dress	DUMMY PRODUCT 20030100585	DUMMY CHEMICAL SUBSTANCE 200301005	DUMMY SUB-PARAGRAPH 2003010	DUMMY PARAGRAPH 200301	Wound Management & Other Dressings	Dressings
20030100586	Nupore Plus 10cm x 11cm VP Adh Film Dress	DUMMY PRODUCT 20030100586	DUMMY CHEMICAL SUBSTANCE 200301005	DUMMY SUB-PARAGRAPH 2003010	DUMMY PARAGRAPH 200301	Wound Management & Other Dressings	Dressings
20030100587	Healthgard I.V. 7cm x 9cm VP Adh Film Dress	DUMMY PRODUCT 20030100587	DUMMY CHEMICAL SUBSTANCE 200301005	DUMMY SUB-PARAGRAPH 2003010	DUMMY PARAGRAPH 200301	Wound Management & Other Dressings	Dressings
20030100590	Tegaderm Diamond 6cm x 7cm VP Adh Film Dress	DUMMY PRODUCT 20030100590	DUMMY CHEMICAL SUBSTANCE 200301005	DUMMY SUB-PARAGRAPH 2003010	DUMMY PARAGRAPH 200301	Wound Management & Other Dressings	Dressings
20030100591	Tegaderm Diamond 10cm x 12cm VP Adh Film Dress	DUMMY PRODUCT 20030100591	DUMMY CHEMICAL SUBSTANCE 200301005	DUMMY SUB-PARAGRAPH 2003010	DUMMY PARAGRAPH 200301	Wound Management & Other Dressings	Dressings
20030100592	CelluDress 10cm x 10cm Pfa Cellulose Dress	DUMMY PRODUCT 20030100592	DUMMY CHEMICAL SUBSTANCE 200301005	DUMMY SUB-PARAGRAPH 2003010	DUMMY PARAGRAPH 200301	Wound Management & Other Dressings	Dressings
20030100593	CelluDress 10cm x 15cm Pfa Cellulose Dress	DUMMY PRODUCT 20030100593	DUMMY CHEMICAL SUBSTANCE 200301005	DUMMY SUB-PARAGRAPH 2003010	DUMMY PARAGRAPH 200301	Wound Management & Other Dressings	Dressings
20030100594	CelluDress 10cm x 20cm Pfa Cellulose Dress	DUMMY PRODUCT 20030100594	DUMMY CHEMICAL SUBSTANCE 200301005	DUMMY SUB-PARAGRAPH 2003010	DUMMY PARAGRAPH 200301	Wound Management & Other Dressings	Dressings
20030100595	CelluDress 15cm x 20cm Pfa Cellulose Dress	DUMMY PRODUCT 20030100595	DUMMY CHEMICAL SUBSTANCE 200301005	DUMMY SUB-PARAGRAPH 2003010	DUMMY PARAGRAPH 200301	Wound Management & Other Dressings	Dressings
20030100596	CelluDress 20cm x 25cm Pfa Cellulose Dress	DUMMY PRODUCT 20030100596	DUMMY CHEMICAL SUBSTANCE 200301005	DUMMY SUB-PARAGRAPH 2003010	DUMMY PARAGRAPH 200301	Wound Management & Other Dressings	Dressings
20030100597	CelluDress 20cm x 30cm Pfa Cellulose Dress	DUMMY PRODUCT 20030100597	DUMMY CHEMICAL SUBSTANCE 200301005	DUMMY SUB-PARAGRAPH 2003010	DUMMY PARAGRAPH 200301	Wound Management & Other Dressings	Dressings
20030100598	Eclypse Foot 33cm x 48cm Pfa Cellulose Dress	DUMMY PRODUCT 20030100598	DUMMY CHEMICAL SUBSTANCE 200301005	DUMMY SUB-PARAGRAPH 2003010	DUMMY PARAGRAPH 200301	Wound Management & Other Dressings	Dressings
20030100599	Adpore 7cm x 8cm Adh Dress Pfa	DUMMY PRODUCT 20030100599	DUMMY CHEMICAL SUBSTANCE 200301005	DUMMY SUB-PARAGRAPH 2003010	DUMMY PARAGRAPH 200301	Wound Management & Other Dressings	Dressings
20030100600	Adpore 10cm x 10cm Adh Dress Pfa	DUMMY PRODUCT 20030100600	DUMMY CHEMICAL SUBSTANCE 200301006	DUMMY SUB-PARAGRAPH 2003010	DUMMY PARAGRAPH 200301	Wound Management & Other Dressings	Dressings
20030100601	Adpore 10cm x 15cm Adh Dress Pfa	DUMMY PRODUCT 20030100601	DUMMY CHEMICAL SUBSTANCE 200301006	DUMMY SUB-PARAGRAPH 2003010	DUMMY PARAGRAPH 200301	Wound Management & Other Dressings	Dressings
20030100602	Adpore 10cm x 20cm Adh Dress Pfa	DUMMY PRODUCT 20030100602	DUMMY CHEMICAL SUBSTANCE 200301006	DUMMY SUB-PARAGRAPH 2003010	DUMMY PARAGRAPH 200301	Wound Management & Other Dressings	Dressings
20030100603	Adpore 10cm x 25cm Adh Dress Pfa	DUMMY PRODUCT 20030100603	DUMMY CHEMICAL SUBSTANCE 200301006	DUMMY SUB-PARAGRAPH 2003010	DUMMY PARAGRAPH 200301	Wound Management & Other Dressings	Dressings
20030100604	Adpore 10cm x 30cm Adh Dress Pfa	DUMMY PRODUCT 20030100604	DUMMY CHEMICAL SUBSTANCE 200301006	DUMMY SUB-PARAGRAPH 2003010	DUMMY PARAGRAPH 200301	Wound Management & Other Dressings	Dressings
20030100605	Adpore 10cm x 35cm Adh Dress Pfa	DUMMY PRODUCT 20030100605	DUMMY CHEMICAL SUBSTANCE 200301006	DUMMY SUB-PARAGRAPH 2003010	DUMMY PARAGRAPH 200301	Wound Management & Other Dressings	Dressings
20030100606	Cosmopor 5cm x 7.2cm Adh Dress Pfa	DUMMY PRODUCT 20030100606	DUMMY CHEMICAL SUBSTANCE 200301006	DUMMY SUB-PARAGRAPH 2003010	DUMMY PARAGRAPH 200301	Wound Management & Other Dressings	Dressings
20030100607	Cosmopor 8cm x 10cm Adh Dress Pfa	DUMMY PRODUCT 20030100607	DUMMY CHEMICAL SUBSTANCE 200301006	DUMMY SUB-PARAGRAPH 2003010	DUMMY PARAGRAPH 200301	Wound Management & Other Dressings	Dressings
20030100608	Cosmopor 8cm x 15cm Adh Dress Pfa	DUMMY PRODUCT 20030100608	DUMMY CHEMICAL SUBSTANCE 200301006	DUMMY SUB-PARAGRAPH 2003010	DUMMY PARAGRAPH 200301	Wound Management & Other Dressings	Dressings
20030100609	Cosmopor 10cm x 20cm Adh Dress Pfa	DUMMY PRODUCT 20030100609	DUMMY CHEMICAL SUBSTANCE 200301006	DUMMY SUB-PARAGRAPH 2003010	DUMMY PARAGRAPH 200301	Wound Management & Other Dressings	Dressings
20030100610	Cosmopor 10cm x 25cm Adh Dress Pfa	DUMMY PRODUCT 20030100610	DUMMY CHEMICAL SUBSTANCE 200301006	DUMMY SUB-PARAGRAPH 2003010	DUMMY PARAGRAPH 200301	Wound Management & Other Dressings	Dressings
20030100611	Cosmopor 10cm x 35cm Adh Dress Pfa	DUMMY PRODUCT 20030100611	DUMMY CHEMICAL SUBSTANCE 200301006	DUMMY SUB-PARAGRAPH 2003010	DUMMY PARAGRAPH 200301	Wound Management & Other Dressings	Dressings
20030100612	Absopad 5cm x 5cm Pfa Plas Faced Dress	DUMMY PRODUCT 20030100612	DUMMY CHEMICAL SUBSTANCE 200301006	DUMMY SUB-PARAGRAPH 2003010	DUMMY PARAGRAPH 200301	Wound Management & Other Dressings	Dressings
20030100613	Absopad 10cm x 10cm Pfa Plas Faced Dress	DUMMY PRODUCT 20030100613	DUMMY CHEMICAL SUBSTANCE 200301006	DUMMY SUB-PARAGRAPH 2003010	DUMMY PARAGRAPH 200301	Wound Management & Other Dressings	Dressings
20030100614	Absopad 20cm x 10cm Pfa Plas Faced Dress	DUMMY PRODUCT 20030100614	DUMMY CHEMICAL SUBSTANCE 200301006	DUMMY SUB-PARAGRAPH 2003010	DUMMY PARAGRAPH 200301	Wound Management & Other Dressings	Dressings
20030100615	Adpore Ultra 7cm x 8cm VP Adh Film Dress	DUMMY PRODUCT 20030100615	DUMMY CHEMICAL SUBSTANCE 200301006	DUMMY SUB-PARAGRAPH 2003010	DUMMY PARAGRAPH 200301	Wound Management & Other Dressings	Dressings
20030100616	Adpore Ultra 10cm x 10cm VP Adh Film Dress	DUMMY PRODUCT 20030100616	DUMMY CHEMICAL SUBSTANCE 200301006	DUMMY SUB-PARAGRAPH 2003010	DUMMY PARAGRAPH 200301	Wound Management & Other Dressings	Dressings
20030100617	Adpore Ultra 10cm x 15cm VP Adh Film Dress	DUMMY PRODUCT 20030100617	DUMMY CHEMICAL SUBSTANCE 200301006	DUMMY SUB-PARAGRAPH 2003010	DUMMY PARAGRAPH 200301	Wound Management & Other Dressings	Dressings
20030100618	Adpore Ultra 10cm x 20cm VP Adh Film Dress	DUMMY PRODUCT 20030100618	DUMMY CHEMICAL SUBSTANCE 200301006	DUMMY SUB-PARAGRAPH 2003010	DUMMY PARAGRAPH 200301	Wound Management & Other Dressings	Dressings
20030100619	Adpore Ultra 10cm x 25cm VP Adh Film Dress	DUMMY PRODUCT 20030100619	DUMMY CHEMICAL SUBSTANCE 200301006	DUMMY SUB-PARAGRAPH 2003010	DUMMY PARAGRAPH 200301	Wound Management & Other Dressings	Dressings
20030100620	Adpore Ultra 10cm x 30cm VP Adh Film Dress	DUMMY PRODUCT 20030100620	DUMMY CHEMICAL SUBSTANCE 200301006	DUMMY SUB-PARAGRAPH 2003010	DUMMY PARAGRAPH 200301	Wound Management & Other Dressings	Dressings
20030100621	Eclypse Border 15cm x 15cm Pfa Cellulose Dress	DUMMY PRODUCT 20030100621	DUMMY CHEMICAL SUBSTANCE 200301006	DUMMY SUB-PARAGRAPH 2003010	DUMMY PARAGRAPH 200301	Wound Management & Other Dressings	Dressings
20030100622	Eclypse Border 20cm x 30cm Pfa Cellulose Dress	DUMMY PRODUCT 20030100622	DUMMY CHEMICAL SUBSTANCE 200301006	DUMMY SUB-PARAGRAPH 2003010	DUMMY PARAGRAPH 200301	Wound Management & Other Dressings	Dressings
20030100623	Eclypse Border Oval 10cm x 20cm Pfa Cellulose Dress	DUMMY PRODUCT 20030100623	DUMMY CHEMICAL SUBSTANCE 200301006	DUMMY SUB-PARAGRAPH 2003010	DUMMY PARAGRAPH 200301	Wound Management & Other Dressings	Dressings
20030100624	Eclypse Border Oval 15cm x 20cm Pfa Cellulose Dress	DUMMY PRODUCT 20030100624	DUMMY CHEMICAL SUBSTANCE 200301006	DUMMY SUB-PARAGRAPH 2003010	DUMMY PARAGRAPH 200301	Wound Management & Other Dressings	Dressings
20030100625	Eclypse Border Oval 20cm x 30cm Pfa Cellulose Dress	DUMMY PRODUCT 20030100625	DUMMY CHEMICAL SUBSTANCE 200301006	DUMMY SUB-PARAGRAPH 2003010	DUMMY PARAGRAPH 200301	Wound Management & Other Dressings	Dressings
20030100626	Eclypse Contour 30cm x 51cm Pfa Cellulose Dress	DUMMY PRODUCT 20030100626	DUMMY CHEMICAL SUBSTANCE 200301006	DUMMY SUB-PARAGRAPH 2003010	DUMMY PARAGRAPH 200301	Wound Management & Other Dressings	Dressings
20030100630	ClearFilm I.V. 6cm x 7cm VP Adh Film Dress	DUMMY PRODUCT 20030100630	DUMMY CHEMICAL SUBSTANCE 200301006	DUMMY SUB-PARAGRAPH 2003010	DUMMY PARAGRAPH 200301	Wound Management & Other Dressings	Dressings
20030100631	ClearFilm I.V. 7cm x 9cm VP Adh Film Dress	DUMMY PRODUCT 20030100631	DUMMY CHEMICAL SUBSTANCE 200301006	DUMMY SUB-PARAGRAPH 2003010	DUMMY PARAGRAPH 200301	Wound Management & Other Dressings	Dressings
20030100632	ClearFilm I.V. 10cm x 12cm VP Adh Film Dress	DUMMY PRODUCT 20030100632	DUMMY CHEMICAL SUBSTANCE 200301006	DUMMY SUB-PARAGRAPH 2003010	DUMMY PARAGRAPH 200301	Wound Management & Other Dressings	Dressings
20030100633	ClearFilm I.V. 10cm x 15cm VP Adh Film Dress	DUMMY PRODUCT 20030100633	DUMMY CHEMICAL SUBSTANCE 200301006	DUMMY SUB-PARAGRAPH 2003010	DUMMY PARAGRAPH 200301	Wound Management & Other Dressings	Dressings
20030100635	kliniderm superabsorbent 10cm x 10cm Pfa Cellulose Dress	DUMMY PRODUCT 20030100635	DUMMY CHEMICAL SUBSTANCE 200301006	DUMMY SUB-PARAGRAPH 2003010	DUMMY PARAGRAPH 200301	Wound Management & Other Dressings	Dressings
20030100636	kliniderm superabsorbent 10cm x 15cm Pfa Cellulose Dress	DUMMY PRODUCT 20030100636	DUMMY CHEMICAL SUBSTANCE 200301006	DUMMY SUB-PARAGRAPH 2003010	DUMMY PARAGRAPH 200301	Wound Management & Other Dressings	Dressings
20030100637	kliniderm superabsorbent 20cm x 20cm Pfa Cellulose Dress	DUMMY PRODUCT 20030100637	DUMMY CHEMICAL SUBSTANCE 200301006	DUMMY SUB-PARAGRAPH 2003010	DUMMY PARAGRAPH 200301	Wound Management & Other Dressings	Dressings
20030100638	kliniderm superabsorbent 20cm x 30cm Pfa Cellulose Dress	DUMMY PRODUCT 20030100638	DUMMY CHEMICAL SUBSTANCE 200301006	DUMMY SUB-PARAGRAPH 2003010	DUMMY PARAGRAPH 200301	Wound Management & Other Dressings	Dressings
20030100639	kliniderm superabsorbent 20cm x 40cm Pfa Cellulose Dress	DUMMY PRODUCT 20030100639	DUMMY CHEMICAL SUBSTANCE 200301006	DUMMY SUB-PARAGRAPH 2003010	DUMMY PARAGRAPH 200301	Wound Management & Other Dressings	Dressings
20030100640	365 Non Woven Island 5cm x 7.2cm Adh Dress Pfa	DUMMY PRODUCT 20030100640	DUMMY CHEMICAL SUBSTANCE 200301006	DUMMY SUB-PARAGRAPH 2003010	DUMMY PARAGRAPH 200301	Wound Management & Other Dressings	Dressings
20030100641	365 Non Woven Island 6cm x 8cm Adh Dress Pfa	DUMMY PRODUCT 20030100641	DUMMY CHEMICAL SUBSTANCE 200301006	DUMMY SUB-PARAGRAPH 2003010	DUMMY PARAGRAPH 200301	Wound Management & Other Dressings	Dressings
20030100642	365 Non Woven Island 8cm x 10cm Adh Dress Pfa	DUMMY PRODUCT 20030100642	DUMMY CHEMICAL SUBSTANCE 200301006	DUMMY SUB-PARAGRAPH 2003010	DUMMY PARAGRAPH 200301	Wound Management & Other Dressings	Dressings
20030100643	365 Non Woven Island 8cm x 15cm Adh Dress Pfa	DUMMY PRODUCT 20030100643	DUMMY CHEMICAL SUBSTANCE 200301006	DUMMY SUB-PARAGRAPH 2003010	DUMMY PARAGRAPH 200301	Wound Management & Other Dressings	Dressings
20030100644	365 Non Woven Island 10cm x 10cm Adh Dress Pfa	DUMMY PRODUCT 20030100644	DUMMY CHEMICAL SUBSTANCE 200301006	DUMMY SUB-PARAGRAPH 2003010	DUMMY PARAGRAPH 200301	Wound Management & Other Dressings	Dressings
20030100645	365 Non Woven Island 10cm x 15cm Adh Dress Pfa	DUMMY PRODUCT 20030100645	DUMMY CHEMICAL SUBSTANCE 200301006	DUMMY SUB-PARAGRAPH 2003010	DUMMY PARAGRAPH 200301	Wound Management & Other Dressings	Dressings
20030100646	365 Non Woven Island 10cm x 20cm Adh Dress Pfa	DUMMY PRODUCT 20030100646	DUMMY CHEMICAL SUBSTANCE 200301006	DUMMY SUB-PARAGRAPH 2003010	DUMMY PARAGRAPH 200301	Wound Management & Other Dressings	Dressings
20030100647	365 Non Woven Island 10cm x 25cm Adh Dress Pfa	DUMMY PRODUCT 20030100647	DUMMY CHEMICAL SUBSTANCE 200301006	DUMMY SUB-PARAGRAPH 2003010	DUMMY PARAGRAPH 200301	Wound Management & Other Dressings	Dressings
20030100648	Advapore 5cm x 7.2cm Adh Dress Pfa	DUMMY PRODUCT 20030100648	DUMMY CHEMICAL SUBSTANCE 200301006	DUMMY SUB-PARAGRAPH 2003010	DUMMY PARAGRAPH 200301	Wound Management & Other Dressings	Dressings
20030100649	Advapore 6cm x 7cm Adh Dress Pfa	DUMMY PRODUCT 20030100649	DUMMY CHEMICAL SUBSTANCE 200301006	DUMMY SUB-PARAGRAPH 2003010	DUMMY PARAGRAPH 200301	Wound Management & Other Dressings	Dressings
20030100650	Advapore 8cm x 10cm Adh Dress Pfa	DUMMY PRODUCT 20030100650	DUMMY CHEMICAL SUBSTANCE 200301006	DUMMY SUB-PARAGRAPH 2003010	DUMMY PARAGRAPH 200301	Wound Management & Other Dressings	Dressings
20030100651	Advapore 8cm x 15cm Adh Dress Pfa	DUMMY PRODUCT 20030100651	DUMMY CHEMICAL SUBSTANCE 200301006	DUMMY SUB-PARAGRAPH 2003010	DUMMY PARAGRAPH 200301	Wound Management & Other Dressings	Dressings
20030100652	Advapore 9cm x 15cm Adh Dress Pfa	DUMMY PRODUCT 20030100652	DUMMY CHEMICAL SUBSTANCE 200301006	DUMMY SUB-PARAGRAPH 2003010	DUMMY PARAGRAPH 200301	Wound Management & Other Dressings	Dressings
20030100653	Advapore 9cm x 20cm Adh Dress Pfa	DUMMY PRODUCT 20030100653	DUMMY CHEMICAL SUBSTANCE 200301006	DUMMY SUB-PARAGRAPH 2003010	DUMMY PARAGRAPH 200301	Wound Management & Other Dressings	Dressings
20030100654	Advapore 10cm x 10cm Adh Dress Pfa	DUMMY PRODUCT 20030100654	DUMMY CHEMICAL SUBSTANCE 200301006	DUMMY SUB-PARAGRAPH 2003010	DUMMY PARAGRAPH 200301	Wound Management & Other Dressings	Dressings
20030100655	Advapore 10cm x 15cm Adh Dress Pfa	DUMMY PRODUCT 20030100655	DUMMY CHEMICAL SUBSTANCE 200301006	DUMMY SUB-PARAGRAPH 2003010	DUMMY PARAGRAPH 200301	Wound Management & Other Dressings	Dressings
20030100656	Advapore 10cm x 20cm Adh Dress Pfa	DUMMY PRODUCT 20030100656	DUMMY CHEMICAL SUBSTANCE 200301006	DUMMY SUB-PARAGRAPH 2003010	DUMMY PARAGRAPH 200301	Wound Management & Other Dressings	Dressings
20030100657	Advapore 10cm x 25cm Adh Dress Pfa	DUMMY PRODUCT 20030100657	DUMMY CHEMICAL SUBSTANCE 200301006	DUMMY SUB-PARAGRAPH 2003010	DUMMY PARAGRAPH 200301	Wound Management & Other Dressings	Dressings
20030100658	365 Non Adherent 5cm x 5cm Pfa Plas Faced Dress	DUMMY PRODUCT 20030100658	DUMMY CHEMICAL SUBSTANCE 200301006	DUMMY SUB-PARAGRAPH 2003010	DUMMY PARAGRAPH 200301	Wound Management & Other Dressings	Dressings
20030100659	365 Non Adherent 10cm x 10cm Pfa Plas Faced Dress	DUMMY PRODUCT 20030100659	DUMMY CHEMICAL SUBSTANCE 200301006	DUMMY SUB-PARAGRAPH 2003010	DUMMY PARAGRAPH 200301	Wound Management & Other Dressings	Dressings
20030100660	365 Non Adherent 10cm x 20cm Pfa Plas Faced Dress	DUMMY PRODUCT 20030100660	DUMMY CHEMICAL SUBSTANCE 200301006	DUMMY SUB-PARAGRAPH 2003010	DUMMY PARAGRAPH 200301	Wound Management & Other Dressings	Dressings
20030100661	365 Non Adherent 20cm x 30cm Pfa Plas Faced Dress	DUMMY PRODUCT 20030100661	DUMMY CHEMICAL SUBSTANCE 200301006	DUMMY SUB-PARAGRAPH 2003010	DUMMY PARAGRAPH 200301	Wound Management & Other Dressings	Dressings
20030100662	365 Film 4cm x 5cm VP Adh Film Dress	DUMMY PRODUCT 20030100662	DUMMY CHEMICAL SUBSTANCE 200301006	DUMMY SUB-PARAGRAPH 2003010	DUMMY PARAGRAPH 200301	Wound Management & Other Dressings	Dressings
20030100663	365 Film 6cm x 7cm VP Adh Film Dress	DUMMY PRODUCT 20030100663	DUMMY CHEMICAL SUBSTANCE 200301006	DUMMY SUB-PARAGRAPH 2003010	DUMMY PARAGRAPH 200301	Wound Management & Other Dressings	Dressings
20030100664	365 Film 10cm x 12cm VP Adh Film Dress	DUMMY PRODUCT 20030100664	DUMMY CHEMICAL SUBSTANCE 200301006	DUMMY SUB-PARAGRAPH 2003010	DUMMY PARAGRAPH 200301	Wound Management & Other Dressings	Dressings
20030100665	365 Film 10cm x 15cm VP Adh Film Dress	DUMMY PRODUCT 20030100665	DUMMY CHEMICAL SUBSTANCE 200301006	DUMMY SUB-PARAGRAPH 2003010	DUMMY PARAGRAPH 200301	Wound Management & Other Dressings	Dressings
20030100666	365 Film 15cm x 20cm VP Adh Film Dress	DUMMY PRODUCT 20030100666	DUMMY CHEMICAL SUBSTANCE 200301006	DUMMY SUB-PARAGRAPH 2003010	DUMMY PARAGRAPH 200301	Wound Management & Other Dressings	Dressings
20030100667	365 IV Reinforced IV Transpt 5cm x 5.7cm VP Adh Film Dress	DUMMY PRODUCT 20030100667	DUMMY CHEMICAL SUBSTANCE 200301006	DUMMY SUB-PARAGRAPH 2003010	DUMMY PARAGRAPH 200301	Wound Management & Other Dressings	Dressings
20030100668	365 IV Reinforced IV Transpt 7cm x 8.5cm VP Adh Film Dress	DUMMY PRODUCT 20030100668	DUMMY CHEMICAL SUBSTANCE 200301006	DUMMY SUB-PARAGRAPH 2003010	DUMMY PARAGRAPH 200301	Wound Management & Other Dressings	Dressings
20030100669	365 IV Transpt IV 7cm x 9cm VP Adh Film Dress	DUMMY PRODUCT 20030100669	DUMMY CHEMICAL SUBSTANCE 200301006	DUMMY SUB-PARAGRAPH 2003010	DUMMY PARAGRAPH 200301	Wound Management & Other Dressings	Dressings
20030100670	365 IV Transpt IV 10cm x 12cm VP Adh Film Dress	DUMMY PRODUCT 20030100670	DUMMY CHEMICAL SUBSTANCE 200301006	DUMMY SUB-PARAGRAPH 2003010	DUMMY PARAGRAPH 200301	Wound Management & Other Dressings	Dressings
20030100671	365 Transpt Island 5cm x 7.2cm VP Adh Film Dress	DUMMY PRODUCT 20030100671	DUMMY CHEMICAL SUBSTANCE 200301006	DUMMY SUB-PARAGRAPH 2003010	DUMMY PARAGRAPH 200301	Wound Management & Other Dressings	Dressings
20030100672	365 Transpt Island 8.5cm x 9.5cm VP Adh Film Dress	DUMMY PRODUCT 20030100672	DUMMY CHEMICAL SUBSTANCE 200301006	DUMMY SUB-PARAGRAPH 2003010	DUMMY PARAGRAPH 200301	Wound Management & Other Dressings	Dressings
20030100673	365 Transpt Island 8.5cm x 15.5cm VP Adh Film Dress	DUMMY PRODUCT 20030100673	DUMMY CHEMICAL SUBSTANCE 200301006	DUMMY SUB-PARAGRAPH 2003010	DUMMY PARAGRAPH 200301	Wound Management & Other Dressings	Dressings
20030100674	365 Transpt Island 10cm x 25cm VP Adh Film Dress	DUMMY PRODUCT 20030100674	DUMMY CHEMICAL SUBSTANCE 200301006	DUMMY SUB-PARAGRAPH 2003010	DUMMY PARAGRAPH 200301	Wound Management & Other Dressings	Dressings
20030100675	365 Transpt Island 12cm x 10cm VP Adh Film Dress	DUMMY PRODUCT 20030100675	DUMMY CHEMICAL SUBSTANCE 200301006	DUMMY SUB-PARAGRAPH 2003010	DUMMY PARAGRAPH 200301	Wound Management & Other Dressings	Dressings
20030100676	365 Transpt Island 20cm x 10cm VP Adh Film Dress	DUMMY PRODUCT 20030100676	DUMMY CHEMICAL SUBSTANCE 200301006	DUMMY SUB-PARAGRAPH 2003010	DUMMY PARAGRAPH 200301	Wound Management & Other Dressings	Dressings
20030100677	365 Transpt Island 30cm x 10cm VP Adh Film Dress	DUMMY PRODUCT 20030100677	DUMMY CHEMICAL SUBSTANCE 200301006	DUMMY SUB-PARAGRAPH 2003010	DUMMY PARAGRAPH 200301	Wound Management & Other Dressings	Dressings
20030100678	Healthgard Film 4cm x 5cm VP Adh Film Dress	DUMMY PRODUCT 20030100678	DUMMY CHEMICAL SUBSTANCE 200301006	DUMMY SUB-PARAGRAPH 2003010	DUMMY PARAGRAPH 200301	Wound Management & Other Dressings	Dressings
20030100679	Healthgard Film 6cm x 7cm VP Adh Film Dress	DUMMY PRODUCT 20030100679	DUMMY CHEMICAL SUBSTANCE 200301006	DUMMY SUB-PARAGRAPH 2003010	DUMMY PARAGRAPH 200301	Wound Management & Other Dressings	Dressings
20030100680	Healthgard Film 10cm x 12cm VP Adh Film Dress	DUMMY PRODUCT 20030100680	DUMMY CHEMICAL SUBSTANCE 200301006	DUMMY SUB-PARAGRAPH 2003010	DUMMY PARAGRAPH 200301	Wound Management & Other Dressings	Dressings
20030100681	Healthgard Film 15cm x 20cm VP Adh Film Dress	DUMMY PRODUCT 20030100681	DUMMY CHEMICAL SUBSTANCE 200301006	DUMMY SUB-PARAGRAPH 2003010	DUMMY PARAGRAPH 200301	Wound Management & Other Dressings	Dressings
20030100682	Premierfilm 6cm x 7cm VP Adh Film Dress	DUMMY PRODUCT 20030100682	DUMMY CHEMICAL SUBSTANCE 200301006	DUMMY SUB-PARAGRAPH 2003010	DUMMY PARAGRAPH 200301	Wound Management & Other Dressings	Dressings
20030100683	Premierfilm 10cm x 12cm VP Adh Film Dress	DUMMY PRODUCT 20030100683	DUMMY CHEMICAL SUBSTANCE 200301006	DUMMY SUB-PARAGRAPH 2003010	DUMMY PARAGRAPH 200301	Wound Management & Other Dressings	Dressings
20030100684	Premierfilm 10cm x 15cm VP Adh Film Dress	DUMMY PRODUCT 20030100684	DUMMY CHEMICAL SUBSTANCE 200301006	DUMMY SUB-PARAGRAPH 2003010	DUMMY PARAGRAPH 200301	Wound Management & Other Dressings	Dressings
20030100685	Premierfilm 12cm x 25cm VP Adh Film Dress	DUMMY PRODUCT 20030100685	DUMMY CHEMICAL SUBSTANCE 200301006	DUMMY SUB-PARAGRAPH 2003010	DUMMY PARAGRAPH 200301	Wound Management & Other Dressings	Dressings
20030100686	Premierfilm 15cm x 20cm VP Adh Film Dress	DUMMY PRODUCT 20030100686	DUMMY CHEMICAL SUBSTANCE 200301006	DUMMY SUB-PARAGRAPH 2003010	DUMMY PARAGRAPH 200301	Wound Management & Other Dressings	Dressings
20030100687	Premierfilm I.V. 5cm x 5.7cm VP Adh Film Dress	DUMMY PRODUCT 20030100687	DUMMY CHEMICAL SUBSTANCE 200301006	DUMMY SUB-PARAGRAPH 2003010	DUMMY PARAGRAPH 200301	Wound Management & Other Dressings	Dressings
20030100688	Premierfilm I.V. 7cm x 8.5cm VP Adh Film Dress	DUMMY PRODUCT 20030100688	DUMMY CHEMICAL SUBSTANCE 200301006	DUMMY SUB-PARAGRAPH 2003010	DUMMY PARAGRAPH 200301	Wound Management & Other Dressings	Dressings
20030100689	Premierfilm I.V. 9cm x 12cm VP Adh Film Dress	DUMMY PRODUCT 20030100689	DUMMY CHEMICAL SUBSTANCE 200301006	DUMMY SUB-PARAGRAPH 2003010	DUMMY PARAGRAPH 200301	Wound Management & Other Dressings	Dressings
20030100690	Premierfilm I.V. 10cm x 14cm VP Adh Film Dress	DUMMY PRODUCT 20030100690	DUMMY CHEMICAL SUBSTANCE 200301006	DUMMY SUB-PARAGRAPH 2003010	DUMMY PARAGRAPH 200301	Wound Management & Other Dressings	Dressings
20030100691	Premierfilm Plus 5cm x 7cm VP Adh Film Dress	DUMMY PRODUCT 20030100691	DUMMY CHEMICAL SUBSTANCE 200301006	DUMMY SUB-PARAGRAPH 2003010	DUMMY PARAGRAPH 200301	Wound Management & Other Dressings	Dressings
20030100692	Premierfilm Plus 8cm x 10cm VP Adh Film Dress	DUMMY PRODUCT 20030100692	DUMMY CHEMICAL SUBSTANCE 200301006	DUMMY SUB-PARAGRAPH 2003010	DUMMY PARAGRAPH 200301	Wound Management & Other Dressings	Dressings
20030100693	Premierfilm Plus 9cm x 10cm VP Adh Film Dress	DUMMY PRODUCT 20030100693	DUMMY CHEMICAL SUBSTANCE 200301006	DUMMY SUB-PARAGRAPH 2003010	DUMMY PARAGRAPH 200301	Wound Management & Other Dressings	Dressings
20030100694	Premierfilm Plus 9cm x 15cm VP Adh Film Dress	DUMMY PRODUCT 20030100694	DUMMY CHEMICAL SUBSTANCE 200301006	DUMMY SUB-PARAGRAPH 2003010	DUMMY PARAGRAPH 200301	Wound Management & Other Dressings	Dressings
20030100695	Premierfilm Plus 9cm x 25cm VP Adh Film Dress	DUMMY PRODUCT 20030100695	DUMMY CHEMICAL SUBSTANCE 200301006	DUMMY SUB-PARAGRAPH 2003010	DUMMY PARAGRAPH 200301	Wound Management & Other Dressings	Dressings
20030100696	Premierfilm Plus 9cm x 35cm VP Adh Film Dress	DUMMY PRODUCT 20030100696	DUMMY CHEMICAL SUBSTANCE 200301006	DUMMY SUB-PARAGRAPH 2003010	DUMMY PARAGRAPH 200301	Wound Management & Other Dressings	Dressings
20030100697	Healthgard Film+ 5cm x 7cm VP Adh Film Dress	DUMMY PRODUCT 20030100697	DUMMY CHEMICAL SUBSTANCE 200301006	DUMMY SUB-PARAGRAPH 2003010	DUMMY PARAGRAPH 200301	Wound Management & Other Dressings	Dressings
20030100698	Healthgard Film+ 6cm x 7cm VP Adh Film Dress	DUMMY PRODUCT 20030100698	DUMMY CHEMICAL SUBSTANCE 200301006	DUMMY SUB-PARAGRAPH 2003010	DUMMY PARAGRAPH 200301	Wound Management & Other Dressings	Dressings
20030100699	Healthgard Film+ 8cm x 10cm VP Adh Film Dress	DUMMY PRODUCT 20030100699	DUMMY CHEMICAL SUBSTANCE 200301006	DUMMY SUB-PARAGRAPH 2003010	DUMMY PARAGRAPH 200301	Wound Management & Other Dressings	Dressings
20030100700	Healthgard Film+ 9cm x 10cm VP Adh Film Dress	DUMMY PRODUCT 20030100700	DUMMY CHEMICAL SUBSTANCE 200301007	DUMMY SUB-PARAGRAPH 2003010	DUMMY PARAGRAPH 200301	Wound Management & Other Dressings	Dressings
20030100701	Healthgard Film+ 9cm x 15cm VP Adh Film Dress	DUMMY PRODUCT 20030100701	DUMMY CHEMICAL SUBSTANCE 200301007	DUMMY SUB-PARAGRAPH 2003010	DUMMY PARAGRAPH 200301	Wound Management & Other Dressings	Dressings
20030100702	Healthgard Film+ 9cm x 25cm VP Adh Film Dress	DUMMY PRODUCT 20030100702	DUMMY CHEMICAL SUBSTANCE 200301007	DUMMY SUB-PARAGRAPH 2003010	DUMMY PARAGRAPH 200301	Wound Management & Other Dressings	Dressings
20030100703	Healthgard Film+ 9cm x 30cm VP Adh Film Dress	DUMMY PRODUCT 20030100703	DUMMY CHEMICAL SUBSTANCE 200301007	DUMMY SUB-PARAGRAPH 2003010	DUMMY PARAGRAPH 200301	Wound Management & Other Dressings	Dressings
20030100704	Medline Bordered Gz 5cm x 7cm Adh Dress Pfa	DUMMY PRODUCT 20030100704	DUMMY CHEMICAL SUBSTANCE 200301007	DUMMY SUB-PARAGRAPH 2003010	DUMMY PARAGRAPH 200301	Wound Management & Other Dressings	Dressings
20030100705	Medline Bordered Gz 6.5cm x 8cm Adh Dress Pfa	DUMMY PRODUCT 20030100705	DUMMY CHEMICAL SUBSTANCE 200301007	DUMMY SUB-PARAGRAPH 2003010	DUMMY PARAGRAPH 200301	Wound Management & Other Dressings	Dressings
20030100706	Medline Bordered Gz 10cm x 10cm Adh Dress Pfa	DUMMY PRODUCT 20030100706	DUMMY CHEMICAL SUBSTANCE 200301007	DUMMY SUB-PARAGRAPH 2003010	DUMMY PARAGRAPH 200301	Wound Management & Other Dressings	Dressings
20030100707	Medline Bordered Gz 10cm x 15cm Adh Dress Pfa	DUMMY PRODUCT 20030100707	DUMMY CHEMICAL SUBSTANCE 200301007	DUMMY SUB-PARAGRAPH 2003010	DUMMY PARAGRAPH 200301	Wound Management & Other Dressings	Dressings
20030100708	Medline Bordered Gz 10cm x 20cm Adh Dress Pfa	DUMMY PRODUCT 20030100708	DUMMY CHEMICAL SUBSTANCE 200301007	DUMMY SUB-PARAGRAPH 2003010	DUMMY PARAGRAPH 200301	Wound Management & Other Dressings	Dressings
20030100709	Medline Bordered Gz 10cm x 25cm Adh Dress Pfa	DUMMY PRODUCT 20030100709	DUMMY CHEMICAL SUBSTANCE 200301007	DUMMY SUB-PARAGRAPH 2003010	DUMMY PARAGRAPH 200301	Wound Management & Other Dressings	Dressings
20030100710	Medline Bordered Gz 10cm x 35cm Adh Dress Pfa	DUMMY PRODUCT 20030100710	DUMMY CHEMICAL SUBSTANCE 200301007	DUMMY SUB-PARAGRAPH 2003010	DUMMY PARAGRAPH 200301	Wound Management & Other Dressings	Dressings
20030100711	Nupore 6cm x 7cm Adh Dress Pfa	DUMMY PRODUCT 20030100711	DUMMY CHEMICAL SUBSTANCE 200301007	DUMMY SUB-PARAGRAPH 2003010	DUMMY PARAGRAPH 200301	Wound Management & Other Dressings	Dressings
20030100712	Nupore 7cm x 8cm Adh Dress Pfa	DUMMY PRODUCT 20030100712	DUMMY CHEMICAL SUBSTANCE 200301007	DUMMY SUB-PARAGRAPH 2003010	DUMMY PARAGRAPH 200301	Wound Management & Other Dressings	Dressings
20030100713	Nupore 10cm x 11cm Adh Dress Pfa	DUMMY PRODUCT 20030100713	DUMMY CHEMICAL SUBSTANCE 200301007	DUMMY SUB-PARAGRAPH 2003010	DUMMY PARAGRAPH 200301	Wound Management & Other Dressings	Dressings
20030100714	Spirit Non-Woven Absorbent Pad 10cmx10cm Pfa Cellulose Dress	DUMMY PRODUCT 20030100714	DUMMY CHEMICAL SUBSTANCE 200301007	DUMMY SUB-PARAGRAPH 2003010	DUMMY PARAGRAPH 200301	Wound Management & Other Dressings	Dressings
20030100715	Spirit Non-Woven Absorbent Pad 10cmx20cm Pfa Cellulose Dress	DUMMY PRODUCT 20030100715	DUMMY CHEMICAL SUBSTANCE 200301007	DUMMY SUB-PARAGRAPH 2003010	DUMMY PARAGRAPH 200301	Wound Management & Other Dressings	Dressings
20030100716	Spirit Non-Woven Absorbent Pad 15cmx20cm Pfa Cellulose Dress	DUMMY PRODUCT 20030100716	DUMMY CHEMICAL SUBSTANCE 200301007	DUMMY SUB-PARAGRAPH 2003010	DUMMY PARAGRAPH 200301	Wound Management & Other Dressings	Dressings
20030100717	Spirit Non-Woven Absorbent Pad 20cmx25cm Pfa Cellulose Dress	DUMMY PRODUCT 20030100717	DUMMY CHEMICAL SUBSTANCE 200301007	DUMMY SUB-PARAGRAPH 2003010	DUMMY PARAGRAPH 200301	Wound Management & Other Dressings	Dressings
20030100718	Spirit Non-Woven Absorbent Pad 20cmx40cm Pfa Cellulose Dress	DUMMY PRODUCT 20030100718	DUMMY CHEMICAL SUBSTANCE 200301007	DUMMY SUB-PARAGRAPH 2003010	DUMMY PARAGRAPH 200301	Wound Management & Other Dressings	Dressings
20030100719	Eclypse 10cm x 20cm Pfa Cellulose Dress	DUMMY PRODUCT 20030100719	DUMMY CHEMICAL SUBSTANCE 200301007	DUMMY SUB-PARAGRAPH 2003010	DUMMY PARAGRAPH 200301	Wound Management & Other Dressings	Dressings
20030100720	Eclypse 20cm x 20cm Pfa Cellulose Dress	DUMMY PRODUCT 20030100720	DUMMY CHEMICAL SUBSTANCE 200301007	DUMMY SUB-PARAGRAPH 2003010	DUMMY PARAGRAPH 200301	Wound Management & Other Dressings	Dressings
20030100721	Spirit Super Absorbent 10cm x 10cm Pfa Cellulose Dress	DUMMY PRODUCT 20030100721	DUMMY CHEMICAL SUBSTANCE 200301007	DUMMY SUB-PARAGRAPH 2003010	DUMMY PARAGRAPH 200301	Wound Management & Other Dressings	Dressings
20030100722	Spirit Super Absorbent 10cm x 20cm Pfa Cellulose Dress	DUMMY PRODUCT 20030100722	DUMMY CHEMICAL SUBSTANCE 200301007	DUMMY SUB-PARAGRAPH 2003010	DUMMY PARAGRAPH 200301	Wound Management & Other Dressings	Dressings
20030100723	Spirit Super Absorbent 20cm x 30cm Pfa Cellulose Dress	DUMMY PRODUCT 20030100723	DUMMY CHEMICAL SUBSTANCE 200301007	DUMMY SUB-PARAGRAPH 2003010	DUMMY PARAGRAPH 200301	Wound Management & Other Dressings	Dressings
20030100724	Soffix Med 8cm x 10cm VP Adh Film Dress	DUMMY PRODUCT 20030100724	DUMMY CHEMICAL SUBSTANCE 200301007	DUMMY SUB-PARAGRAPH 2003010	DUMMY PARAGRAPH 200301	Wound Management & Other Dressings	Dressings
20030100725	Soffix Med 10cm x 10cm VP Adh Film Dress	DUMMY PRODUCT 20030100725	DUMMY CHEMICAL SUBSTANCE 200301007	DUMMY SUB-PARAGRAPH 2003010	DUMMY PARAGRAPH 200301	Wound Management & Other Dressings	Dressings
20030100726	Soffix Med 10cm x 15cm VP Adh Film Dress	DUMMY PRODUCT 20030100726	DUMMY CHEMICAL SUBSTANCE 200301007	DUMMY SUB-PARAGRAPH 2003010	DUMMY PARAGRAPH 200301	Wound Management & Other Dressings	Dressings
20030100727	Soffix Med 10cm x 20cm VP Adh Film Dress	DUMMY PRODUCT 20030100727	DUMMY CHEMICAL SUBSTANCE 200301007	DUMMY SUB-PARAGRAPH 2003010	DUMMY PARAGRAPH 200301	Wound Management & Other Dressings	Dressings
20030100728	Soffix Med 10cm x 25cm VP Adh Film Dress	DUMMY PRODUCT 20030100728	DUMMY CHEMICAL SUBSTANCE 200301007	DUMMY SUB-PARAGRAPH 2003010	DUMMY PARAGRAPH 200301	Wound Management & Other Dressings	Dressings
20030100729	Soffix Med 10cm x 35cm VP Adh Film Dress	DUMMY PRODUCT 20030100729	DUMMY CHEMICAL SUBSTANCE 200301007	DUMMY SUB-PARAGRAPH 2003010	DUMMY PARAGRAPH 200301	Wound Management & Other Dressings	Dressings
20030200010	Dt App_Wound Dress Algin Ster (Kaltogel) 5cm x 5cm	DUMMY PRODUCT 20030200010	DUMMY CHEMICAL SUBSTANCE 200302000	DUMMY SUB-PARAGRAPH 2003020	DUMMY PARAGRAPH 200302	Wound Management & Other Dressings	Dressings
20030200011	Dt App_Wound Dress Algin Ster (Kaltogel) 10cm x 10cm	DUMMY PRODUCT 20030200011	DUMMY CHEMICAL SUBSTANCE 200302000	DUMMY SUB-PARAGRAPH 2003020	DUMMY PARAGRAPH 200302	Wound Management & Other Dressings	Dressings
20030200016	Sorbsan Plus Border 11.5cm x 14cm Wound Dress Algin Ster	DUMMY PRODUCT 20030200016	DUMMY CHEMICAL SUBSTANCE 200302000	DUMMY SUB-PARAGRAPH 2003020	DUMMY PARAGRAPH 200302	Wound Management & Other Dressings	Dressings
20030200017	Sorbsan Plus Border 14cm x 19cm Wound Dress Algin Ster	DUMMY PRODUCT 20030200017	DUMMY CHEMICAL SUBSTANCE 200302000	DUMMY SUB-PARAGRAPH 2003020	DUMMY PARAGRAPH 200302	Wound Management & Other Dressings	Dressings
20030200018	Sorbsan Plus Border 14cm x 24cm Wound Dress Algin Ster	DUMMY PRODUCT 20030200018	DUMMY CHEMICAL SUBSTANCE 200302000	DUMMY SUB-PARAGRAPH 2003020	DUMMY PARAGRAPH 200302	Wound Management & Other Dressings	Dressings
20030200019	Sorbsan Plus Border 19cm x 24cm Wound Dress Algin Ster	DUMMY PRODUCT 20030200019	DUMMY CHEMICAL SUBSTANCE 200302000	DUMMY SUB-PARAGRAPH 2003020	DUMMY PARAGRAPH 200302	Wound Management & Other Dressings	Dressings
20030200020	Sorbsan Flat 5cm x 5cm Wound Dress Algin Ster	DUMMY PRODUCT 20030200020	DUMMY CHEMICAL SUBSTANCE 200302000	DUMMY SUB-PARAGRAPH 2003020	DUMMY PARAGRAPH 200302	Wound Management & Other Dressings	Dressings
20030200021	Sorbsan Flat 10cm x 10cm Wound Dress Algin Ster	DUMMY PRODUCT 20030200021	DUMMY CHEMICAL SUBSTANCE 200302000	DUMMY SUB-PARAGRAPH 2003020	DUMMY PARAGRAPH 200302	Wound Management & Other Dressings	Dressings
20030200022	Sorbsan Flat 10cm x 20cm Wound Dress Algin Ster	DUMMY PRODUCT 20030200022	DUMMY CHEMICAL SUBSTANCE 200302000	DUMMY SUB-PARAGRAPH 2003020	DUMMY PARAGRAPH 200302	Wound Management & Other Dressings	Dressings
20030200025	Sorbsan Silver Flat 5cm x 5cm Wound Dress Algin Ster	DUMMY PRODUCT 20030200025	DUMMY CHEMICAL SUBSTANCE 200302000	DUMMY SUB-PARAGRAPH 2003020	DUMMY PARAGRAPH 200302	Wound Management & Other Dressings	Dressings
20030200026	Sorbsan Silver Flat 10cm x 10cm Wound Dress Algin Ster	DUMMY PRODUCT 20030200026	DUMMY CHEMICAL SUBSTANCE 200302000	DUMMY SUB-PARAGRAPH 2003020	DUMMY PARAGRAPH 200302	Wound Management & Other Dressings	Dressings
20030200027	Sorbsan Silver Flat 10cm x 20cm Wound Dress Algin Ster	DUMMY PRODUCT 20030200027	DUMMY CHEMICAL SUBSTANCE 200302000	DUMMY SUB-PARAGRAPH 2003020	DUMMY PARAGRAPH 200302	Wound Management & Other Dressings	Dressings
20030200030	Kaltostat 5cm x 5cm Wound Dress Algin Ster	DUMMY PRODUCT 20030200030	DUMMY CHEMICAL SUBSTANCE 200302000	DUMMY SUB-PARAGRAPH 2003020	DUMMY PARAGRAPH 200302	Wound Management & Other Dressings	Dressings
20030200031	Kaltostat 7.5cm x 12cm Wound Dress Algin Ster	DUMMY PRODUCT 20030200031	DUMMY CHEMICAL SUBSTANCE 200302000	DUMMY SUB-PARAGRAPH 2003020	DUMMY PARAGRAPH 200302	Wound Management & Other Dressings	Dressings
20030200032	Kaltostat 10cm x 20cm Wound Dress Algin Ster	DUMMY PRODUCT 20030200032	DUMMY CHEMICAL SUBSTANCE 200302000	DUMMY SUB-PARAGRAPH 2003020	DUMMY PARAGRAPH 200302	Wound Management & Other Dressings	Dressings
20030200033	Kaltostat 15cm x 25cm Wound Dress Algin Ster	DUMMY PRODUCT 20030200033	DUMMY CHEMICAL SUBSTANCE 200302000	DUMMY SUB-PARAGRAPH 2003020	DUMMY PARAGRAPH 200302	Wound Management & Other Dressings	Dressings
20030200034	Algicell Ag 5cm x 5cm Wound Dress Algin Ster	DUMMY PRODUCT 20030200034	DUMMY CHEMICAL SUBSTANCE 200302000	DUMMY SUB-PARAGRAPH 2003020	DUMMY PARAGRAPH 200302	Wound Management & Other Dressings	Dressings
20030200035	Algicell Ag 10.8cm x 10.8cm Wound Dress Algin Ster	DUMMY PRODUCT 20030200035	DUMMY CHEMICAL SUBSTANCE 200302000	DUMMY SUB-PARAGRAPH 2003020	DUMMY PARAGRAPH 200302	Wound Management & Other Dressings	Dressings
20030200036	Algicell Ag 10.1cm x 20.3cm Wound Dress Algin Ster	DUMMY PRODUCT 20030200036	DUMMY CHEMICAL SUBSTANCE 200302000	DUMMY SUB-PARAGRAPH 2003020	DUMMY PARAGRAPH 200302	Wound Management & Other Dressings	Dressings
20030200037	Algicell Ag 20.3cm x 30.5cm Wound Dress Algin Ster	DUMMY PRODUCT 20030200037	DUMMY CHEMICAL SUBSTANCE 200302000	DUMMY SUB-PARAGRAPH 2003020	DUMMY PARAGRAPH 200302	Wound Management & Other Dressings	Dressings
20030200040	Tegaderm Alginate 5cm x 5cm Wound Dress Algin Ster	DUMMY PRODUCT 20030200040	DUMMY CHEMICAL SUBSTANCE 200302000	DUMMY SUB-PARAGRAPH 2003020	DUMMY PARAGRAPH 200302	Wound Management & Other Dressings	Dressings
20030200041	Tegaderm Alginate 10cm x 10cm Wound Dress Algin Ster	DUMMY PRODUCT 20030200041	DUMMY CHEMICAL SUBSTANCE 200302000	DUMMY SUB-PARAGRAPH 2003020	DUMMY PARAGRAPH 200302	Wound Management & Other Dressings	Dressings
20030200045	Tegaderm Alginate Ag 5cm x 5cm Wound Dress Algin Ster	DUMMY PRODUCT 20030200045	DUMMY CHEMICAL SUBSTANCE 200302000	DUMMY SUB-PARAGRAPH 2003020	DUMMY PARAGRAPH 200302	Wound Management & Other Dressings	Dressings
20030200046	Tegaderm Alginate Ag 10cm x 10cm Wound Dress Algin Ster	DUMMY PRODUCT 20030200046	DUMMY CHEMICAL SUBSTANCE 200302000	DUMMY SUB-PARAGRAPH 2003020	DUMMY PARAGRAPH 200302	Wound Management & Other Dressings	Dressings
20030200047	Cutimed Alginate 5cm x 5cm Wound Dress Algin Ster	DUMMY PRODUCT 20030200047	DUMMY CHEMICAL SUBSTANCE 200302000	DUMMY SUB-PARAGRAPH 2003020	DUMMY PARAGRAPH 200302	Wound Management & Other Dressings	Dressings
20030200048	Cutimed Alginate 10cm x 10cm Wound Dress Algin Ster	DUMMY PRODUCT 20030200048	DUMMY CHEMICAL SUBSTANCE 200302000	DUMMY SUB-PARAGRAPH 2003020	DUMMY PARAGRAPH 200302	Wound Management & Other Dressings	Dressings
20030200049	Cutimed Alginate 10cm x 20cm Wound Dress Algin Ster	DUMMY PRODUCT 20030200049	DUMMY CHEMICAL SUBSTANCE 200302000	DUMMY SUB-PARAGRAPH 2003020	DUMMY PARAGRAPH 200302	Wound Management & Other Dressings	Dressings
20030200050	SeaSorb 6cm x 4cm Wound Dress Algin Ster	DUMMY PRODUCT 20030200050	DUMMY CHEMICAL SUBSTANCE 200302000	DUMMY SUB-PARAGRAPH 2003020	DUMMY PARAGRAPH 200302	Wound Management & Other Dressings	Dressings
20030200051	SeaSorb 10cm x 10cm Wound Dress Algin Ster	DUMMY PRODUCT 20030200051	DUMMY CHEMICAL SUBSTANCE 200302000	DUMMY SUB-PARAGRAPH 2003020	DUMMY PARAGRAPH 200302	Wound Management & Other Dressings	Dressings
20030200052	SeaSorb 15cm x 15cm Wound Dress Algin Ster	DUMMY PRODUCT 20030200052	DUMMY CHEMICAL SUBSTANCE 200302000	DUMMY SUB-PARAGRAPH 2003020	DUMMY PARAGRAPH 200302	Wound Management & Other Dressings	Dressings
20030200053	Biatain Alginate 5cm x 5cm Wound Dress Algin Ster	DUMMY PRODUCT 20030200053	DUMMY CHEMICAL SUBSTANCE 200302000	DUMMY SUB-PARAGRAPH 2003020	DUMMY PARAGRAPH 200302	Wound Management & Other Dressings	Dressings
20030200054	Biatain Alginate 10cm x 10cm Wound Dress Algin Ster	DUMMY PRODUCT 20030200054	DUMMY CHEMICAL SUBSTANCE 200302000	DUMMY SUB-PARAGRAPH 2003020	DUMMY PARAGRAPH 200302	Wound Management & Other Dressings	Dressings
20030200055	Biatain Alginate 15cm x 15cm Wound Dress Algin Ster	DUMMY PRODUCT 20030200055	DUMMY CHEMICAL SUBSTANCE 200302000	DUMMY SUB-PARAGRAPH 2003020	DUMMY PARAGRAPH 200302	Wound Management & Other Dressings	Dressings
20030200056	Urgosorb Silver 5cm x 5cm Wound Dress Algin Ster	DUMMY PRODUCT 20030200056	DUMMY CHEMICAL SUBSTANCE 200302000	DUMMY SUB-PARAGRAPH 2003020	DUMMY PARAGRAPH 200302	Wound Management & Other Dressings	Dressings
20030200057	Urgosorb Silver 10cm x 10cm Wound Dress Algin Ster	DUMMY PRODUCT 20030200057	DUMMY CHEMICAL SUBSTANCE 200302000	DUMMY SUB-PARAGRAPH 2003020	DUMMY PARAGRAPH 200302	Wound Management & Other Dressings	Dressings
20030200058	Urgosorb Silver 10cm x 20cm Wound Dress Algin Ster	DUMMY PRODUCT 20030200058	DUMMY CHEMICAL SUBSTANCE 200302000	DUMMY SUB-PARAGRAPH 2003020	DUMMY PARAGRAPH 200302	Wound Management & Other Dressings	Dressings
20030200060	Algosteril 5cm x 5cm Wound Dress Algin Ster	DUMMY PRODUCT 20030200060	DUMMY CHEMICAL SUBSTANCE 200302000	DUMMY SUB-PARAGRAPH 2003020	DUMMY PARAGRAPH 200302	Wound Management & Other Dressings	Dressings
20030200061	Algosteril 10cm x 10cm Wound Dress Algin Ster	DUMMY PRODUCT 20030200061	DUMMY CHEMICAL SUBSTANCE 200302000	DUMMY SUB-PARAGRAPH 2003020	DUMMY PARAGRAPH 200302	Wound Management & Other Dressings	Dressings
20030200062	Algosteril 10cm x 20cm Wound Dress Algin Ster	DUMMY PRODUCT 20030200062	DUMMY CHEMICAL SUBSTANCE 200302000	DUMMY SUB-PARAGRAPH 2003020	DUMMY PARAGRAPH 200302	Wound Management & Other Dressings	Dressings
20030200065	Sorbsan Plus SA 11.5cm x 14cm Wound Dress Algin Ster	DUMMY PRODUCT 20030200065	DUMMY CHEMICAL SUBSTANCE 200302000	DUMMY SUB-PARAGRAPH 2003020	DUMMY PARAGRAPH 200302	Wound Management & Other Dressings	Dressings
20030200066	Sorbsan Plus SA 14cm x 19cm Wound Dress Algin Ster	DUMMY PRODUCT 20030200066	DUMMY CHEMICAL SUBSTANCE 200302000	DUMMY SUB-PARAGRAPH 2003020	DUMMY PARAGRAPH 200302	Wound Management & Other Dressings	Dressings
20030200067	Sorbsan Plus SA 14cm x 24cm Wound Dress Algin Ster	DUMMY PRODUCT 20030200067	DUMMY CHEMICAL SUBSTANCE 200302000	DUMMY SUB-PARAGRAPH 2003020	DUMMY PARAGRAPH 200302	Wound Management & Other Dressings	Dressings
20030200068	Sorbsan Plus SA 19cm x 24cm Wound Dress Algin Ster	DUMMY PRODUCT 20030200068	DUMMY CHEMICAL SUBSTANCE 200302000	DUMMY SUB-PARAGRAPH 2003020	DUMMY PARAGRAPH 200302	Wound Management & Other Dressings	Dressings
20030200070	Sorbsan Plus 7.5cm x 10cm Wound Dress Algin Ster	DUMMY PRODUCT 20030200070	DUMMY CHEMICAL SUBSTANCE 200302000	DUMMY SUB-PARAGRAPH 2003020	DUMMY PARAGRAPH 200302	Wound Management & Other Dressings	Dressings
20030200071	Sorbsan Plus 10cm x 15cm Wound Dress Algin Ster	DUMMY PRODUCT 20030200071	DUMMY CHEMICAL SUBSTANCE 200302000	DUMMY SUB-PARAGRAPH 2003020	DUMMY PARAGRAPH 200302	Wound Management & Other Dressings	Dressings
20030200072	Sorbsan Plus 10cm x 20cm Wound Dress Algin Ster	DUMMY PRODUCT 20030200072	DUMMY CHEMICAL SUBSTANCE 200302000	DUMMY SUB-PARAGRAPH 2003020	DUMMY PARAGRAPH 200302	Wound Management & Other Dressings	Dressings
20030200073	Sorbsan Plus 15cm x 20cm Wound Dress Algin Ster	DUMMY PRODUCT 20030200073	DUMMY CHEMICAL SUBSTANCE 200302000	DUMMY SUB-PARAGRAPH 2003020	DUMMY PARAGRAPH 200302	Wound Management & Other Dressings	Dressings
20030200075	Algisite M 5cm x 5cm Wound Dress Algin Ster	DUMMY PRODUCT 20030200075	DUMMY CHEMICAL SUBSTANCE 200302000	DUMMY SUB-PARAGRAPH 2003020	DUMMY PARAGRAPH 200302	Wound Management & Other Dressings	Dressings
20030200076	Algisite M 10cm x 10cm Wound Dress Algin Ster	DUMMY PRODUCT 20030200076	DUMMY CHEMICAL SUBSTANCE 200302000	DUMMY SUB-PARAGRAPH 2003020	DUMMY PARAGRAPH 200302	Wound Management & Other Dressings	Dressings
20030200077	Algisite M 15cm x 20cm Wound Dress Algin Ster	DUMMY PRODUCT 20030200077	DUMMY CHEMICAL SUBSTANCE 200302000	DUMMY SUB-PARAGRAPH 2003020	DUMMY PARAGRAPH 200302	Wound Management & Other Dressings	Dressings
20030200078	Maxorb II 5cm x 5cm Wound Dress Algin Ster	DUMMY PRODUCT 20030200078	DUMMY CHEMICAL SUBSTANCE 200302000	DUMMY SUB-PARAGRAPH 2003020	DUMMY PARAGRAPH 200302	Wound Management & Other Dressings	Dressings
20030200079	Maxorb II 10cm x 10cm Wound Dress Algin Ster	DUMMY PRODUCT 20030200079	DUMMY CHEMICAL SUBSTANCE 200302000	DUMMY SUB-PARAGRAPH 2003020	DUMMY PARAGRAPH 200302	Wound Management & Other Dressings	Dressings
20030200080	Melgisorb 5cm x 5cm Wound Dress Algin Ster	DUMMY PRODUCT 20030200080	DUMMY CHEMICAL SUBSTANCE 200302000	DUMMY SUB-PARAGRAPH 2003020	DUMMY PARAGRAPH 200302	Wound Management & Other Dressings	Dressings
20030200081	Melgisorb 10cm x 10cm Wound Dress Algin Ster	DUMMY PRODUCT 20030200081	DUMMY CHEMICAL SUBSTANCE 200302000	DUMMY SUB-PARAGRAPH 2003020	DUMMY PARAGRAPH 200302	Wound Management & Other Dressings	Dressings
20030200082	Melgisorb 10cm x 20cm Wound Dress Algin Ster	DUMMY PRODUCT 20030200082	DUMMY CHEMICAL SUBSTANCE 200302000	DUMMY SUB-PARAGRAPH 2003020	DUMMY PARAGRAPH 200302	Wound Management & Other Dressings	Dressings
20030200083	Medihoney Gel Sheet 5cm x 5cm Wound Dress Algin Ster	DUMMY PRODUCT 20030200083	DUMMY CHEMICAL SUBSTANCE 200302000	DUMMY SUB-PARAGRAPH 2003020	DUMMY PARAGRAPH 200302	Wound Management & Other Dressings	Dressings
20030200084	Medihoney Gel Sheet 10cm x 10cm Wound Dress Algin Ster	DUMMY PRODUCT 20030200084	DUMMY CHEMICAL SUBSTANCE 200302000	DUMMY SUB-PARAGRAPH 2003020	DUMMY PARAGRAPH 200302	Wound Management & Other Dressings	Dressings
20030200085	Sorbalgon 5cm x 5cm Wound Dress Algin Ster	DUMMY PRODUCT 20030200085	DUMMY CHEMICAL SUBSTANCE 200302000	DUMMY SUB-PARAGRAPH 2003020	DUMMY PARAGRAPH 200302	Wound Management & Other Dressings	Dressings
20030200086	Sorbalgon 10cm x 10cm Wound Dress Algin Ster	DUMMY PRODUCT 20030200086	DUMMY CHEMICAL SUBSTANCE 200302000	DUMMY SUB-PARAGRAPH 2003020	DUMMY PARAGRAPH 200302	Wound Management & Other Dressings	Dressings
20030200089	Vacutex 5cm x 5cm Wound Dress Capillary Action	DUMMY PRODUCT 20030200089	DUMMY CHEMICAL SUBSTANCE 200302000	DUMMY SUB-PARAGRAPH 2003020	DUMMY PARAGRAPH 200302	Wound Management & Other Dressings	Dressings
20030200090	Vacutex 10cm x 10cm Wound Dress Capillary Action	DUMMY PRODUCT 20030200090	DUMMY CHEMICAL SUBSTANCE 200302000	DUMMY SUB-PARAGRAPH 2003020	DUMMY PARAGRAPH 200302	Wound Management & Other Dressings	Dressings
20030200091	Vacutex 10cm x 15cm Wound Dress Capillary Action	DUMMY PRODUCT 20030200091	DUMMY CHEMICAL SUBSTANCE 200302000	DUMMY SUB-PARAGRAPH 2003020	DUMMY PARAGRAPH 200302	Wound Management & Other Dressings	Dressings
20030200092	Vacutex 10cm x 20cm Wound Dress Capillary Action	DUMMY PRODUCT 20030200092	DUMMY CHEMICAL SUBSTANCE 200302000	DUMMY SUB-PARAGRAPH 2003020	DUMMY PARAGRAPH 200302	Wound Management & Other Dressings	Dressings
20030200093	Vacutex 15cm x 20cm Wound Dress Capillary Action	DUMMY PRODUCT 20030200093	DUMMY CHEMICAL SUBSTANCE 200302000	DUMMY SUB-PARAGRAPH 2003020	DUMMY PARAGRAPH 200302	Wound Management & Other Dressings	Dressings
20030200094	Vacutex 20cm x 20cm Wound Dress Capillary Action	DUMMY PRODUCT 20030200094	DUMMY CHEMICAL SUBSTANCE 200302000	DUMMY SUB-PARAGRAPH 2003020	DUMMY PARAGRAPH 200302	Wound Management & Other Dressings	Dressings
20030200095	Kendall 5cm x 5cm Wound Dress Calc Algin Ster	DUMMY PRODUCT 20030200095	DUMMY CHEMICAL SUBSTANCE 200302000	DUMMY SUB-PARAGRAPH 2003020	DUMMY PARAGRAPH 200302	Wound Management & Other Dressings	Dressings
20030200096	Kendall 10cm x 10cm Wound Dress Calc Algin Ster	DUMMY PRODUCT 20030200096	DUMMY CHEMICAL SUBSTANCE 200302000	DUMMY SUB-PARAGRAPH 2003020	DUMMY PARAGRAPH 200302	Wound Management & Other Dressings	Dressings
20030200097	Kendall 10cm x 14cm Wound Dress Calc Algin Ster	DUMMY PRODUCT 20030200097	DUMMY CHEMICAL SUBSTANCE 200302000	DUMMY SUB-PARAGRAPH 2003020	DUMMY PARAGRAPH 200302	Wound Management & Other Dressings	Dressings
20030200098	Kendall 10cm x 20cm Wound Dress Calc Algin Ster	DUMMY PRODUCT 20030200098	DUMMY CHEMICAL SUBSTANCE 200302000	DUMMY SUB-PARAGRAPH 2003020	DUMMY PARAGRAPH 200302	Wound Management & Other Dressings	Dressings
20030200099	Kendall 15cm x 25cm Wound Dress Calc Algin Ster	DUMMY PRODUCT 20030200099	DUMMY CHEMICAL SUBSTANCE 200302000	DUMMY SUB-PARAGRAPH 2003020	DUMMY PARAGRAPH 200302	Wound Management & Other Dressings	Dressings
20030200100	Kendall 30cm x 61cm Wound Dress Calc Algin Ster	DUMMY PRODUCT 20030200100	DUMMY CHEMICAL SUBSTANCE 200302001	DUMMY SUB-PARAGRAPH 2003020	DUMMY PARAGRAPH 200302	Wound Management & Other Dressings	Dressings
20030200105	Kendall Plus 10cm x 10cm Wound Dress Calc Algin Ster	DUMMY PRODUCT 20030200105	DUMMY CHEMICAL SUBSTANCE 200302001	DUMMY SUB-PARAGRAPH 2003020	DUMMY PARAGRAPH 200302	Wound Management & Other Dressings	Dressings
20030200110	Kendall Zn 5cm x 5cm Wound Dress Calc Algin Ster	DUMMY PRODUCT 20030200110	DUMMY CHEMICAL SUBSTANCE 200302001	DUMMY SUB-PARAGRAPH 2003020	DUMMY PARAGRAPH 200302	Wound Management & Other Dressings	Dressings
20030200111	Kendall Zn 10cm x 10cm Wound Dress Calc Algin Ster	DUMMY PRODUCT 20030200111	DUMMY CHEMICAL SUBSTANCE 200302001	DUMMY SUB-PARAGRAPH 2003020	DUMMY PARAGRAPH 200302	Wound Management & Other Dressings	Dressings
20030200112	Kendall Zn 10cm x 20cm Wound Dress Calc Algin Ster	DUMMY PRODUCT 20030200112	DUMMY CHEMICAL SUBSTANCE 200302001	DUMMY SUB-PARAGRAPH 2003020	DUMMY PARAGRAPH 200302	Wound Management & Other Dressings	Dressings
20030200115	Trionic 5cm x 10cm Wound Dress Algin Ster	DUMMY PRODUCT 20030200115	DUMMY CHEMICAL SUBSTANCE 200302001	DUMMY SUB-PARAGRAPH 2003020	DUMMY PARAGRAPH 200302	Wound Management & Other Dressings	Dressings
20030200116	Trionic 10cm x 15cm Wound Dress Algin Ster	DUMMY PRODUCT 20030200116	DUMMY CHEMICAL SUBSTANCE 200302001	DUMMY SUB-PARAGRAPH 2003020	DUMMY PARAGRAPH 200302	Wound Management & Other Dressings	Dressings
20030200117	Trionic 10cm x 20cm Wound Dress Algin Ster	DUMMY PRODUCT 20030200117	DUMMY CHEMICAL SUBSTANCE 200302001	DUMMY SUB-PARAGRAPH 2003020	DUMMY PARAGRAPH 200302	Wound Management & Other Dressings	Dressings
20030200120	Urgosorb Pad 10cm x 10cm Wound Dress Algin Ster	DUMMY PRODUCT 20030200120	DUMMY CHEMICAL SUBSTANCE 200302001	DUMMY SUB-PARAGRAPH 2003020	DUMMY PARAGRAPH 200302	Wound Management & Other Dressings	Dressings
20030200121	Urgosorb Pad 10cm x 20cm Wound Dress Algin Ster	DUMMY PRODUCT 20030200121	DUMMY CHEMICAL SUBSTANCE 200302001	DUMMY SUB-PARAGRAPH 2003020	DUMMY PARAGRAPH 200302	Wound Management & Other Dressings	Dressings
20030200122	Urgosorb Pad 5cm x 5cm Wound Dress Algin Ster	DUMMY PRODUCT 20030200122	DUMMY CHEMICAL SUBSTANCE 200302001	DUMMY SUB-PARAGRAPH 2003020	DUMMY PARAGRAPH 200302	Wound Management & Other Dressings	Dressings
20030200125	Algivon 5cm x 5cm Wound Dress Algin Ster	DUMMY PRODUCT 20030200125	DUMMY CHEMICAL SUBSTANCE 200302001	DUMMY SUB-PARAGRAPH 2003020	DUMMY PARAGRAPH 200302	Wound Management & Other Dressings	Dressings
20030200126	Algivon 10cm x 10cm Wound Dress Algin Ster	DUMMY PRODUCT 20030200126	DUMMY CHEMICAL SUBSTANCE 200302001	DUMMY SUB-PARAGRAPH 2003020	DUMMY PARAGRAPH 200302	Wound Management & Other Dressings	Dressings
20030200127	Algivon Plus 5cm x 5cm Wound Dress Algin Ster	DUMMY PRODUCT 20030200127	DUMMY CHEMICAL SUBSTANCE 200302001	DUMMY SUB-PARAGRAPH 2003020	DUMMY PARAGRAPH 200302	Wound Management & Other Dressings	Dressings
20030200128	Algivon Plus 10cm x 10cm Wound Dress Algin Ster	DUMMY PRODUCT 20030200128	DUMMY CHEMICAL SUBSTANCE 200302001	DUMMY SUB-PARAGRAPH 2003020	DUMMY PARAGRAPH 200302	Wound Management & Other Dressings	Dressings
20030200130	ActivHeal Alginate 5cm x 5cm Wound Dress Algin Ster	DUMMY PRODUCT 20030200130	DUMMY CHEMICAL SUBSTANCE 200302001	DUMMY SUB-PARAGRAPH 2003020	DUMMY PARAGRAPH 200302	Wound Management & Other Dressings	Dressings
20030200131	ActivHeal Alginate 10cm x 10cm Wound Dress Algin Ster	DUMMY PRODUCT 20030200131	DUMMY CHEMICAL SUBSTANCE 200302001	DUMMY SUB-PARAGRAPH 2003020	DUMMY PARAGRAPH 200302	Wound Management & Other Dressings	Dressings
20030200132	ActivHeal Alginate 10cm x 20cm Wound Dress Algin Ster	DUMMY PRODUCT 20030200132	DUMMY CHEMICAL SUBSTANCE 200302001	DUMMY SUB-PARAGRAPH 2003020	DUMMY PARAGRAPH 200302	Wound Management & Other Dressings	Dressings
20030200135	Suprasorb A 5cm x 5cm Wound Dress Algin Ster	DUMMY PRODUCT 20030200135	DUMMY CHEMICAL SUBSTANCE 200302001	DUMMY SUB-PARAGRAPH 2003020	DUMMY PARAGRAPH 200302	Wound Management & Other Dressings	Dressings
20030200136	Suprasorb A 10cm x 10cm Wound Dress Algin Ster	DUMMY PRODUCT 20030200136	DUMMY CHEMICAL SUBSTANCE 200302001	DUMMY SUB-PARAGRAPH 2003020	DUMMY PARAGRAPH 200302	Wound Management & Other Dressings	Dressings
20030200137	Suprasorb A + Ag 5cm x 5cm Wound Dress Algin Ster	DUMMY PRODUCT 20030200137	DUMMY CHEMICAL SUBSTANCE 200302001	DUMMY SUB-PARAGRAPH 2003020	DUMMY PARAGRAPH 200302	Wound Management & Other Dressings	Dressings
20030200138	Suprasorb A + Ag 10cm x 10cm Wound Dress Algin Ster	DUMMY PRODUCT 20030200138	DUMMY CHEMICAL SUBSTANCE 200302001	DUMMY SUB-PARAGRAPH 2003020	DUMMY PARAGRAPH 200302	Wound Management & Other Dressings	Dressings
20030200139	Suprasorb A + Ag 10cm x 20cm Wound Dress Algin Ster	DUMMY PRODUCT 20030200139	DUMMY CHEMICAL SUBSTANCE 200302001	DUMMY SUB-PARAGRAPH 2003020	DUMMY PARAGRAPH 200302	Wound Management & Other Dressings	Dressings
20030200140	Advadraw 5cm x 7.5cm Wound Dress Capillary Action	DUMMY PRODUCT 20030200140	DUMMY CHEMICAL SUBSTANCE 200302001	DUMMY SUB-PARAGRAPH 2003020	DUMMY PARAGRAPH 200302	Wound Management & Other Dressings	Dressings
20030200141	Advadraw 10cm x 10cm Wound Dress Capillary Action	DUMMY PRODUCT 20030200141	DUMMY CHEMICAL SUBSTANCE 200302001	DUMMY SUB-PARAGRAPH 2003020	DUMMY PARAGRAPH 200302	Wound Management & Other Dressings	Dressings
20030200142	Advadraw 10cm x 15cm Wound Dress Capillary Action	DUMMY PRODUCT 20030200142	DUMMY CHEMICAL SUBSTANCE 200302001	DUMMY SUB-PARAGRAPH 2003020	DUMMY PARAGRAPH 200302	Wound Management & Other Dressings	Dressings
20030200143	Advadraw 15cm x 20cm Wound Dress Capillary Action	DUMMY PRODUCT 20030200143	DUMMY CHEMICAL SUBSTANCE 200302001	DUMMY SUB-PARAGRAPH 2003020	DUMMY PARAGRAPH 200302	Wound Management & Other Dressings	Dressings
20030200145	Advadraw Spiral 0.5cm x 40cm Wound Dress Capillary Action	DUMMY PRODUCT 20030200145	DUMMY CHEMICAL SUBSTANCE 200302001	DUMMY SUB-PARAGRAPH 2003020	DUMMY PARAGRAPH 200302	Wound Management & Other Dressings	Dressings
20030200146	Chemspunge 5cm x 15cm Wound Dress Capillary Action	DUMMY PRODUCT 20030200146	DUMMY CHEMICAL SUBSTANCE 200302001	DUMMY SUB-PARAGRAPH 2003020	DUMMY PARAGRAPH 200302	Wound Management & Other Dressings	Dressings
20030200147	Chemspunge 10cm x 10cm Wound Dress Capillary Action	DUMMY PRODUCT 20030200147	DUMMY CHEMICAL SUBSTANCE 200302001	DUMMY SUB-PARAGRAPH 2003020	DUMMY PARAGRAPH 200302	Wound Management & Other Dressings	Dressings
20030200148	Chemspunge 10cm x 20cm Wound Dress Capillary Action	DUMMY PRODUCT 20030200148	DUMMY CHEMICAL SUBSTANCE 200302001	DUMMY SUB-PARAGRAPH 2003020	DUMMY PARAGRAPH 200302	Wound Management & Other Dressings	Dressings
20030200150	Sumar Lite 10cm x 10cm Wound Dress Capillary Action	DUMMY PRODUCT 20030200150	DUMMY CHEMICAL SUBSTANCE 200302001	DUMMY SUB-PARAGRAPH 2003020	DUMMY PARAGRAPH 200302	Wound Management & Other Dressings	Dressings
20030200151	Sumar Lite 10cm x 15cm Wound Dress Capillary Action	DUMMY PRODUCT 20030200151	DUMMY CHEMICAL SUBSTANCE 200302001	DUMMY SUB-PARAGRAPH 2003020	DUMMY PARAGRAPH 200302	Wound Management & Other Dressings	Dressings
20030200152	Sumar Lite 5cm x 5cm Wound Dress Capillary Action	DUMMY PRODUCT 20030200152	DUMMY CHEMICAL SUBSTANCE 200302001	DUMMY SUB-PARAGRAPH 2003020	DUMMY PARAGRAPH 200302	Wound Management & Other Dressings	Dressings
20030200155	Sumar Max 10cm x 10cm Wound Dress Capillary Action	DUMMY PRODUCT 20030200155	DUMMY CHEMICAL SUBSTANCE 200302001	DUMMY SUB-PARAGRAPH 2003020	DUMMY PARAGRAPH 200302	Wound Management & Other Dressings	Dressings
20030200156	Sumar Max 10cm x 15cm Wound Dress Capillary Action	DUMMY PRODUCT 20030200156	DUMMY CHEMICAL SUBSTANCE 200302001	DUMMY SUB-PARAGRAPH 2003020	DUMMY PARAGRAPH 200302	Wound Management & Other Dressings	Dressings
20030200157	Sumar Max 5cm x 5cm Wound Dress Capillary Action	DUMMY PRODUCT 20030200157	DUMMY CHEMICAL SUBSTANCE 200302001	DUMMY SUB-PARAGRAPH 2003020	DUMMY PARAGRAPH 200302	Wound Management & Other Dressings	Dressings
20030200159	Sumar Spiral 0.5cm x 40cm Wound Dress Capillary Action	DUMMY PRODUCT 20030200159	DUMMY CHEMICAL SUBSTANCE 200302001	DUMMY SUB-PARAGRAPH 2003020	DUMMY PARAGRAPH 200302	Wound Management & Other Dressings	Dressings
20030200160	Algisite Ag 5cm x 5cm Wound Dress Algin Ster	DUMMY PRODUCT 20030200160	DUMMY CHEMICAL SUBSTANCE 200302001	DUMMY SUB-PARAGRAPH 2003020	DUMMY PARAGRAPH 200302	Wound Management & Other Dressings	Dressings
20030200161	Algisite Ag 10cm x 10cm Wound Dress Algin Ster	DUMMY PRODUCT 20030200161	DUMMY CHEMICAL SUBSTANCE 200302001	DUMMY SUB-PARAGRAPH 2003020	DUMMY PARAGRAPH 200302	Wound Management & Other Dressings	Dressings
20030200162	Algisite Ag 10cm x 20cm Wound Dress Algin Ster	DUMMY PRODUCT 20030200162	DUMMY CHEMICAL SUBSTANCE 200302001	DUMMY SUB-PARAGRAPH 2003020	DUMMY PARAGRAPH 200302	Wound Management & Other Dressings	Dressings
20030200163	Spirit Alginate 10cm x 10cm Wound Dress Algin Ster	DUMMY PRODUCT 20030200163	DUMMY CHEMICAL SUBSTANCE 200302001	DUMMY SUB-PARAGRAPH 2003020	DUMMY PARAGRAPH 200302	Wound Management & Other Dressings	Dressings
20030200165	Cerdak Aerocloth 5cm x 5cm Wound Dress Capillary Action	DUMMY PRODUCT 20030200165	DUMMY CHEMICAL SUBSTANCE 200302001	DUMMY SUB-PARAGRAPH 2003020	DUMMY PARAGRAPH 200302	Wound Management & Other Dressings	Dressings
20030200166	Cerdak Aerocloth 5cm x 10cm Wound Dress Capillary Action	DUMMY PRODUCT 20030200166	DUMMY CHEMICAL SUBSTANCE 200302001	DUMMY SUB-PARAGRAPH 2003020	DUMMY PARAGRAPH 200302	Wound Management & Other Dressings	Dressings
20030200170	Cerdak Aerofilm 5cm x 5cm Wound Dress Capillary Action	DUMMY PRODUCT 20030200170	DUMMY CHEMICAL SUBSTANCE 200302001	DUMMY SUB-PARAGRAPH 2003020	DUMMY PARAGRAPH 200302	Wound Management & Other Dressings	Dressings
20030200171	Cerdak Aerofilm 5cm x 10cm Wound Dress Capillary Action	DUMMY PRODUCT 20030200171	DUMMY CHEMICAL SUBSTANCE 200302001	DUMMY SUB-PARAGRAPH 2003020	DUMMY PARAGRAPH 200302	Wound Management & Other Dressings	Dressings
20030200175	Cerdak Basic 5cm x 5cm Wound Dress Capillary Action	DUMMY PRODUCT 20030200175	DUMMY CHEMICAL SUBSTANCE 200302001	DUMMY SUB-PARAGRAPH 2003020	DUMMY PARAGRAPH 200302	Wound Management & Other Dressings	Dressings
20030200176	Cerdak Basic 10cm x 10cm Wound Dress Capillary Action	DUMMY PRODUCT 20030200176	DUMMY CHEMICAL SUBSTANCE 200302001	DUMMY SUB-PARAGRAPH 2003020	DUMMY PARAGRAPH 200302	Wound Management & Other Dressings	Dressings
20030200177	Cerdak Basic 10cm x 15cm Wound Dress Capillary Action	DUMMY PRODUCT 20030200177	DUMMY CHEMICAL SUBSTANCE 200302001	DUMMY SUB-PARAGRAPH 2003020	DUMMY PARAGRAPH 200302	Wound Management & Other Dressings	Dressings
20030200180	Sorbsan Silver Plus 7.5cm x 10cm Wound Dress Algin Ster	DUMMY PRODUCT 20030200180	DUMMY CHEMICAL SUBSTANCE 200302001	DUMMY SUB-PARAGRAPH 2003020	DUMMY PARAGRAPH 200302	Wound Management & Other Dressings	Dressings
20030200181	Sorbsan Silver Plus 10cm x 15cm Wound Dress Algin Ster	DUMMY PRODUCT 20030200181	DUMMY CHEMICAL SUBSTANCE 200302001	DUMMY SUB-PARAGRAPH 2003020	DUMMY PARAGRAPH 200302	Wound Management & Other Dressings	Dressings
20030200182	Sorbsan Silver Plus 10cm x 20cm Wound Dress Algin Ster	DUMMY PRODUCT 20030200182	DUMMY CHEMICAL SUBSTANCE 200302001	DUMMY SUB-PARAGRAPH 2003020	DUMMY PARAGRAPH 200302	Wound Management & Other Dressings	Dressings
20030200183	Sorbsan Silver Plus 15cm x 20cm Wound Dress Algin Ster	DUMMY PRODUCT 20030200183	DUMMY CHEMICAL SUBSTANCE 200302001	DUMMY SUB-PARAGRAPH 2003020	DUMMY PARAGRAPH 200302	Wound Management & Other Dressings	Dressings
20030200185	Sorbsan Silver Plus SA 11.5cm x 14cm Wound Dress Algin Ster	DUMMY PRODUCT 20030200185	DUMMY CHEMICAL SUBSTANCE 200302001	DUMMY SUB-PARAGRAPH 2003020	DUMMY PARAGRAPH 200302	Wound Management & Other Dressings	Dressings
20030200186	Sorbsan Silver Plus SA 14cm x 19cm Wound Dress Algin Ster	DUMMY PRODUCT 20030200186	DUMMY CHEMICAL SUBSTANCE 200302001	DUMMY SUB-PARAGRAPH 2003020	DUMMY PARAGRAPH 200302	Wound Management & Other Dressings	Dressings
20030200187	Sorbsan Silver Plus SA 14cm x 24cm Wound Dress Algin Ster	DUMMY PRODUCT 20030200187	DUMMY CHEMICAL SUBSTANCE 200302001	DUMMY SUB-PARAGRAPH 2003020	DUMMY PARAGRAPH 200302	Wound Management & Other Dressings	Dressings
20030200188	Sorbsan Silver Plus SA 19cm x 24cm Wound Dress Algin Ster	DUMMY PRODUCT 20030200188	DUMMY CHEMICAL SUBSTANCE 200302001	DUMMY SUB-PARAGRAPH 2003020	DUMMY PARAGRAPH 200302	Wound Management & Other Dressings	Dressings
20030200190	Melgisorb Ag 5cm x 5cm Wound Dress Algin Ster	DUMMY PRODUCT 20030200190	DUMMY CHEMICAL SUBSTANCE 200302001	DUMMY SUB-PARAGRAPH 2003020	DUMMY PARAGRAPH 200302	Wound Management & Other Dressings	Dressings
20030200191	Melgisorb Ag 10cm x 10cm Wound Dress Algin Ster	DUMMY PRODUCT 20030200191	DUMMY CHEMICAL SUBSTANCE 200302001	DUMMY SUB-PARAGRAPH 2003020	DUMMY PARAGRAPH 200302	Wound Management & Other Dressings	Dressings
20030200192	Melgisorb Ag 15cm x 15cm Wound Dress Algin Ster	DUMMY PRODUCT 20030200192	DUMMY CHEMICAL SUBSTANCE 200302001	DUMMY SUB-PARAGRAPH 2003020	DUMMY PARAGRAPH 200302	Wound Management & Other Dressings	Dressings
20030200195	Biatain Alginate Ag 5cm x 5cm Wound Dress Algin Ster	DUMMY PRODUCT 20030200195	DUMMY CHEMICAL SUBSTANCE 200302001	DUMMY SUB-PARAGRAPH 2003020	DUMMY PARAGRAPH 200302	Wound Management & Other Dressings	Dressings
20030200196	Biatain Alginate Ag 10cm x 10cm Wound Dress Algin Ster	DUMMY PRODUCT 20030200196	DUMMY CHEMICAL SUBSTANCE 200302001	DUMMY SUB-PARAGRAPH 2003020	DUMMY PARAGRAPH 200302	Wound Management & Other Dressings	Dressings
20030200197	Biatain Alginate Ag 15cm x 15cm Wound Dress Algin Ster	DUMMY PRODUCT 20030200197	DUMMY CHEMICAL SUBSTANCE 200302001	DUMMY SUB-PARAGRAPH 2003020	DUMMY PARAGRAPH 200302	Wound Management & Other Dressings	Dressings
20030200198	Biatain Alginate Ag 3cm x 44cm Wound Dress Algin Ster	DUMMY PRODUCT 20030200198	DUMMY CHEMICAL SUBSTANCE 200302001	DUMMY SUB-PARAGRAPH 2003020	DUMMY PARAGRAPH 200302	Wound Management & Other Dressings	Dressings
20030200200	Suprasorb X 5cm x 5cm Bio-Cellulose Dress	DUMMY PRODUCT 20030200200	DUMMY CHEMICAL SUBSTANCE 200302002	DUMMY SUB-PARAGRAPH 2003020	DUMMY PARAGRAPH 200302	Wound Management & Other Dressings	Dressings
20030200201	Suprasorb X 9cm x 9cm Bio-Cellulose Dress	DUMMY PRODUCT 20030200201	DUMMY CHEMICAL SUBSTANCE 200302002	DUMMY SUB-PARAGRAPH 2003020	DUMMY PARAGRAPH 200302	Wound Management & Other Dressings	Dressings
20030200202	Suprasorb X 14cm x 20cm Bio-Cellulose Dress	DUMMY PRODUCT 20030200202	DUMMY CHEMICAL SUBSTANCE 200302002	DUMMY SUB-PARAGRAPH 2003020	DUMMY PARAGRAPH 200302	Wound Management & Other Dressings	Dressings
20030200203	Suprasorb X 2cm x 21cm Bio-Cellulose Dress	DUMMY PRODUCT 20030200203	DUMMY CHEMICAL SUBSTANCE 200302002	DUMMY SUB-PARAGRAPH 2003020	DUMMY PARAGRAPH 200302	Wound Management & Other Dressings	Dressings
20030200205	Suprasorb X + PHMB 5cm x 5cm Bio-Cellulose Dress	DUMMY PRODUCT 20030200205	DUMMY CHEMICAL SUBSTANCE 200302002	DUMMY SUB-PARAGRAPH 2003020	DUMMY PARAGRAPH 200302	Wound Management & Other Dressings	Dressings
20030200206	Suprasorb X + PHMB 9cm x 9cm Bio-Cellulose Dress	DUMMY PRODUCT 20030200206	DUMMY CHEMICAL SUBSTANCE 200302002	DUMMY SUB-PARAGRAPH 2003020	DUMMY PARAGRAPH 200302	Wound Management & Other Dressings	Dressings
20030200207	Suprasorb X + PHMB 14cm x 20cm Bio-Cellulose Dress	DUMMY PRODUCT 20030200207	DUMMY CHEMICAL SUBSTANCE 200302002	DUMMY SUB-PARAGRAPH 2003020	DUMMY PARAGRAPH 200302	Wound Management & Other Dressings	Dressings
[truncated: 78,752 more rows]

## Sheet: Meds_dm+d
concept_id	term	Diabetes
[truncated: 434,950+ more rows]
